# Supplementary material for: Vaccine-boosted CAR T crosstalk with host immunity to reject tumors with antigen heterogeneity
Source: Cell. Author manuscript; Available in PMC 2023 Jul 27. (PMC10372881; doi:10.1016/j.cell.2023.06.002)
Supplement: 8 — Supplemental Table 1 Differential gene expression for the single cell clusters, related to Figure 2. [file NIHMS1908849-supplement-8.xlsx]

## Sheet: CD4+ Th
	P-value	Average log-fold change	Fraction of cells expressing	Fraction of other cells expressing	Adjusted p-value
Emb	0	0.96125	0.594	0.236	0
Cd4	0	0.961004	0.799	0.348	0
Tnfsf8	0	0.89609	0.262	0.055	0
Itgb1	0	0.852183	0.672	0.477	0
Tmem64	0	0.805262	0.338	0.13	0
Tnfsf11	0	0.738121	0.276	0.084	0
Tcf7	0	0.722641	0.296	0.088	0
Tmem176b	0	0.654068	0.194	0.031	0
Cd40lg	0	0.602757	0.216	0.024	0
Ramp3	0	0.569547	0.143	0.017	0
St6gal1	0	0.543338	0.193	0.034	0
Gimap4	0	-0.479435	0.571	0.808	0
Il2rb	0	-0.552706	0.44	0.695	0
Prkch	0	-0.564245	0.291	0.572	0
Tnfrsf1b	0	-0.641793	0.291	0.567	0
Cd27	0	-0.641834	0.04	0.297	0
AW112010	0	-0.659218	0.431	0.705	0
Pglyrp1	0	-0.675315	0.087	0.367	0
Entpd1	0	-0.683517	0.107	0.401	0
Havcr2	0	-0.69978	0.085	0.364	0
Ubash3b	0	-0.711276	0.079	0.366	0
Ikzf3	0	-0.719816	0.112	0.452	0
Klrd1	0	-0.735758	0.068	0.327	0
Pdcd1	0	-0.786284	0.192	0.496	0
Cst7	0	-0.79537	0.116	0.448	0
Tigit	0	-0.797378	0.091	0.412	0
Ccr5	0	-0.877713	0.059	0.391	0
Arl5a	0	-0.897364	0.173	0.438	0
Rgs16	0	-0.980922	0.148	0.486	0
Plek	0	-1.00547	0.044	0.393	0
Irf8	0	-1.01809	0.071	0.424	0
Foxp3	0	-1.02416	0.048	0.293	0
Klrg1	0	-1.04731	0.044	0.268	0
Lag3	0	-1.05447	0.093	0.476	0
Ikzf2	0	-1.10745	0.098	0.43	0
Prf1	0	-1.15499	0.023	0.335	0
Tnfrsf9	0	-1.23345	0.212	0.639	0
Ly6c2	0	-1.25081	0.082	0.38	0
Nkg7	0	-1.26937	0.254	0.694	0
Ccl5	0	-1.33552	0.132	0.449	0
Cd8b1	0	-1.5869	0.07	0.556	0
Gzmb	0	-1.89295	0.084	0.598	0
Cd8a	0	-2.04495	0.081	0.607	0
Gimap7	1.00501e-298	-0.590526	0.119	0.377	1.71244e-294
Neb	3.405e-296	-0.889491	0.054	0.278	5.80178e-292
Amica1	4.73442e-292	-0.665468	0.084	0.322	8.06697e-288
Tmem176a	6.99573e-291	0.492957	0.144	0.02	1.192e-286
Ctsd	5.57311e-288	-0.563091	0.507	0.724	9.49603e-284
Igf2r	1.2846e-287	-0.557676	0.149	0.412	2.18883e-283
Serpina3g	2.38984e-285	-0.62879	0.143	0.396	4.07205e-281
Rora	4.30285e-285	0.695052	0.498	0.283	7.33162e-281
Itgav	1.75114e-284	-0.610434	0.156	0.41	2.98376e-280
Il2ra	4.63042e-276	-0.946464	0.189	0.428	7.88977e-272
Itih5	3.3062e-275	-0.528088	0.01	0.196	5.63344e-271
Ugcg	2.51541e-274	-0.587667	0.151	0.399	4.28601e-270
Ptprcap	3.50279e-271	-0.499884	0.409	0.659	5.9684e-267
Klrk1	6.94297e-271	-0.596368	0.115	0.355	1.18301e-266
Abcb9	5.64296e-262	-0.515217	0.04	0.242	9.61503e-258
S1pr1	6.6356e-261	0.59935	0.239	0.076	1.13064e-256
1700017B05Rik	1.16442e-254	-0.454253	0.062	0.273	1.98405e-250
Ptpn6	9.37779e-246	-0.61087	0.247	0.481	1.59788e-241
Nr4a2	1.55747e-237	-0.645218	0.068	0.27	2.65377e-233
5430421N21Rik	1.04978e-232	0.479741	0.16	0.036	1.78873e-228
Lrrk1	1.58523e-230	-0.470378	0.026	0.199	2.70107e-226
St8sia1	9.0813e-225	0.348041	0.13	0.023	1.54736e-220
Junb	1.54258e-224	0.596995	0.731	0.619	2.62839e-220
Ptms	4.36764e-222	-0.458882	0.155	0.38	7.44202e-218
Ccr4	1.39213e-216	0.440798	0.187	0.054	2.37205e-212
Snx9	7.1763e-216	-0.411841	0.02	0.18	1.22277e-211
Tiam1	5.59279e-212	0.527789	0.299	0.131	9.52956e-208
Cd82	7.14468e-210	0.47907	0.716	0.596	1.21738e-205
Klre1	1.17781e-207	-0.39168	0.011	0.158	2.00688e-203
Ipcef1	2.31001e-207	-0.434671	0.12	0.331	3.93602e-203
Gbp3	3.38147e-206	-0.480468	0.073	0.259	5.76169e-202
Klrc1	3.30005e-202	-0.428599	0.074	0.26	5.62295e-198
Rnf19b	5.36192e-202	0.563012	0.409	0.234	9.13618e-198
Casp3	7.66568e-200	-0.412129	0.133	0.341	1.30616e-195
Arsb	4.69752e-199	-0.424554	0.065	0.243	8.0041e-195
Furin	9.03288e-198	0.665823	0.366	0.201	1.53911e-193
Wnk1	5.31212e-195	-0.395137	0.682	0.827	9.05132e-191
Wls	6.97989e-193	-0.423181	0.056	0.226	1.1893e-188
C1qtnf6	4.12214e-190	-0.380338	0.019	0.164	7.02371e-186
Srgap3	6.09094e-189	-0.380462	0.009	0.142	1.03783e-184
Ccl4	1.44432e-187	-0.712838	0.016	0.155	2.46098e-183
Smad3	2.35443e-186	0.427191	0.219	0.081	4.01172e-182
Anxa2	2.09444e-182	-0.417277	0.416	0.625	3.56872e-178
Itga1	4.76499e-182	-0.454397	0.047	0.206	8.11906e-178
Lat2	2.03322e-180	-0.350986	0.028	0.173	3.4644e-176
Cd3d	4.758e-180	-0.344908	0.663	0.802	8.10715e-176
Tm6sf1	1.18215e-178	-0.334362	0.017	0.152	2.01427e-174
Litaf	2.56503e-178	-0.405726	0.173	0.376	4.37056e-174
Cblb	3.11712e-178	-0.406549	0.185	0.39	5.31125e-174
Ifitm2	3.34599e-176	0.663038	0.373	0.212	5.70123e-172
Itgae	5.79891e-176	-0.739078	0.064	0.223	9.88077e-172
Lat	1.77713e-175	0.405117	0.734	0.638	3.02805e-171
Alcam	6.26193e-174	-0.389614	0.053	0.209	1.06697e-169
Coro2a	3.52057e-172	-0.424925	0.152	0.344	5.99871e-168
Tox	7.02677e-172	-0.421479	0.058	0.215	1.19729e-167
Chsy1	6.39356e-171	-0.447989	0.217	0.416	1.0894e-166
Itgb8	1.87941e-170	-0.534893	0.012	0.136	3.20232e-166
Gpr183	2.35274e-170	0.540022	0.336	0.182	4.00884e-166
Itgb3	2.55253e-168	0.551067	0.436	0.273	4.34926e-164
Gbp7	1.28079e-167	-0.399616	0.299	0.516	2.18233e-163
Dennd4a	6.15319e-166	-0.394718	0.212	0.417	1.04844e-161
Gnptab	9.12869e-166	-0.395033	0.085	0.252	1.55544e-161
Plac8	2.31915e-165	-0.43135	0.115	0.294	3.9516e-161
2900026A02Rik	1.01395e-164	-0.33452	0.006	0.122	1.72767e-160
Bhlhe40	1.30496e-164	0.563203	0.58	0.457	2.22353e-160
Cmtm7	4.12858e-164	-0.430991	0.161	0.347	7.03468e-160
Gpr114	5.264e-164	-0.3424	0.026	0.16	8.96933e-160
Rnf213	2.34143e-162	-0.496786	0.406	0.612	3.98957e-158
Lrmp	1.31955e-161	-0.344106	0.088	0.255	2.24838e-157
Twsg1	8.32176e-159	-0.364432	0.064	0.217	1.41794e-154
Rps15a	6.1721e-158	-0.344998	0.772	0.856	1.05166e-153
B4galt5	2.22063e-157	-0.380261	0.164	0.35	3.78373e-153
Isg20	2.68843e-156	-0.451715	0.221	0.414	4.58082e-152
Cd244	8.24246e-156	-0.297436	0.004	0.112	1.40443e-151
Dgkh	2.52759e-154	-0.317443	0.022	0.146	4.30676e-150
Emp1	2.62707e-154	0.355502	0.144	0.043	4.47627e-150
Cpd	3.4567e-154	0.500352	0.312	0.166	5.88987e-150
Folr4	2.95732e-153	-0.4593	0.039	0.172	5.03897e-149
Osbpl3	5.29985e-153	-0.346873	0.154	0.339	9.03041e-149
Itgb7	4.45619e-152	0.292848	0.705	0.508	7.59291e-148
Fgl2	1.04407e-151	-0.323984	0.28	0.494	1.77899e-147
Sell	7.72318e-151	-0.509334	0.043	0.18	1.31595e-146
Lrrc32	1.35281e-150	-0.432301	0.013	0.128	2.30505e-146
Ehd4	2.32696e-148	-0.375529	0.059	0.202	3.9649e-144
Nedd4	2.83993e-145	-0.335256	0.054	0.193	4.83896e-141
Dock9	1.07213e-144	-0.29862	0.023	0.141	1.8268e-140
Glrx	5.78818e-144	-0.421668	0.138	0.304	9.86249e-140
S100a6	3.86352e-142	-0.379489	0.379	0.569	6.58306e-138
Bcl2l11	5.96525e-142	-0.359641	0.077	0.226	1.01642e-137
Pyhin1	1.39144e-141	-0.43719	0.242	0.426	2.37087e-137
Gimap6	3.23732e-141	-0.311991	0.415	0.62	5.51607e-137
Btg2	3.78012e-140	0.523885	0.49	0.358	6.44095e-136
Fos	3.4337e-139	0.641112	0.322	0.183	5.85067e-135
Ciapin1	9.45509e-139	-0.307557	0.096	0.251	1.61105e-134
Gzmk	6.21636e-136	-0.340435	0.013	0.117	1.05921e-131
Mef2a	6.87399e-136	-0.325428	0.09	0.239	1.17126e-131
Tnfrsf25	2.70384e-135	0.267216	0.106	0.026	4.60707e-131
Frmd4a	3.73952e-135	-0.287553	0.013	0.118	6.37177e-131
Padi2	6.06461e-133	-0.350009	0.198	0.374	1.03335e-128
Cers6	1.19612e-132	-0.258405	0.009	0.109	2.03807e-128
Irf2bp2	2.36349e-132	0.402328	0.255	0.129	4.02715e-128
Atp8b4	2.37848e-132	-0.427302	0.156	0.318	4.05269e-128
Gpr56	2.76364e-131	-0.279627	0.017	0.122	4.70897e-127
N4bp1	3.14239e-131	-0.370577	0.131	0.29	5.35431e-127
Pitpnm2	4.09308e-130	-0.293165	0.036	0.155	6.9742e-126
Cx3cr1	7.87381e-130	-0.353474	0.022	0.13	1.34162e-125
Hdac7	1.15921e-129	-0.314406	0.108	0.26	1.97518e-125
Ighm	1.74737e-128	-0.395387	0.058	0.186	2.97734e-124
Fxyd5	5.72257e-128	-0.284378	0.715	0.823	9.75069e-124
Tnfaip3	2.07153e-127	0.478094	0.727	0.675	3.52969e-123
Gata3	5.44425e-127	0.541549	0.337	0.21	9.27645e-123
Cd38	1.41596e-126	-0.250686	0.027	0.138	2.41266e-122
C230081A13Rik	4.00325e-126	-0.334456	0.144	0.307	6.82114e-122
Tapbpl	4.02257e-126	-0.284124	0.087	0.229	6.85407e-122
Cd74	1.02761e-125	-0.447966	0.061	0.187	1.75094e-121
Matk	4.43394e-125	-0.301815	0.052	0.176	7.555e-121
Fam102a	9.6699e-124	0.452081	0.518	0.404	1.64765e-119
Tecpr1	6.32941e-123	0.39811	0.553	0.428	1.07847e-118
Gnas	1.80188e-120	-0.251299	0.711	0.83	3.07022e-116
Sh2d2a	3.51895e-120	-0.33479	0.429	0.602	5.99594e-116
Sdcbp2	7.27935e-120	-0.355685	0.1	0.24	1.24033e-115
Adap1	9.79148e-119	-0.277998	0.069	0.198	1.66837e-114
Ikzf4	1.85144e-118	-0.289776	0.043	0.157	3.15467e-114
Tbc1d4	8.02453e-118	0.345371	0.134	0.047	1.3673e-113
Ccl3	9.87575e-117	-0.663064	0.013	0.106	1.68273e-112
Ctla4	1.01587e-116	-0.453202	0.343	0.513	1.73094e-112
Rpa2	2.76332e-115	-0.257051	0.053	0.172	4.70842e-111
Nfkbia	2.02571e-114	0.470008	0.557	0.44	3.45161e-110
Gzmf	2.42171e-112	-1.11928	0.014	0.104	4.12636e-108
Slfn8	3.53707e-112	-0.344831	0.175	0.333	6.02681e-108
Lgals3	4.45445e-112	-0.390638	0.197	0.355	7.58993e-108
Gpd2	6.38455e-112	-0.294327	0.069	0.193	1.08786e-107
Trim30a	9.65889e-112	-0.336971	0.246	0.414	1.64578e-107
Ctsb	6.61181e-111	-0.339529	0.527	0.675	1.12659e-106
Pld3	1.36113e-110	-0.287164	0.3	0.478	2.31923e-106
Galnt10	1.80662e-110	0.348167	0.187	0.085	3.07829e-106
Glipr1	2.3023e-110	-0.294525	0.148	0.298	3.92288e-106
Lclat1	2.66987e-110	-0.255348	0.053	0.168	4.54918e-106
Ptpn13	4.11962e-110	0.437	0.218	0.11	7.01941e-106
Fam126a	5.47964e-110	-0.273698	0.068	0.191	9.33675e-106
Ppp1r3b	1.14318e-109	-0.29113	0.068	0.19	1.94786e-105
Cd3e	1.15736e-108	-0.285292	0.57	0.705	1.97203e-104
Ctsw	5.40477e-107	-0.343732	0.393	0.555	9.20919e-103
Mbp	6.00571e-107	0.398692	0.393	0.271	1.02331e-102
Cenpa	2.09243e-106	-0.264234	0.053	0.165	3.56528e-102
Nsmaf	2.14592e-106	-0.256022	0.19	0.35	3.65643e-102
Nucb1	6.94075e-106	-0.28367	0.286	0.456	1.18263e-101
Hip1	7.52982e-106	-0.296713	0.181	0.336	1.28301e-101
Tnfrsf18	4.35218e-105	-0.404712	0.447	0.594	7.41568e-101
2022-09-11	1.17855e-104	-0.299296	0.275	0.44	2.00814e-100
Sytl2	1.19855e-104	-0.278776	0.166	0.32	2.04222e-100
Ramp1	3.93453e-104	0.482389	0.22	0.116	6.70404e-100
Ehd1	5.90126e-104	-0.266883	0.18	0.336	1.00552e-99
Sema4d	8.40168e-104	-0.278689	0.513	0.672	1.43156e-99
Phlpp1	2.34737e-103	-0.255846	0.035	0.134	3.99969e-99
Mx1	4.45625e-103	-0.446658	0.051	0.158	7.593e-99
Smyd3	6.79767e-103	-0.260132	0.058	0.17	1.15826e-98
Nedd9	7.17425e-102	-0.286034	0.341	0.514	1.22242e-97
Golm1	3.23296e-101	0.435114	0.284	0.173	5.50863e-97
Sorl1	4.07514e-101	0.386867	0.588	0.487	6.94363e-97
Pla2g16	3.40667e-100	-0.286657	0.299	0.462	5.80463e-96
Notch2	4.64773e-100	0.390708	0.279	0.167	7.91927e-96
Pde4b	7.02968e-100	0.427129	0.28	0.169	1.19779e-95
Gpr65	1.38243e-98	-0.274912	0.107	0.237	2.35553e-94
Mt1	2.87673e-98	-0.318008	0.023	0.111	4.90167e-94
Rap2a	1.29889e-97	-0.282165	0.082	0.201	2.21317e-93
Stmn1	6.69038e-97	-0.310021	0.026	0.115	1.13997e-92
Runx1	1.08817e-96	0.321194	0.191	0.094	1.85413e-92
Myo10	3.3803e-96	-0.289277	0.035	0.13	5.7597e-92
Ms4a4b	5.99142e-96	-0.326769	0.537	0.66	1.02088e-91
Efhd2	6.67811e-96	-0.284902	0.241	0.395	1.13788e-91
Snx5	8.08685e-96	-0.254282	0.308	0.474	1.37792e-91
Sema6d	1.16317e-95	-0.379519	0.054	0.158	1.98192e-91
Tapbp	1.55422e-95	-0.263311	0.465	0.626	2.64824e-91
Ero1l	2.97888e-95	0.72925	0.313	0.206	5.07571e-91
Lrba	7.73226e-95	-0.326158	0.191	0.336	1.3175e-90
4632428N05Rik	1.26827e-94	-0.300239	0.315	0.479	2.161e-90
Il6st	3.51297e-94	-0.256138	0.039	0.134	5.98574e-90
Fosb	4.71428e-94	0.593031	0.291	0.181	8.03266e-90
Gna13	4.79078e-94	0.398905	0.499	0.398	8.16301e-90
Arnt2	6.19787e-94	-0.255804	0.04	0.136	1.05605e-89
Stat1	1.79029e-93	-0.276098	0.645	0.785	3.05048e-89
Tap1	2.93782e-93	-0.261067	0.544	0.694	5.00575e-89
Dusp4	3.63864e-93	-0.268926	0.222	0.376	6.19987e-89
Eif2ak2	3.07916e-91	-0.265706	0.083	0.197	5.24658e-87
Samd9l	3.17869e-91	-0.296466	0.315	0.474	5.41617e-87
Igfbp7	6.95867e-91	0.360903	0.134	0.056	1.18569e-86
Icam1	7.62456e-91	-0.286072	0.131	0.262	1.29915e-86
Usp18	2.62007e-90	-0.277399	0.035	0.124	4.46433e-86
Phf11b	7.68482e-90	-0.274439	0.136	0.265	1.30942e-85
Sdf4	1.89025e-89	-0.307296	0.642	0.76	3.22081e-85
D17H6S56E-5	3.897e-89	-0.28632	0.084	0.196	6.6401e-85
Rilpl2	2.78308e-88	-0.275828	0.161	0.297	4.74209e-84
Gzmc	1.38744e-87	-0.689539	0.025	0.106	2.36405e-83
Ap3b1	4.57062e-87	-0.324849	0.218	0.36	7.78788e-83
Myo1e	5.67588e-87	-0.25518	0.077	0.186	9.67114e-83
Mcm6	1.02258e-86	-0.298036	0.195	0.332	1.74237e-82
Pcyt1a	6.8963e-86	-0.322587	0.044	0.136	1.17506e-81
Dnajc9	9.44944e-84	-0.252588	0.155	0.284	1.61009e-79
Tpp2	1.0271e-83	-0.276522	0.255	0.399	1.75007e-79
Tagln2	2.96456e-83	0.344235	0.569	0.487	5.05131e-79
Ehd3	1.48716e-82	0.300586	0.192	0.101	2.53397e-78
Nfkbiz	2.18201e-82	0.398522	0.382	0.27	3.71792e-78
Clint1	6.31625e-82	0.352421	0.498	0.41	1.07623e-77
Rabgap1l	9.1522e-82	-0.252553	0.273	0.421	1.55944e-77
Arhgap26	1.55788e-81	0.333781	0.232	0.135	2.65448e-77
Ifitm3	7.71093e-81	0.396586	0.268	0.166	1.31386e-76
Slc4a7	6.86213e-80	0.352717	0.251	0.152	1.16924e-75
Ifng	4.09085e-77	-0.253779	0.156	0.283	6.9704e-73
Parp14	1.07378e-76	-0.284393	0.308	0.454	1.82962e-72
Podnl1	1.65354e-76	0.313015	0.246	0.147	2.81746e-72
Npc2	2.09514e-76	-0.274612	0.504	0.638	3.56992e-72
Slc16a3	1.07874e-73	-0.299205	0.14	0.255	1.83806e-69
Nrp1	3.88171e-73	0.416168	0.346	0.247	6.61405e-69
Rrm1	8.90897e-73	-0.325298	0.099	0.199	1.518e-68
Mcm5	1.71247e-71	-0.301772	0.083	0.178	2.91787e-67
Nr3c1	5.00288e-71	0.384579	0.431	0.343	8.52441e-67
Cxcr4	1.14251e-70	0.32111	0.18	0.098	1.94672e-66
Bcl11b	1.14343e-69	0.34118	0.474	0.392	1.94829e-65
Ifit3	2.64467e-69	-0.339163	0.036	0.11	4.50625e-65
Mxd1	3.34633e-69	-0.309524	0.19	0.31	5.70181e-65
Serinc3	1.06056e-68	-0.262991	0.522	0.644	1.80708e-64
Rgcc	1.01659e-67	0.298268	0.14	0.07	1.73217e-63
Smc4	1.79582e-67	-0.262898	0.271	0.402	3.05989e-63
Ptma	1.41295e-66	-0.261664	0.408	0.539	2.40753e-62
Hivep2	4.19252e-66	0.344891	0.367	0.273	7.14364e-62
Klf6	1.68308e-65	0.359853	0.629	0.584	2.8678e-61
Klf2	2.90275e-65	0.356532	0.157	0.083	4.94599e-61
Gadd45b	2.39026e-64	0.494127	0.46	0.377	4.07277e-60
Dennd2d	4.6701e-64	0.315302	0.218	0.135	7.95738e-60
Iigp1	1.82169e-63	-0.37269	0.096	0.188	3.10397e-59
M6pr	3.4718e-63	-0.271122	0.358	0.483	5.9156e-59
Top2a	9.50318e-62	-0.611956	0.141	0.235	1.61925e-57
Dennd5a	1.57361e-61	0.35259	0.313	0.226	2.68128e-57
Mki67	1.89311e-61	-0.686567	0.161	0.259	3.22567e-57
Ifitm1	1.37497e-60	-0.419692	0.093	0.18	2.34281e-56
Itpr1	1.97044e-59	0.344236	0.336	0.25	3.35744e-55
Ifit1	9.92422e-59	-0.352334	0.06	0.136	1.69099e-54
Znrf1	1.09887e-58	0.330841	0.273	0.19	1.87236e-54
Il7r	1.84655e-58	0.344571	0.444	0.358	3.14634e-54
Cxcr6	3.5861e-58	0.316814	0.579	0.52	6.11035e-54
Pecam1	1.58541e-57	0.282928	0.177	0.103	2.70138e-53
Lig1	2.18643e-57	-0.250114	0.102	0.192	3.72546e-53
Tubb5	5.47243e-57	-0.476337	0.466	0.574	9.32448e-53
Mcm3	1.23159e-56	-0.279852	0.109	0.199	2.0985e-52
Fam65b	1.53201e-56	0.29967	0.216	0.137	2.61039e-52
Hif1a	9.85063e-56	0.258035	0.717	0.672	1.67845e-51
Samhd1	1.03013e-55	-0.283845	0.463	0.583	1.75524e-51
Cytip	2.40557e-55	0.25051	0.68	0.645	4.09885e-51
Cd2	4.67962e-55	-0.28987	0.621	0.71	7.97361e-51
Isg15	7.18922e-55	-0.330419	0.132	0.225	1.22497e-50
Lta	1.66123e-54	0.29572	0.105	0.049	2.83058e-50
Arl4c	4.44257e-54	0.308631	0.488	0.416	7.56969e-50
Bzw2	2.42235e-51	0.266393	0.156	0.09	4.12745e-47
Ier5	2.20483e-50	0.35048	0.394	0.325	3.75681e-46
Gp49a	4.3405e-49	0.330249	0.193	0.123	7.39577e-45
Tab2	5.74573e-49	0.292536	0.528	0.479	9.79015e-45
Zfp36l2	8.66935e-49	0.376749	0.383	0.316	1.47717e-44
Slamf1	1.4565e-48	0.288824	0.231	0.158	2.48173e-44
Gpr132	1.97357e-48	0.30415	0.283	0.208	3.36277e-44
Cd97	3.04774e-47	0.280441	0.516	0.458	5.19305e-43
Il1r2	1.54427e-46	0.580949	0.194	0.127	2.63128e-42
Ern1	1.13051e-44	0.255334	0.131	0.074	1.92628e-40
Dgka	5.57679e-43	0.302252	0.458	0.402	9.5023e-39
Paxbp1	5.39406e-42	0.338375	0.232	0.166	9.19093e-38
Ifi27l2a	1.28665e-41	-0.256666	0.528	0.619	2.19232e-37
Sit1	3.00753e-41	0.256468	0.181	0.119	5.12453e-37
Ski	3.40113e-41	0.270204	0.387	0.323	5.79519e-37
Ptger4	4.86161e-40	0.269269	0.174	0.113	8.2837e-36
Tnfrsf4	9.68913e-40	-0.455944	0.344	0.415	1.65093e-35
Top2b	5.95545e-39	0.274792	0.479	0.432	1.01475e-34
Nfkb1	1.47161e-37	0.269554	0.477	0.433	2.50748e-33
Rb1	4.90196e-37	0.256548	0.199	0.139	8.35245e-33
Atp2b1	5.23063e-36	0.288986	0.38	0.32	8.91247e-32
Themis	8.03005e-36	0.251103	0.386	0.324	1.36824e-31
Nfkbid	1.5454e-34	0.25922	0.195	0.136	2.6332e-30
Rgs10	3.22885e-34	0.265271	0.261	0.199	5.50163e-30
Cd69	4.48149e-33	0.307401	0.375	0.317	7.63601e-29
Pdcd4	1.20404e-32	0.250291	0.452	0.406	2.05156e-28
Hk2	2.83331e-32	0.268702	0.145	0.095	4.82767e-28
Mapkapk3	6.94354e-32	0.267826	0.396	0.346	1.18311e-27
Nr4a1	8.57763e-32	0.402252	0.346	0.296	1.46154e-27
Il1rl1	1.51077e-31	0.352603	0.138	0.087	2.5742e-27
Tuba1b	2.85878e-31	-0.264313	0.126	0.189	4.87107e-27
Il18r1	3.06822e-31	0.283508	0.464	0.42	5.22795e-27
Madd	1.33908e-29	0.251221	0.341	0.287	2.28165e-25
H1f0	2.13614e-26	0.26846	0.256	0.202	3.63977e-22
Ifrd1	1.21362e-25	0.279811	0.279	0.23	2.06788e-21
Jak2	2.48116e-24	0.257635	0.364	0.322	4.22765e-20
Ier2	1.12457e-21	0.262062	0.41	0.383	1.91616e-17
Dgat1	2.68877e-21	0.345424	0.323	0.284	4.5814e-17
Crip1	3.6482e-20	0.283104	0.55	0.546	6.21618e-16
Aff4	1.39461e-19	0.264472	0.274	0.235	2.37627e-15
Hspa1a	8.19026e-19	0.457833	0.548	0.541	1.39554e-14
Iqgap2	6.97797e-18	0.250211	0.278	0.24	1.18898e-13
Cdkn1a	2.22636e-16	0.257245	0.228	0.189	3.7935e-12
Phlda1	2.13204e-14	0.291226	0.218	0.185	3.63279e-10
Hspa1b	6.41873e-14	0.361152	0.505	0.512	1.09369e-09
Rgs1	2.8999e-13	0.300453	0.515	0.523	4.94114e-09
Ccr2	5.95646e-11	-0.251703	0.377	0.409	1.01492e-06
Egr1	3.39738e-10	0.447267	0.231	0.209	5.7888e-06
Maf	1.55608e-09	-0.412344	0.333	0.341	2.6514e-05
Dnajb1	6.11629e-07	0.273092	0.495	0.509	0.0104216
Jun	9.20899e-07	0.278842	0.372	0.368	0.0156912
Itga4	0.00293624	0.261926	0.264	0.262	1

## Sheet: CD8+ CTL
	P-value	Average log-fold change	Fraction of cells expressing	Fraction of other cells expressing	Adjusted p-value
Cd8a	0	1.67717	0.906	0.215	0
Cd8b1	0	1.40961	0.823	0.198	0
Ccl5	0	1.27278	0.556	0.251	0
Ly6c2	0	1.14098	0.548	0.158	0
Nkg7	0	1.13417	0.875	0.402	0
Prf1	0	1.13074	0.493	0.113	0
Klrd1	0	0.951954	0.51	0.114	0
Pdcd1	0	0.879559	0.634	0.288	0
Rgs16	0	0.878767	0.57	0.291	0
Klrk1	0	0.878496	0.548	0.145	0
Plek	0	0.857833	0.532	0.164	0
Amica1	0	0.7875	0.48	0.132	0
Nr4a2	0	0.774326	0.375	0.125	0
Ugcg	0	0.771557	0.538	0.215	0
Lgals3	0	0.747238	0.487	0.214	0
Ifng	0	0.706245	0.394	0.168	0
Ctsw	0	0.701677	0.726	0.392	0
Bcl2	0	0.689748	0.534	0.228	0
Lag3	0	0.683785	0.574	0.254	0
Ptpn6	0	0.670697	0.584	0.322	0
Sema6d	0	0.661967	0.248	0.064	0
Itga1	0	0.651304	0.315	0.078	0
Ctsd	0	0.641173	0.801	0.587	0
Klrc1	0	0.635953	0.39	0.109	0
Chsy1	0	0.621773	0.526	0.27	0
Atp8b4	0	0.61228	0.45	0.177	0
Plac8	0	0.600926	0.398	0.159	0
Vps37b	0	0.580264	0.673	0.423	0
Lrrk1	0	0.562541	0.293	0.072	0
Cst7	0	0.550089	0.508	0.269	0
Bcl2l11	0	0.546846	0.32	0.11	0
Gnptab	0	0.51364	0.345	0.128	0
Klre1	0	0.512213	0.247	0.045	0
Ms4a4b	0	0.511749	0.812	0.525	0
Rps15a	0	0.476443	0.895	0.798	0
Gpr56	0	0.447686	0.2	0.034	0
Rpl32	0	0.432809	0.907	0.83	0
Rpl3	0	0.419475	0.933	0.861	0
Eef1a1	0	0.414226	0.988	0.966	0
Cd244	0	0.401973	0.176	0.03	0
Rpl4	0	0.395375	0.968	0.917	0
Thy1	0	0.391674	0.94	0.831	0
Rpl13a	0	0.370524	0.983	0.948	0
Rpl18a	0	0.36199	0.954	0.899	0
Eef2	0	0.344011	0.991	0.974	0
Rpl8	0	0.342939	0.945	0.882	0
Rps5	0	0.339969	0.952	0.896	0
Gnb2l1	0	0.333092	0.958	0.911	0
Ly6e	0	-0.605853	0.679	0.834	0
Tiam1	0	-0.639844	0.038	0.255	0
Slc15a3	0	-0.658516	0.035	0.237	0
Hif1a	0	-0.660087	0.556	0.754	0
Ass1	0	-0.717272	0.062	0.308	0
Ly6a	0	-0.745631	0.594	0.785	0
Cpd	0	-0.749345	0.046	0.295	0
Nfkbia	0	-0.81328	0.322	0.555	0
Iigp1	0	-0.827789	0.035	0.229	0
Rora	0	-0.848246	0.153	0.447	0
Cd5	0	-0.848936	0.278	0.586	0
Icos	0	-0.876351	0.498	0.721	0
Odc1	0	-1.05709	0.358	0.619	0
Klrg1	0	-1.08424	0.064	0.277	0
Ccr2	0	-1.09922	0.196	0.508	0
Il2ra	0	-1.12154	0.211	0.437	0
Tnfrsf4	0	-1.12903	0.195	0.5	0
Foxp3	0	-1.16156	0.049	0.314	0
Itgb7	0	-1.23951	0.264	0.726	0
Maf	0	-1.31248	0.087	0.473	0
Cd4	0	-1.41074	0.095	0.683	0
Padi2	7.81757e-306	0.530911	0.473	0.243	1.33204e-301
Irf8	3.57562e-305	0.608716	0.473	0.242	6.09249e-301
Igtp	1.63996e-304	-0.734025	0.322	0.544	2.79433e-300
Rps8	7.16113e-303	0.381367	0.89	0.787	1.22018e-298
Abcb9	3.2418e-301	0.521819	0.312	0.115	5.5237e-297
Gpr114	6.61076e-300	0.431826	0.232	0.062	1.12641e-295
Rpl13	6.68531e-298	0.390717	0.862	0.747	1.13911e-293
Rps3	9.90171e-296	0.305011	0.969	0.942	1.68715e-291
Tm6sf1	4.43244e-295	0.405711	0.22	0.056	7.55243e-291
Itgae	6.63971e-291	-0.892596	0.05	0.245	1.13134e-286
Podnl1	1.76741e-288	-0.574647	0.049	0.243	3.01149e-284
Frmd4a	4.31725e-287	0.403909	0.181	0.037	7.35616e-283
Itgb3	4.2458e-286	-0.660875	0.172	0.4	7.23441e-282
Rgs8	8.39059e-284	0.416668	0.153	0.024	1.42967e-279
Ifitm1	7.4245e-268	0.815709	0.268	0.095	1.26506e-263
Gadd45b	2.87096e-263	-0.849222	0.263	0.475	4.89183e-259
Nedd4	2.18733e-262	0.432028	0.266	0.092	3.72699e-258
Pim1	1.19772e-261	-0.612352	0.208	0.425	2.04079e-257
Cx3cr1	9.22237e-261	0.485074	0.193	0.049	1.5714e-256
2900026A02Rik	3.83791e-256	0.402476	0.177	0.041	6.53942e-252
Rps26	2.91737e-255	0.409971	0.793	0.659	4.97091e-251
Sh2d2a	8.42425e-255	0.482906	0.672	0.488	1.43541e-250
Gm2a	9.83586e-255	-0.602501	0.216	0.427	1.67593e-250
Efhd2	2.0511e-254	0.466303	0.489	0.277	3.49487e-250
Spry2	3.49531e-250	0.35022	0.143	0.025	5.95566e-246
Nfkbiz	4.52999e-246	-0.727494	0.169	0.373	7.71865e-242
Ddit4	1.68849e-243	-0.720646	0.317	0.511	2.87702e-239
Styk1	1.81731e-242	0.31282	0.126	0.018	3.09651e-238
Gpd2	3.3637e-237	0.429584	0.266	0.099	5.73141e-233
Cd3g	6.97121e-237	0.396696	0.81	0.698	1.18783e-232
Rps2	8.00192e-233	0.356364	0.846	0.734	1.36345e-228
Ifi27l2a	2.70946e-232	-0.680526	0.489	0.648	4.61665e-228
Tox	7.93888e-231	0.47905	0.279	0.112	1.35271e-226
Rps18	2.09794e-229	0.38442	0.829	0.728	3.57467e-225
Ccr4	1.39634e-228	-0.42936	0.006	0.138	2.37922e-224
Rplp0	4.8418e-228	0.287606	0.966	0.922	8.24994e-224
Folr4	2.82681e-225	-0.539737	0.034	0.187	4.8166e-221
Ctsz	6.88767e-220	-0.527136	0.081	0.254	1.17359e-215
Gzmf	1.41717e-219	1.26069	0.156	0.037	2.41472e-215
Sepp1	2.86794e-218	-0.495691	0.08	0.254	4.88668e-214
Cers6	9.39397e-218	0.338654	0.158	0.038	1.60064e-213
Cd2	8.48353e-217	-0.515585	0.609	0.724	1.44551e-212
Samhd1	2.93505e-216	-0.651545	0.446	0.603	5.00104e-212
Itgb8	4.25652e-216	-0.579182	0.013	0.146	7.25268e-212
Ramp1	1.4548e-215	-0.550059	0.045	0.2	2.47884e-211
Igf2r	2.11893e-215	0.448332	0.466	0.267	3.61045e-211
Litaf	3.38922e-215	0.444698	0.443	0.251	5.7749e-211
Rpl5	3.67392e-215	0.336053	0.852	0.754	6.25999e-211
Rpsa	4.17724e-215	0.257934	0.974	0.939	7.1176e-211
Zyx	8.20558e-214	0.419844	0.567	0.37	1.39815e-209
Cd96	1.6953e-212	0.389718	0.479	0.272	2.88862e-208
Cd160	3.15188e-212	0.353818	0.14	0.03	5.37049e-208
Srgap3	1.18764e-209	0.357831	0.191	0.058	2.02362e-205
Emb	6.23881e-209	-0.603656	0.214	0.406	1.06303e-204
Ikzf3	7.50867e-209	0.400699	0.485	0.283	1.2794e-204
Fcer1g	1.33497e-208	0.552103	0.121	0.022	2.27466e-204
Dennd4a	5.83659e-208	0.448207	0.484	0.29	9.94497e-204
Arsb	1.39854e-207	0.406653	0.3	0.133	2.38297e-203
Lyst	2.94554e-206	0.490292	0.403	0.218	5.01891e-202
Cd74	1.48122e-205	-0.553265	0.051	0.203	2.52386e-201
Tmem154	1.72584e-205	-0.419376	0.042	0.192	2.94066e-201
Rps7	4.25952e-205	0.346762	0.779	0.657	7.25779e-201
Rps6	3.84191e-204	0.346806	0.824	0.718	6.54623e-200
Tnfrsf18	4.26555e-201	-0.616986	0.463	0.599	7.26807e-197
Arl5a	7.56186e-201	-0.804251	0.257	0.417	1.28846e-196
Dgat1	1.14276e-200	-0.612411	0.178	0.358	1.94714e-196
Gzmk	5.18449e-200	0.358884	0.165	0.045	8.83384e-196
Rps3a1	5.60146e-200	0.33307	0.798	0.679	9.54432e-196
Timp2	1.30125e-199	-0.43649	0.038	0.181	2.2172e-195
B4galnt1	7.23349e-199	0.406486	0.51	0.317	1.23251e-194
Gna13	1.62001e-197	-0.494602	0.305	0.492	2.76034e-193
Ubash3b	9.0599e-197	0.435873	0.403	0.219	1.54372e-192
Zbtb7b	6.86014e-196	-0.422006	0.093	0.261	1.1689e-191
Sdc4	3.69923e-194	-0.412047	0.011	0.132	6.30312e-190
Crtam	5.10226e-194	0.299174	0.108	0.017	8.69375e-190
Wdr95	2.5888e-192	0.278241	0.132	0.029	4.41105e-188
Rps20	1.0584e-191	0.328698	0.853	0.76	1.8034e-187
Setbp1	4.66508e-191	0.311064	0.136	0.031	7.94884e-187
Tagln2	2.5041e-190	-0.467653	0.403	0.569	4.26674e-186
Lat2	3.27255e-188	0.367305	0.22	0.083	5.57609e-184
Rps9	3.60654e-188	0.288412	0.887	0.811	6.14519e-184
Rps12	3.09755e-187	0.303514	0.891	0.829	5.27792e-183
Il2rb	3.39717e-187	0.387102	0.713	0.572	5.78844e-183
Rpl11	8.49219e-186	0.317258	0.819	0.725	1.44698e-181
Il1rl1	1.1487e-184	-0.66058	0.021	0.145	1.95727e-180
Ecm1	3.1664e-184	-0.428768	0.018	0.138	5.39523e-180
Cd6	6.83609e-184	-0.454127	0.475	0.632	1.1648e-179
Ikzf2	9.49515e-184	-0.849589	0.235	0.387	1.61788e-179
Rpl7	1.39854e-179	0.280574	0.871	0.785	2.38298e-175
Rpl14	5.22192e-177	0.292315	0.858	0.764	8.89763e-173
Rpl12	3.80434e-176	0.282305	0.912	0.86	6.48221e-172
Fam129a	8.51027e-176	-0.489821	0.287	0.461	1.45006e-171
Ncf1	1.75413e-175	0.315213	0.131	0.032	2.98886e-171
Rpl26	5.09375e-175	0.329139	0.774	0.669	8.67924e-171
Slamf7	5.27032e-175	0.291753	0.152	0.044	8.98009e-171
Lrrc32	6.32504e-174	-0.463722	0.019	0.135	1.07772e-169
Il1r2	8.57395e-174	-0.709855	0.056	0.194	1.46092e-169
Rps4x	8.83122e-174	0.290018	0.87	0.796	1.50475e-169
Lmnb1	1.03267e-173	-0.505005	0.186	0.351	1.75957e-169
H1f0	1.37945e-172	-0.5134	0.113	0.273	2.35044e-168
Dgkh	3.73463e-172	0.315467	0.19	0.067	6.36344e-168
Ccnd2	4.88009e-171	-0.444535	0.509	0.661	8.31518e-167
Areg	1.64851e-170	-0.613032	0.018	0.131	2.8089e-166
Sgms1	2.32532e-170	-0.356152	0.045	0.178	3.96212e-166
Eef1b2	4.44653e-170	0.304298	0.829	0.736	7.57644e-166
Cd40lg	1.18621e-169	-0.370321	0.01	0.117	2.02119e-165
Neb	3.08707e-168	-0.768868	0.114	0.266	5.26006e-164
Cdkn1a	1.20428e-167	-0.542766	0.1	0.254	2.05197e-163
Tmem64	3.16556e-167	-0.566256	0.093	0.242	5.3938e-163
Rpl18	7.01777e-167	0.282024	0.849	0.757	1.19576e-162
Rpl23a	1.7043e-166	0.32455	0.758	0.652	2.90396e-162
Ccl4	1.86992e-165	0.56878	0.196	0.072	3.18615e-161
Nek6	2.51304e-165	0.296872	0.171	0.057	4.28197e-161
Cd3e	4.92028e-164	0.333526	0.741	0.626	8.38366e-160
Mctp2	9.89612e-164	0.279213	0.151	0.045	1.6862e-159
Chd3	3.4001e-163	-0.427496	0.346	0.519	5.79342e-159
Sema4c	4.27596e-163	0.283955	0.135	0.037	7.28581e-159
Lmna	1.37549e-162	-0.427708	0.048	0.178	2.3437e-158
Cd38	1.09538e-156	0.283617	0.181	0.066	1.86642e-152
Tmem176b	9.7538e-156	-0.435562	0.012	0.113	1.66195e-151
Osgin1	1.04837e-155	0.356092	0.163	0.055	1.78632e-151
Actn1	1.16351e-155	0.272628	0.163	0.055	1.98251e-151
Cd3d	5.9883e-154	0.273941	0.824	0.729	1.02035e-149
Rpl6	5.40592e-153	0.312009	0.732	0.613	9.21116e-149
Cytip	2.09692e-152	-0.38907	0.581	0.694	3.57294e-148
Tspan32	5.55967e-152	-0.361855	0.053	0.178	9.47313e-148
Eomes	4.47715e-150	0.280704	0.109	0.025	7.62861e-146
Ltb4r1	1.0351e-149	-0.309981	0.012	0.11	1.76371e-145
Zfp318	5.94751e-149	0.303043	0.171	0.061	1.0134e-144
Furin	6.83016e-149	-0.548369	0.153	0.3	1.16379e-144
Evl	1.66396e-148	0.349301	0.378	0.216	2.83521e-144
Sell	7.00013e-148	-0.483975	0.057	0.185	1.19275e-143
Sema4a	7.78508e-148	0.31284	0.327	0.174	1.3265e-143
Arhgap31	4.17457e-147	-0.376349	0.06	0.188	7.11305e-143
Psen2	1.30632e-146	-0.398968	0.098	0.237	2.22585e-142
Lamc1	1.50195e-146	-0.462956	0.153	0.301	2.55917e-142
Ttc39c	6.89842e-146	-0.395871	0.144	0.295	1.17542e-141
Fasl	7.33709e-146	0.313518	0.313	0.163	1.25017e-141
Havcr2	2.83095e-145	0.425364	0.383	0.23	4.82366e-141
Rap1b	3.45267e-145	-0.343503	0.64	0.735	5.883e-141
Junb	8.28053e-145	-0.494837	0.582	0.689	1.41092e-140
Cpm	1.01761e-144	-0.307715	0.01	0.104	1.7339e-140
Rpl9	2.90433e-144	0.276696	0.829	0.753	4.94869e-140
Ctla2a	1.64743e-143	0.281777	0.69	0.522	2.80705e-139
Cdh1	5.93913e-143	0.287355	0.135	0.041	1.01197e-138
Rps15	8.59996e-143	0.276716	0.833	0.752	1.46535e-138
Stat1	2.16488e-142	-0.441214	0.702	0.767	3.68873e-138
Mef2a	4.41601e-142	0.350699	0.285	0.148	7.52444e-138
Slfn5	2.67742e-141	-0.477934	0.055	0.176	4.56205e-137
Cd81	4.51261e-141	-0.311397	0.011	0.104	7.68904e-137
Rab11fip1	9.01989e-141	-0.376471	0.094	0.229	1.5369e-136
Eef1g	1.02387e-140	0.318717	0.681	0.553	1.74457e-136
Dock5	1.19274e-140	0.298858	0.162	0.058	2.0323e-136
Lat	1.69884e-140	-0.351476	0.593	0.705	2.89465e-136
Ifngr1	3.21409e-140	-0.346389	0.717	0.784	5.47648e-136
Rpl30	1.69513e-139	0.280135	0.799	0.715	2.88833e-135
Nrgn	5.94822e-139	0.321431	0.149	0.051	1.01352e-134
Zfp36l1	2.95439e-138	-0.517376	0.264	0.409	5.03399e-134
Rpl17	4.52707e-138	0.299346	0.735	0.626	7.71367e-134
Flna	1.0114e-137	-0.408621	0.486	0.613	1.72333e-133
Picalm	1.02698e-137	-0.430576	0.492	0.604	1.74987e-133
Rps24	2.37178e-136	0.274921	0.79	0.687	4.04128e-132
Serpinb9	2.05378e-135	0.395507	0.304	0.166	3.49943e-131
Rnf19b	3.62015e-135	-0.429858	0.186	0.337	6.16837e-131
Klri2	4.61443e-135	0.300264	0.108	0.028	7.86253e-131
Stk39	5.78648e-135	0.323057	0.325	0.182	9.85958e-131
Aebp2	2.49827e-134	-0.386876	0.427	0.561	4.2568e-130
Lrmp	9.70324e-134	0.32713	0.296	0.16	1.65333e-129
Rcsd1	4.76535e-133	-0.356794	0.151	0.298	8.11967e-129
Trp53i11	4.65737e-132	-0.390151	0.156	0.3	7.9357e-128
Csf1	4.04241e-130	0.372678	0.313	0.174	6.88786e-126
Rarg	1.07103e-129	-0.31747	0.044	0.153	1.82492e-125
Asb2	1.12468e-129	-0.323972	0.02	0.113	1.91634e-125
Cblb	1.25109e-129	0.356997	0.427	0.28	2.13174e-125
Serinc3	2.29716e-129	-0.402314	0.541	0.644	3.91414e-125
Nr3c1	6.32876e-126	-0.417372	0.273	0.419	1.07836e-121
Chst11	8.37361e-126	0.281453	0.211	0.096	1.42678e-121
Ctla4	1.31229e-123	-0.667109	0.394	0.5	2.236e-119
Rpl7a	8.13987e-123	0.266591	0.765	0.672	1.38695e-118
Rpl28	1.14824e-122	0.286224	0.703	0.581	1.95649e-118
Rpl37	1.64912e-122	0.293734	0.635	0.508	2.80994e-118
Trbc1	3.44838e-122	0.405173	0.44	0.299	5.87569e-118
F2r	7.61167e-122	0.300359	0.361	0.218	1.29695e-117
Cmtm6	9.04865e-122	-0.379025	0.208	0.349	1.5418e-117
Runx1	1.41348e-121	-0.299425	0.052	0.16	2.40843e-117
S100a10	2.86724e-121	-0.348789	0.659	0.735	4.88548e-117
Il18rap	2.0079e-119	0.378135	0.476	0.33	3.42127e-115
Crip1	3.3366e-119	-0.440894	0.472	0.587	5.68523e-115
Ybx3	5.23096e-119	0.315134	0.502	0.349	8.91303e-115
Iqsec1	1.125e-118	0.250622	0.177	0.075	1.91689e-114
Npm1	3.24903e-118	0.288457	0.654	0.517	5.53602e-114
Smyd3	8.6103e-118	0.287503	0.21	0.099	1.46711e-113
B4galt5	1.17186e-115	0.31395	0.388	0.247	1.99673e-111
Itm2b	1.55055e-115	-0.305647	0.725	0.786	2.64199e-111
Gata3	4.5903e-115	-0.4367	0.162	0.292	7.82141e-111
Rps11	3.32881e-114	0.261344	0.737	0.642	5.67196e-110
Cd53	1.93166e-113	-0.322532	0.604	0.693	3.29135e-109
Tspan13	2.89702e-113	-0.333297	0.113	0.236	4.93623e-109
Dst	1.36479e-111	-0.33288	0.02	0.104	2.32546e-107
Jak2	2.84838e-111	-0.383688	0.245	0.382	4.85336e-107
Eif4b	2.90005e-111	0.281971	0.651	0.529	4.94139e-107
Pde3b	4.0504e-111	0.26211	0.349	0.206	6.90148e-107
Gltscr2	1.69124e-110	0.255483	0.77	0.669	2.8817e-106
Fam134b	4.58384e-110	-0.322632	0.115	0.238	7.8104e-106
Irgm2	2.30382e-109	-0.353231	0.098	0.215	3.92547e-105
Prkd3	3.35931e-109	0.257851	0.21	0.101	5.72393e-105
Mki67	6.82825e-109	-0.90072	0.153	0.272	1.16347e-104
Prkch	7.44808e-109	0.276546	0.584	0.441	1.26908e-104
Socs2	1.01681e-107	-0.285537	0.047	0.145	1.73254e-103
Plxnd1	1.14448e-107	-0.255899	0.03	0.119	1.95008e-103
Inf2	1.76741e-107	-0.277052	0.051	0.15	3.01149e-103
Sla	3.52588e-106	-0.35197	0.523	0.633	6.00774e-102
St6gal1	1.19801e-105	-0.310759	0.025	0.109	2.0413e-101
Syt11	2.05987e-105	-0.34768	0.152	0.279	3.50982e-101
Slamf1	1.02679e-104	-0.317097	0.103	0.219	1.74955e-100
Ptpn22	1.18503e-103	0.27624	0.584	0.448	2.01917e-99
Cish	2.6373e-103	-0.351929	0.355	0.485	4.4937e-99
Anxa2	3.78786e-103	0.277212	0.652	0.518	6.45413e-99
Got1	4.18932e-103	-0.347729	0.098	0.21	7.13817e-99
Lax1	1.19497e-102	0.25222	0.286	0.162	2.0361e-98
S1pr1	1.58327e-102	-0.366248	0.058	0.158	2.69773e-98
Mtmr1	2.44196e-102	0.256996	0.301	0.177	4.16086e-98
Cd82	6.25711e-102	-0.326794	0.565	0.665	1.06615e-97
Ccl3	8.1675e-101	0.622485	0.132	0.051	1.39166e-96
Slc44a2	1.3125e-100	0.301081	0.449	0.318	2.23637e-96
Rpl39	1.97741e-100	0.309447	0.629	0.531	3.3693e-96
Nr4a1	5.80199e-100	-0.527847	0.231	0.352	9.88601e-96
Pecam1	5.77395e-99	-0.303064	0.061	0.158	9.83823e-95
Gas5	3.36726e-98	0.292261	0.452	0.322	5.73747e-94
Rps10	5.38083e-98	0.259714	0.692	0.595	9.1684e-94
Ctsc	4.55992e-97	0.285874	0.255	0.145	7.76964e-93
Capg	8.44222e-97	-0.313677	0.642	0.722	1.43847e-92
Znrf1	2.8711e-96	-0.3248	0.139	0.255	4.89206e-92
Nrip1	3.13979e-96	-0.455191	0.206	0.325	5.34989e-92
Fam110a	1.26713e-95	-0.262596	0.063	0.16	2.15906e-91
Nfkbid	1.55095e-95	-0.349823	0.085	0.189	2.64267e-91
Trp53inp1	1.10814e-94	-0.350427	0.189	0.311	1.88816e-90
Snx2	1.30453e-94	-0.329605	0.143	0.257	2.2228e-90
Tecpr1	1.75768e-94	-0.344768	0.384	0.506	2.99491e-90
Ets2	2.53011e-94	-0.316505	0.062	0.156	4.31105e-90
Ighm	6.61301e-94	-0.387654	0.084	0.184	1.12679e-89
Gzmc	8.77757e-94	0.802634	0.133	0.055	1.49561e-89
Dock8	5.62373e-93	0.273494	0.608	0.491	9.58227e-89
Ttn	1.6443e-92	-0.496284	0.029	0.107	2.80173e-88
Rps17	2.42999e-92	0.263884	0.618	0.503	4.14046e-88
Sdf4	6.64696e-92	-0.365283	0.69	0.745	1.13258e-87
Gna15	1.2142e-91	-0.287894	0.13	0.243	2.06887e-87
Glrx	4.37862e-91	-0.397476	0.183	0.295	7.46074e-87
Serpinb6b	6.44192e-91	0.315451	0.236	0.132	1.09764e-86
Tnfsf11	1.21112e-90	-0.412478	0.077	0.173	2.06363e-86
Rgs10	1.49927e-90	-0.307122	0.142	0.257	2.5546e-86
Anp32a	2.83644e-90	-0.294775	0.504	0.606	4.83301e-86
Isg15	3.00428e-90	-0.478517	0.128	0.235	5.11899e-86
Arnt2	3.9931e-90	-0.28094	0.051	0.138	6.80385e-86
Plk3	8.11493e-90	-0.358605	0.144	0.255	1.3827e-85
Capn2	1.83875e-89	-0.312771	0.311	0.435	3.13304e-85
Mxd1	1.87436e-88	-0.445157	0.2	0.315	3.19372e-84
Gbp2	2.58958e-88	-0.42539	0.15	0.262	4.41238e-84
2022-09-11	3.94016e-88	0.281005	0.475	0.348	6.71364e-84
Rap1gds1	4.0665e-88	-0.311445	0.208	0.327	6.9289e-84
Gpr132	2.81804e-87	-0.306594	0.156	0.269	4.80166e-83
Itpr2	3.18923e-87	-0.33882	0.25	0.372	5.43413e-83
Kcnn4	4.05002e-87	-0.300561	0.164	0.279	6.90082e-83
Pik3cd	1.25806e-86	0.257188	0.531	0.403	2.14362e-82
Smad3	2.8468e-86	-0.270902	0.061	0.152	4.85066e-82
Rpl23	4.81438e-86	0.257536	0.628	0.533	8.20322e-82
Lig1	6.11047e-84	-0.367403	0.102	0.2	1.04116e-79
Chd7	5.1995e-83	0.267447	0.427	0.302	8.85943e-79
Penk	9.8661e-83	-0.972982	0.044	0.122	1.68108e-78
Ssh2	4.12805e-82	-0.320833	0.218	0.337	7.03379e-78
Vim	5.61141e-82	-0.304535	0.837	0.864	9.56128e-78
Cmtm7	5.88134e-82	-0.364296	0.223	0.33	1.00212e-77
S100a6	8.05191e-82	0.253172	0.593	0.472	1.37196e-77
Zbp1	1.63131e-81	-0.365305	0.312	0.425	2.77959e-77
Serpina3g	2.42738e-81	0.270604	0.404	0.28	4.13602e-77
Slc43a2	1.1627e-80	-0.284491	0.099	0.197	1.98112e-76
Smox	2.05946e-80	-0.261379	0.053	0.135	3.50911e-76
M6pr	6.10405e-80	-0.343741	0.382	0.482	1.04007e-75
Il7r	1.78525e-79	-0.376052	0.308	0.422	3.04189e-75
Samsn1	1.81554e-79	-0.354032	0.355	0.459	3.0935e-75
Tap1	1.75054e-77	-0.281698	0.61	0.672	2.98274e-73
Cxcr3	4.58025e-77	-0.303311	0.149	0.255	7.80429e-73
Itm2c	2.39545e-76	-0.333702	0.392	0.491	4.08162e-72
Cxcr4	6.74802e-76	-0.271089	0.066	0.151	1.1498e-71
Arl4c	2.45282e-75	-0.272431	0.361	0.478	4.17936e-71
Mif4gd	8.8063e-74	-0.251169	0.131	0.231	1.50051e-69
Zfp36	1.71462e-73	-0.315132	0.097	0.188	2.92155e-69
Ncoa3	4.79829e-73	-0.28947	0.232	0.341	8.17581e-69
Tnfsf8	1.61607e-72	-0.463851	0.063	0.142	2.75361e-68
Dgka	1.93063e-71	-0.292853	0.346	0.457	3.28959e-67
Bcl11b	2.3939e-71	-0.287382	0.346	0.453	4.07897e-67
Cmpk2	6.16244e-71	-0.305915	0.042	0.113	1.05002e-66
Pkm	1.06573e-69	-0.261597	0.776	0.811	1.8159e-65
Pkp3	1.08543e-69	-0.281515	0.288	0.397	1.84946e-65
Coro7	1.98475e-69	-0.250715	0.142	0.241	3.38182e-65
Stat2	3.6587e-69	-0.348854	0.183	0.282	6.23406e-65
Fos	1.71353e-67	-0.46729	0.16	0.257	2.91968e-63
Ctss	3.85509e-67	-0.332489	0.326	0.422	6.56869e-63
Dusp1	4.86977e-67	-0.31536	0.21	0.312	8.2976e-63
Stmn1	6.74043e-67	-0.299999	0.045	0.113	1.1485e-62
Pcyt1a	1.51178e-66	-0.304903	0.06	0.135	2.57593e-62
Kbtbd11	3.80795e-66	-0.295125	0.228	0.332	6.48837e-62
Tnfsf10	7.58487e-66	0.253139	0.316	0.216	1.29239e-61
Ifih1	9.68107e-66	-0.28115	0.099	0.186	1.64956e-61
Irf2bp2	1.4454e-65	-0.271464	0.109	0.196	2.46281e-61
Ifit1	6.18736e-65	-0.42172	0.066	0.14	1.05426e-60
Top2a	6.38854e-65	-0.723401	0.153	0.237	1.08854e-60
Phlda1	3.63194e-64	-0.317246	0.135	0.226	6.18847e-60
Gbp6	4.05413e-64	-0.336115	0.311	0.406	6.90783e-60
Smc2	1.60974e-63	-0.293949	0.069	0.144	2.74284e-59
Dennd5a	1.68164e-63	-0.26805	0.186	0.286	2.86535e-59
Slc25a19	2.18627e-62	-0.252058	0.097	0.178	3.72519e-58
Gbp7	2.31656e-62	-0.349804	0.4	0.481	3.94719e-58
Gbp3	6.08034e-62	-0.322624	0.148	0.236	1.03603e-57
Ski	8.24983e-62	-0.266278	0.275	0.377	1.40569e-57
Hmgb2	8.49158e-62	-0.362947	0.223	0.314	1.44688e-57
Foxo1	6.68384e-61	-0.256471	0.159	0.252	1.13886e-56
Pde4b	7.4138e-61	-0.280714	0.143	0.232	1.26324e-56
AI504432	1.22618e-60	-0.260797	0.152	0.243	2.08929e-56
Rn7sk	2.17515e-60	0.302727	0.331	0.239	3.70624e-56
Cyth1	6.91135e-60	-0.254654	0.238	0.336	1.17763e-55
Csrp1	8.52679e-60	-0.252224	0.168	0.259	1.45288e-55
Fam46a	1.817e-59	-0.404396	0.209	0.299	3.09598e-55
Nfkb1	2.46988e-59	-0.265513	0.385	0.478	4.20844e-55
Paxbp1	1.66282e-58	-0.283194	0.13	0.215	2.83328e-54
Csrnp1	3.36312e-58	-0.294606	0.217	0.311	5.73042e-54
Irgm1	1.19231e-57	-0.25225	0.121	0.205	2.03157e-53
Atp2b1	2.79441e-57	-0.28247	0.275	0.371	4.76139e-53
Slc16a3	2.0117e-56	-0.31418	0.165	0.252	3.42774e-52
Hnrnpll	6.07419e-56	-0.255055	0.203	0.296	1.03498e-51
Asxl1	7.31657e-56	-0.261685	0.189	0.28	1.24667e-51
Irf1	1.62107e-54	-0.302515	0.396	0.478	2.76213e-50
Lrba	3.00321e-54	-0.330206	0.238	0.324	5.11717e-50
Tuba1b	3.40553e-54	-0.400438	0.123	0.196	5.80269e-50
Plec	7.75284e-54	-0.290143	0.482	0.556	1.32101e-49
Nampt	5.21069e-53	-0.258164	0.17	0.255	8.87849e-49
Grap	3.92026e-52	-0.251788	0.344	0.433	6.67973e-48
Itpr1	7.43038e-52	-0.262038	0.216	0.306	1.26606e-47
Acsbg1	1.3411e-51	-0.260315	0.221	0.309	2.2851e-47
Iqgap2	1.79952e-50	-0.250656	0.194	0.282	3.06621e-46
Ncapd2	6.02875e-50	-0.261952	0.071	0.136	1.02724e-45
Ubl3	2.58435e-49	-0.263282	0.379	0.458	4.40347e-45
Xist	7.69427e-49	-0.277287	0.483	0.561	1.31103e-44
Skil	1.5821e-48	-0.262821	0.42	0.498	2.69574e-44
St8sia4	3.45069e-48	-0.257995	0.178	0.258	5.87963e-44
Rrm1	4.79195e-48	-0.327812	0.124	0.194	8.165e-44
Ero1l	8.27329e-47	-0.460387	0.185	0.264	1.40969e-42
Slfn2	1.05099e-46	-0.250379	0.436	0.514	1.79078e-42
Dusp5	2.63685e-46	-0.276268	0.471	0.538	4.49293e-42
Trafd1	3.58377e-45	-0.257061	0.202	0.283	6.10638e-41
Snx18	3.06328e-43	-0.266953	0.215	0.292	5.21952e-39
Tcf7	1.11727e-42	-0.262656	0.104	0.172	1.90371e-38
Ier5	4.12734e-42	-0.263303	0.295	0.372	7.03258e-38
Dtx3l	2.34544e-41	-0.265977	0.377	0.447	3.99639e-37
Slfn1	2.65522e-40	-0.281713	0.229	0.304	4.52423e-36
Mcm5	6.24787e-39	-0.275265	0.111	0.172	1.06458e-34
Parp14	7.12513e-39	-0.305525	0.369	0.435	1.21405e-34
Cd69	2.1567e-37	-0.294197	0.287	0.359	3.6748e-33
H2afz	1.56204e-36	-0.284162	0.24	0.305	2.66156e-32
Gbp4	7.70789e-28	-0.251007	0.382	0.432	1.31335e-23
Tmpo	1.69608e-26	-0.259914	0.317	0.366	2.88995e-22
Tubb5	3.359e-18	-0.47	0.533	0.548	5.72341e-14
Egr1	9.71376e-10	-0.31997	0.197	0.225	1.65513e-05

## Sheet: IFN-activated
	P-value	Average log-fold change	Fraction of cells expressing	Fraction of other cells expressing	Adjusted p-value
Ifit3	0	1.56066	0.652	0.059	0
Mx1	0	1.54538	0.639	0.1	0
Ifit1	0	1.54482	0.693	0.084	0
Slfn5	0	1.38258	0.529	0.113	0
Isg15	0	1.36997	0.706	0.171	0
Gm14446	0	1.32088	0.572	0.092	0
Rnf213	0	1.2798	0.922	0.533	0
Rsad2	0	1.25108	0.473	0.046	0
Cmpk2	0	1.22052	0.509	0.066	0
Pydc3	0	1.19125	0.689	0.154	0
Ifit2	0	1.18225	0.511	0.111	0
Usp18	0	0.946963	0.457	0.079	0
I830012O16Rik	0	0.922753	0.342	0.015	0
Mx2	0	0.661754	0.239	0.023	0
Irf7	1.98157e-297	0.957501	0.623	0.188	3.37639e-293
Pyhin1	3.98937e-292	1.05088	0.787	0.351	6.79749e-288
Slfn1	4.89981e-290	1.02063	0.705	0.255	8.34879e-286
Gm4955	2.17402e-271	0.973059	0.658	0.234	3.70431e-267
Zbp1	5.98066e-265	0.980016	0.784	0.365	1.01904e-260
Ifih1	1.11546e-264	0.949598	0.508	0.137	1.90063e-260
Oas3	1.43521e-261	0.845123	0.471	0.119	2.44546e-257
Pydc4	2.54305e-253	0.839791	0.493	0.132	4.33311e-249
Ddx58	6.23444e-241	0.900232	0.64	0.237	1.06229e-236
Slfn8	7.92325e-237	0.952272	0.671	0.267	1.35004e-232
Oasl2	1.36473e-233	0.601518	0.229	0.031	2.32537e-229
Ms4a4b	2.80968e-227	0.835072	0.915	0.609	4.78741e-223
Dtx3l	6.84267e-215	0.868331	0.774	0.404	1.16592e-210
Ifi203	1.36943e-208	0.867606	0.744	0.368	2.33338e-204
Gbp9	1.62862e-206	0.890404	0.609	0.238	2.77501e-202
Trim30a	8.54274e-197	0.853474	0.716	0.347	1.4556e-192
Stat2	4.30252e-194	0.855073	0.589	0.229	7.33106e-190
Trafd1	1.27185e-188	0.81109	0.594	0.236	2.16711e-184
Stat1	3.36789e-188	0.732875	0.95	0.734	5.73855e-184
Ifi47	3.60755e-187	0.825661	0.701	0.337	6.1469e-183
Daxx	2.27341e-186	0.816705	0.461	0.149	3.87367e-182
Parp14	2.26177e-185	0.892487	0.743	0.394	3.85384e-181
Ddx60	3.64551e-174	0.762297	0.372	0.102	6.21158e-170
Rtp4	5.08036e-174	0.66467	0.439	0.136	8.65643e-170
Ifi204	3.04468e-171	0.516015	0.148	0.017	5.18783e-167
Gbp6	2.60914e-170	0.782319	0.711	0.355	4.44572e-166
Bst2	2.36739e-165	0.785418	0.623	0.28	4.0338e-161
Sp100	1.09925e-159	0.707543	0.826	0.549	1.87301e-155
Gbp2	5.97114e-157	0.899787	0.521	0.207	1.01742e-152
Irgm1	1.4916e-155	0.693776	0.458	0.161	2.54154e-151
BC094916	2.26206e-148	0.635785	0.321	0.088	3.85432e-144
Phf11c	1.19626e-144	0.51619	0.262	0.061	2.03831e-140
Pml	1.56515e-144	0.679677	0.438	0.156	2.66685e-140
Samhd1	2.36281e-144	0.801353	0.816	0.534	4.026e-140
Igtp	9.37035e-137	0.675583	0.774	0.451	1.59661e-132
Phf11b	1.15313e-134	0.712292	0.5	0.213	1.96482e-130
Gbp7	3.07715e-132	0.716721	0.736	0.438	5.24316e-128
Samd9l	1.81712e-131	0.725959	0.708	0.413	3.0962e-127
Parp9	4.05843e-130	0.682721	0.569	0.268	6.91516e-126
Gbp4	4.14371e-126	0.718973	0.691	0.4	7.06046e-122
Ms4a6b	2.67357e-125	0.619496	0.827	0.589	4.5555e-121
Isg20	2.44675e-124	0.722732	0.635	0.344	4.16901e-120
Helz2	1.49216e-123	0.656988	0.506	0.222	2.5425e-119
Xaf1	4.73853e-117	0.50035	0.335	0.109	8.07399e-113
9930111J21Rik2	6.8133e-116	0.628907	0.475	0.204	1.16092e-111
Herc6	1.0333e-112	0.661636	0.397	0.155	1.76063e-108
Slfn2	2.17331e-112	0.658521	0.744	0.474	3.7031e-108
Mndal	1.49615e-109	0.653043	0.529	0.26	2.54929e-105
Tor3a	6.88327e-109	0.48393	0.245	0.067	1.17284e-104
Sp110	3.70346e-108	0.603497	0.545	0.269	6.31033e-104
Dhx58	3.25805e-107	0.517872	0.284	0.088	5.55138e-103
Lgals3bp	2.59146e-106	0.64384	0.641	0.365	4.41559e-102
Ifi35	3.51446e-102	0.605331	0.454	0.204	5.98829e-98
Eif2ak2	8.74239e-100	0.584703	0.382	0.152	1.48962e-95
Parp12	3.66513e-99	0.422007	0.229	0.063	6.24501e-95
Epsti1	3.15734e-95	0.608729	0.617	0.362	5.37979e-91
Lgals9	3.9602e-85	0.577305	0.512	0.274	6.74778e-81
Tgtp2	3.08768e-84	0.400861	0.229	0.07	5.26109e-80
Znfx1	8.49234e-84	0.586013	0.377	0.163	1.44701e-79
Trim25	2.56998e-83	0.533547	0.441	0.211	4.37899e-79
1600014C10Rik	2.00985e-82	0.56178	0.416	0.195	3.42458e-78
Smchd1	1.38251e-81	0.634444	0.588	0.36	2.35565e-77
Shisa5	1.2417e-80	0.370003	0.963	0.889	2.11573e-76
Tnfrsf9	6.8095e-76	-0.95574	0.272	0.528	1.16027e-71
Trim30d	9.58495e-75	0.441913	0.308	0.121	1.63318e-70
Evl	1.81552e-73	0.506864	0.496	0.261	3.09347e-69
Irgm2	3.09838e-73	0.502937	0.368	0.164	5.27934e-69
Usp25	3.74878e-73	0.503054	0.658	0.441	6.38755e-69
9930111J21Rik1	2.04714e-72	0.384412	0.287	0.11	3.48812e-68
Phf11a	4.4988e-68	0.324537	0.158	0.043	7.6655e-64
Cxcl10	5.01398e-67	0.524504	0.105	0.021	8.54332e-63
Amica1	3.87453e-66	0.59405	0.449	0.243	6.6018e-62
Adar	3.92416e-66	0.465666	0.484	0.265	6.68637e-62
Trim21	1.61707e-64	0.366443	0.24	0.088	2.75532e-60
Parp10	7.13725e-64	0.456453	0.337	0.154	1.21612e-59
Cnp	1.0088e-63	0.464157	0.462	0.256	1.71889e-59
Ccnd2	6.22748e-63	0.480069	0.786	0.599	1.0611e-58
Mov10	2.4019e-62	0.396572	0.245	0.093	4.09259e-58
Gramd3	2.54747e-62	0.457109	0.387	0.187	4.34064e-58
Ly6c2	6.7005e-59	0.762701	0.482	0.284	1.1417e-54
Herc3	1.11992e-58	0.40328	0.327	0.151	1.90824e-54
Tapbp	2.66743e-57	0.433103	0.739	0.571	4.54503e-53
Uba7	1.35277e-56	0.46094	0.389	0.204	2.30498e-52
Ms4a4c	3.97882e-56	0.405305	0.193	0.067	6.77951e-52
Zufsp	4.11442e-53	0.373162	0.231	0.092	7.01056e-49
Tcf7	6.95803e-53	0.396485	0.311	0.14	1.18558e-48
Trim56	1.33722e-52	0.471728	0.484	0.293	2.27849e-48
Zcchc2	1.73033e-52	0.420079	0.362	0.184	2.9483e-48
Sp140	3.6588e-52	0.372627	0.315	0.151	6.23422e-48
Cd274	3.66131e-52	0.426672	0.351	0.177	6.2385e-48
Psmb10	8.37872e-52	0.457363	0.545	0.357	1.42765e-47
Trim12c	1.1927e-50	0.451234	0.391	0.212	2.03224e-46
Il2ra	8.53048e-49	-0.923569	0.166	0.369	1.45351e-44
Tnfrsf4	8.82853e-48	-0.835705	0.204	0.405	1.50429e-43
Asb13	2.54333e-47	0.254618	0.149	0.048	4.33358e-43
Rgs16	1.14197e-46	-0.754167	0.19	0.398	1.9458e-42
Trim12a	1.47159e-46	0.407243	0.311	0.155	2.50744e-42
Psmb8	2.18102e-45	0.29941	0.883	0.801	3.71624e-41
Etnk1	8.84582e-45	0.438542	0.448	0.279	1.50724e-40
Nt5c3	5.03838e-43	0.411177	0.254	0.12	8.5849e-39
Cd69	6.44482e-43	0.514494	0.499	0.325	1.09813e-38
Nampt	7.2993e-43	0.392559	0.384	0.217	1.24373e-38
Lgals1	9.12759e-43	-0.40044	0.758	0.839	1.55525e-38
Ctla4	2.45075e-42	-0.716684	0.285	0.473	4.17584e-38
Tnfrsf18	3.6436e-42	-0.593363	0.389	0.56	6.20834e-38
H2-T22	9.76955e-42	0.402594	0.551	0.382	1.66463e-37
Irf9	3.82032e-41	0.376255	0.431	0.261	6.50945e-37
Zcchc11	1.16767e-40	0.414739	0.514	0.343	1.9896e-36
Gbp3	2.08889e-40	0.37827	0.357	0.197	3.55927e-36
Fam111a	4.31141e-40	0.380877	0.358	0.201	7.34621e-36
Nmi	6.35374e-40	0.371052	0.314	0.168	1.08261e-35
Ly6a	6.59934e-40	0.260608	0.862	0.711	1.12446e-35
Gbp8	1.62788e-39	0.371198	0.319	0.171	2.77375e-35
Icos	2.00197e-39	-0.641996	0.519	0.65	3.41115e-35
Ikzf2	4.70412e-39	-0.748583	0.165	0.343	8.01535e-35
Ifi27l2a	7.39557e-39	0.35298	0.739	0.585	1.26013e-34
Tmem140	2.14587e-38	0.25227	0.156	0.059	3.65634e-34
Ehd3	4.19108e-38	0.363644	0.251	0.121	7.14117e-34
Iigp1	4.88074e-38	0.481482	0.297	0.155	8.31629e-34
Chmp4b	9.23881e-38	0.356452	0.711	0.572	1.5742e-33
Gbp5	3.81055e-37	0.364733	0.268	0.135	6.49279e-33
Gbp10	1.64679e-36	0.271181	0.19	0.081	2.80597e-32
H2-T24	2.4367e-36	0.284849	0.149	0.057	4.1519e-32
Oas1a	3.64673e-36	0.274839	0.174	0.072	6.21366e-32
Tor1aip2	8.25741e-36	0.363656	0.322	0.182	1.40698e-31
Dusp4	1.54085e-35	-0.492126	0.163	0.341	2.62546e-31
Morc3	1.66288e-35	0.351334	0.346	0.199	2.83338e-31
Foxp3	2.88277e-35	-0.749632	0.076	0.23	4.91196e-31
Setdb2	3.90835e-34	0.267287	0.154	0.062	6.65943e-30
Vcpip1	8.94973e-34	0.3652	0.408	0.256	1.52494e-29
Ssh2	1.56313e-33	0.412186	0.441	0.288	2.66341e-29
Ogfr	1.78147e-33	0.364714	0.453	0.3	3.03544e-29
Slco3a1	2.15513e-33	0.364025	0.255	0.133	3.67213e-29
Tor1aip1	3.03713e-33	0.386087	0.46	0.315	5.17497e-29
Neb	3.52782e-33	-0.727404	0.071	0.221	6.01106e-29
Nlrc5	5.80239e-33	0.323435	0.537	0.38	9.88669e-29
Arl5a	7.19206e-33	-0.670549	0.214	0.369	1.22545e-28
Trim26	1.99115e-32	0.327544	0.342	0.201	3.39272e-28
Vim	3.95308e-32	-0.368509	0.79	0.858	6.73565e-28
Ppm1k	5.45514e-32	0.318498	0.186	0.085	9.29502e-28
Havcr2	7.43577e-32	-0.482184	0.131	0.292	1.26698e-27
Tpi1	1.0563e-31	-0.466825	0.427	0.575	1.79982e-27
Pkm	2.99096e-31	-0.366866	0.749	0.801	5.0963e-27
Itgav	7.26943e-31	-0.477825	0.184	0.345	1.23864e-26
Odc1	2.34373e-30	-0.568513	0.394	0.535	3.99348e-26
Atp8b4	3.93103e-30	0.373047	0.407	0.264	6.69808e-26
Ube2l6	4.38637e-30	0.28043	0.16	0.07	7.47393e-26
Fchsd2	6.86668e-30	0.269916	0.193	0.091	1.17001e-25
Klrg1	8.25524e-30	-0.818976	0.076	0.21	1.40661e-25
Tnfsf10	1.61251e-29	0.378873	0.377	0.244	2.74756e-25
Dpp4	2.7111e-29	0.335271	0.28	0.157	4.61944e-25
Sdf4	3.85437e-29	-0.44893	0.664	0.729	6.56746e-25
Samsn1	4.39235e-29	-0.430036	0.274	0.431	7.48413e-25
Rnf114	5.31407e-29	0.314614	0.431	0.289	9.05464e-25
Rbl1	1.84533e-28	0.314097	0.283	0.162	3.14426e-24
Trim34a	3.00155e-28	0.25365	0.176	0.082	5.11434e-24
Fnbp4	4.31418e-28	0.369257	0.379	0.248	7.35093e-24
Keap1	4.79928e-28	0.34004	0.34	0.213	8.1775e-24
Gapdh	5.59978e-28	-0.382537	0.575	0.673	9.54146e-24
Ddx24	9.30745e-28	0.32954	0.492	0.352	1.5859e-23
Prkcq	2.2449e-27	0.33643	0.469	0.33	3.82508e-23
Gzmk	4.47295e-27	0.358073	0.174	0.082	7.62147e-23
Pttg1	1.09273e-26	0.294459	0.252	0.142	1.8619e-22
Ppp6r1	2.05006e-26	0.311575	0.638	0.512	3.49309e-22
Ldha	4.44416e-26	-0.309836	0.724	0.797	7.5724e-22
Srgn	1.1179e-25	-0.328207	0.813	0.85	1.90479e-21
Capg	2.02598e-25	-0.288699	0.58	0.7	3.45207e-21
Ndrg1	2.7398e-25	-0.412107	0.053	0.172	4.66835e-21
Cpne3	3.81842e-25	0.288878	0.247	0.138	6.5062e-21
B4galt5	4.89084e-25	0.341578	0.415	0.29	8.3335e-21
Il1r2	5.88982e-25	-0.582469	0.04	0.152	1.00357e-20
Ctss	1.04662e-24	0.259231	0.519	0.382	1.78334e-20
Rnf19b	1.33449e-24	0.310945	0.414	0.278	2.27384e-20
Psme1	2.62128e-24	0.261801	0.73	0.611	4.46641e-20
Prdm1	3.57975e-24	-0.370285	0.104	0.236	6.09953e-20
Tigit	7.22981e-24	-0.433501	0.191	0.326	1.23189e-19
Mapkapk2	1.25707e-23	-0.346592	0.246	0.392	2.14193e-19
Arl4c	2.44863e-23	0.304094	0.566	0.43	4.17222e-19
Ehd1	2.62797e-23	-0.339878	0.162	0.298	4.4778e-19
Anxa2	3.88938e-23	-0.363342	0.446	0.571	6.62712e-19
Itgb8	4.04534e-23	-0.422559	0.013	0.105	6.89285e-19
Ctsw	4.07889e-23	0.261193	0.648	0.501	6.95002e-19
Nr4a1	5.94431e-22	-0.473863	0.184	0.317	1.01285e-17
Irf8	2.74336e-21	-0.42725	0.199	0.329	4.67441e-17
Ctsb	3.07379e-21	-0.333601	0.537	0.637	5.23742e-17
Jund	4.98032e-21	-0.28752	0.626	0.715	8.48597e-17
2810474O19Rik	7.39317e-21	0.297107	0.405	0.284	1.25972e-16
Lag3	1.14726e-20	-0.385372	0.237	0.372	1.95482e-16
Tgfb1	2.10622e-20	-0.328817	0.254	0.386	3.58879e-16
Slc16a3	2.59001e-20	-0.393131	0.112	0.227	4.41312e-16
Ccl5	3.08735e-20	0.451845	0.462	0.352	5.26053e-16
Evi2a	3.79006e-20	0.261638	0.25	0.151	6.45788e-16
Arhgap26	4.69549e-20	0.265623	0.259	0.158	8.00065e-16
Abcb1a	6.15958e-20	0.272453	0.3	0.191	1.04953e-15
Gm2a	1.36912e-19	-0.395745	0.243	0.36	2.33284e-15
Whsc1l1	1.47734e-19	0.275085	0.595	0.485	2.51724e-15
2022-09-11	2.92805e-19	-0.325128	0.274	0.398	4.9891e-15
Arnt2	4.06233e-19	-0.269931	0.026	0.112	6.92181e-15
Cd74	4.42969e-19	-0.37793	0.058	0.155	7.54776e-15
BC016423	5.95632e-19	0.296127	0.268	0.169	1.0149e-14
Xrn2	7.60351e-19	0.256883	0.479	0.364	1.29556e-14
P4hb	8.67486e-19	-0.301865	0.348	0.468	1.47811e-14
Mycbp2	1.69925e-18	0.280986	0.622	0.515	2.89534e-14
Hilpda	2.02302e-18	-0.333451	0.131	0.243	3.44702e-14
Ddit4	2.3501e-18	-0.408362	0.334	0.45	4.00434e-14
Tfrc	2.659e-18	-0.337936	0.131	0.241	4.53066e-14
H2-T23	3.05405e-18	0.25193	0.487	0.38	5.2038e-14
Rap2a	3.16226e-18	-0.286161	0.071	0.171	5.38817e-14
Ifitm3	3.23009e-18	0.489397	0.283	0.191	5.50375e-14
Kat6a	3.8227e-18	0.255764	0.483	0.368	6.5135e-14
Alcam	6.58324e-18	-0.284222	0.07	0.169	1.12172e-13
Ubash3b	6.95554e-18	-0.349823	0.175	0.289	1.18515e-13
Nrip1	1.37216e-17	-0.38014	0.177	0.289	2.33802e-13
Pgk1	2.19418e-17	-0.30366	0.323	0.44	3.73865e-13
Psmb9	2.75946e-17	0.251457	0.532	0.428	4.70184e-13
Tnfrsf1b	9.32553e-17	-0.375529	0.403	0.492	1.58898e-12
Fosl2	1.31633e-16	-0.303616	0.231	0.351	2.24289e-12
Casp8	1.76682e-16	0.261993	0.401	0.298	3.01049e-12
Nfil3	1.93869e-16	-0.308015	0.183	0.295	3.30334e-12
Gadd45b	1.95574e-16	-0.39533	0.298	0.407	3.33239e-12
Hif1a	2.34348e-16	-0.284771	0.613	0.689	3.99305e-12
Dennd4c	2.37655e-16	0.250778	0.274	0.181	4.04941e-12
Folr4	2.37826e-16	-0.356012	0.054	0.138	4.05232e-12
Maf	3.31614e-16	-0.52259	0.239	0.344	5.65036e-12
Clic4	4.62368e-16	0.262869	0.252	0.164	7.87828e-12
Prkch	5.39123e-16	-0.282039	0.391	0.496	9.18611e-12
Ramp1	6.80472e-16	-0.295437	0.062	0.15	1.15946e-11
Eea1	9.68466e-16	-0.339018	0.11	0.207	1.65017e-11
Pglyrp1	2.00409e-15	-0.309002	0.187	0.291	3.41477e-11
Lamc1	2.91672e-15	-0.284982	0.151	0.255	4.9698e-11
Rilpl2	3.42991e-15	-0.328689	0.162	0.263	5.84423e-11
Adam8	5.55504e-15	-0.28423	0.137	0.235	9.46523e-11
Myo10	8.66863e-15	-0.274713	0.034	0.106	1.47705e-10
Wls	1.49066e-14	-0.256182	0.09	0.181	2.53993e-10
Bsg	1.8682e-14	-0.269659	0.398	0.499	3.18323e-10
Nr4a3	2.35235e-14	-0.427961	0.098	0.185	4.00817e-10
Il2rb	2.78501e-14	-0.256075	0.556	0.625	4.74537e-10
Atp10a	4.12347e-14	0.257324	0.32	0.229	7.02598e-10
Map2k3	7.17725e-14	-0.264424	0.144	0.24	1.22293e-09
Serinc3	2.24136e-13	-0.296182	0.545	0.612	3.81906e-09
Snx18	5.24114e-13	-0.272064	0.174	0.27	8.93037e-09
Bhlhe40	5.45694e-13	-0.30201	0.405	0.497	9.29808e-09
Crem	5.85343e-13	-0.267553	0.295	0.394	9.97366e-09
Myo1e	6.12941e-13	-0.254833	0.079	0.158	1.04439e-08
Tmem123	6.44334e-13	-0.258143	0.479	0.561	1.09788e-08
Ehd4	6.69643e-13	0.338086	0.228	0.157	1.141e-08
Top2a	9.14291e-13	-0.541108	0.129	0.212	1.55786e-08
Cd44	1.32924e-12	-0.269564	0.456	0.543	2.2649e-08
Rgs2	1.36849e-12	-0.26189	0.356	0.464	2.33177e-08
Mki67	2.75981e-12	-0.604696	0.152	0.235	4.70244e-08
Cmtm7	8.70738e-12	-0.259517	0.206	0.298	1.48365e-07
Cd5	8.91908e-12	-0.295388	0.4	0.484	1.51972e-07
M6pr	1.11425e-11	-0.25812	0.365	0.451	1.89856e-07
Pim1	1.30882e-11	-0.263394	0.26	0.354	2.2301e-07
Phlda1	1.55778e-11	-0.269633	0.118	0.199	2.65431e-07
Nfkbia	2.19661e-11	-0.300396	0.386	0.479	3.7428e-07
Twsg1	2.31631e-11	-0.255382	0.101	0.176	3.94676e-07
Hnrnpab	2.70917e-11	-0.280953	0.466	0.532	4.61615e-07
Plek	6.50986e-11	-0.275208	0.208	0.297	1.10922e-06
Ero1l	6.58309e-11	-0.371648	0.157	0.241	1.12169e-06
Nr4a2	8.04114e-11	-0.278905	0.135	0.216	1.37013e-06
Sqstm1	9.28253e-11	-0.260881	0.473	0.55	1.58165e-06
Itgae	1.27816e-10	-0.383361	0.109	0.181	2.17786e-06
Cd2	1.73557e-10	-0.263183	0.652	0.686	2.95724e-06
H2afz	1.94855e-10	-0.265306	0.205	0.287	3.32013e-06
Baz1a	2.59685e-10	-0.253912	0.277	0.365	4.42477e-06
Rrm1	4.41175e-10	-0.292836	0.104	0.173	7.51718e-06
Ap3b1	8.46682e-10	-0.28271	0.243	0.323	1.44266e-05
Tubb5	1.24042e-09	-0.440018	0.492	0.545	2.11355e-05
Picalm	3.15838e-09	-0.252339	0.506	0.568	5.38157e-05
Nfkbiz	1.37236e-08	-0.303669	0.228	0.306	0.000233836
Lrba	3.71556e-08	-0.278229	0.228	0.298	0.000633094
Prf1	2.95454e-07	-0.353588	0.187	0.248	0.00503425
Il1rl1	2.38861e-06	-0.276755	0.06	0.104	0.0406995
Ccr2	3.94997e-06	-0.396615	0.368	0.401	0.0673035
Neat1	5.39316e-06	-0.2508	0.215	0.271	0.0918941

## Sheet: Ki-67+
	P-value	Average log-fold change	Fraction of cells expressing	Fraction of other cells expressing	Adjusted p-value
Mki67	0	2.27	0.845	0.17	0
Top2a	0	2.12408	0.823	0.147	0
Tubb5	0	1.75108	0.919	0.506	0
Tuba1b	0	1.44772	0.706	0.118	0
Rrm1	0	1.36511	0.719	0.116	0
Hist1h1d	0	1.34523	0.472	0.04	0
Stmn1	0	1.33406	0.641	0.035	0
Kif11	0	1.29347	0.554	0.024	0
Mcm5	0	1.26182	0.695	0.097	0
Rrm2	0	1.23812	0.522	0.022	0
Mcm3	0	1.22037	0.682	0.123	0
Ccna2	0	1.20477	0.505	0.009	0
Smc2	0	1.19797	0.621	0.068	0
Hmgb2	0	1.19228	0.755	0.236	0
Hist1h1b	0	1.17893	0.44	0.012	0
Lig1	0	1.17874	0.66	0.117	0
2810417H13Rik	0	1.16786	0.532	0.012	0
Tpx2	0	1.16663	0.516	0.023	0
Ncapd2	0	1.15543	0.598	0.065	0
Cenpf	0	1.14073	0.385	0.011	0
Hist1h1e	0	1.13981	0.519	0.095	0
Uhrf1	0	1.13072	0.589	0.055	0
Cenpe	0	1.05219	0.426	0.017	0
Tmpo	0	1.04934	0.773	0.307	0
Mcm7	0	1.03974	0.593	0.072	0
Dnmt1	0	0.999165	0.712	0.223	0
Ncapg	0	0.994768	0.515	0.035	0
Birc5	0	0.987879	0.451	0.014	0
Mcm4	0	0.977444	0.652	0.183	0
Racgap1	0	0.973787	0.528	0.08	0
Pcna	0	0.947585	0.658	0.223	0
D17H6S56E-5	0	0.943206	0.553	0.125	0
Nusap1	0	0.939314	0.413	0.009	0
Lmnb1	0	0.938229	0.723	0.251	0
Ncapg2	0	0.934139	0.479	0.032	0
Cdca8	0	0.933448	0.441	0.017	0
H2afz	0	0.928809	0.698	0.242	0
Tacc3	0	0.925448	0.453	0.024	0
Ptma	0	0.920493	0.834	0.468	0
Smc4	0	0.915121	0.724	0.329	0
Hnrnpab	0	0.908527	0.851	0.497	0
Incenp	0	0.90388	0.538	0.122	0
Aspm	0	0.903086	0.346	0.009	0
Clspn	0	0.899316	0.434	0.019	0
Kif15	0	0.897037	0.446	0.047	0
Prc1	0	0.890474	0.42	0.035	0
Ncaph	0	0.877343	0.448	0.021	0
Mcm6	0	0.870376	0.669	0.255	0
Cbx5	0	0.861308	0.604	0.161	0
Hist1h3c	0	0.845044	0.347	0.004	0
Tuba1c	0	0.836535	0.469	0.145	0
Atad2	0	0.83511	0.591	0.172	0
Tubb4b	0	0.830455	0.534	0.168	0
Topbp1	0	0.824545	0.624	0.175	0
Kif4	0	0.820946	0.379	0.009	0
Hjurp	0	0.80964	0.579	0.174	0
Tyms	0	0.804162	0.447	0.042	0
Arhgap11a	0	0.798194	0.414	0.039	0
Casc5	0	0.787398	0.376	0.011	0
Rangap1	0	0.78703	0.668	0.251	0
Anp32e	0	0.785684	0.651	0.245	0
Whsc1	0	0.781902	0.661	0.273	0
Asf1b	0	0.781406	0.412	0.018	0
Dut	0	0.778131	0.518	0.126	0
Mcm2	0	0.771951	0.491	0.108	0
Tk1	0	0.768458	0.43	0.036	0
Nucks1	0	0.756925	0.676	0.265	0
Dek	0	0.746961	0.668	0.287	0
Anapc5	0	0.736146	0.638	0.218	0
Ezh2	0	0.732061	0.523	0.134	0
Pole	0	0.720843	0.387	0.025	0
Cdca3	0	0.719951	0.349	0.009	0
Ube2c	0	0.719844	0.291	0.014	0
Spc24	0	0.716039	0.381	0.01	0
Cdk1	0	0.712067	0.365	0.018	0
Cit	0	0.711182	0.342	0.016	0
Bub1b	0	0.709761	0.359	0.016	0
Rad51	0	0.709124	0.382	0.014	0
Ncaph2	0	0.709085	0.624	0.233	0
Kntc1	0	0.706596	0.346	0.009	0
Fen1	0	0.7051	0.437	0.067	0
Fbxo5	0	0.702236	0.346	0.013	0
Smc1a	0	0.697451	0.671	0.271	0
Hist1h2ab	0	0.689014	0.29	0.004	0
Pola1	0	0.687205	0.407	0.057	0
Dlgap5	0	0.686176	0.337	0.016	0
Kif23	0	0.673399	0.326	0.021	0
Hist1h4d	0	0.673162	0.342	0.038	0
Kif20a	0	0.671834	0.315	0.007	0
Ccnb2	0	0.671363	0.309	0.012	0
Hells	0	0.670706	0.428	0.072	0
Chaf1a	0	0.667269	0.376	0.035	0
Kif22	0	0.661588	0.318	0.013	0
Hist1h2ae	0	0.659979	0.301	0.009	0
H2afv	0	0.656131	0.499	0.148	0
Diap3	0	0.655504	0.361	0.029	0
2700094K13Rik	0	0.636395	0.469	0.107	0
Ncapd3	0	0.633225	0.409	0.074	0
Ndc80	0	0.627326	0.319	0.012	0
Pmf1	0	0.625763	0.389	0.046	0
Brca1	0	0.625347	0.316	0.017	0
Hmmr	0	0.623977	0.277	0.005	0
Ckap2l	0	0.61702	0.298	0.006	0
Nuf2	0	0.616257	0.31	0.005	0
Tcf19	0	0.603365	0.34	0.031	0
E2f2	0	0.590409	0.397	0.082	0
Cep55	0	0.581779	0.281	0.009	0
Plk1	0	0.58015	0.251	0.005	0
Bub1	0	0.577646	0.292	0.005	0
Spag5	0	0.573177	0.295	0.011	0
Mad2l1	0	0.567257	0.361	0.037	0
Cdc20	0	0.563826	0.223	0.009	0
Kif20b	0	0.563041	0.301	0.035	0
Pold1	0	0.559475	0.372	0.057	0
Dtl	0	0.558375	0.306	0.031	0
Prr11	0	0.556237	0.255	0.007	0
Foxm1	0	0.548632	0.277	0.009	0
Nasp	0	0.54722	0.423	0.107	0
Prim1	0	0.545383	0.329	0.035	0
Gmnn	0	0.541998	0.358	0.049	0
E2f8	0	0.541421	0.267	0.004	0
Cdca2	0	0.53906	0.285	0.015	0
Kif14	0	0.529178	0.232	0.005	0
C330027C09Rik	0	0.525513	0.282	0.017	0
Anln	0	0.525355	0.261	0.009	0
E2f1	0	0.523538	0.283	0.027	0
Knstrn	0	0.52002	0.271	0.02	0
Cdc6	0	0.516465	0.251	0.008	0
Ect2	0	0.510688	0.276	0.012	0
Bard1	0	0.510084	0.301	0.023	0
Mcm10	0	0.508787	0.265	0.006	0
Esco2	0	0.508727	0.239	0.002	0
Atad5	0	0.507739	0.296	0.035	0
Alyref	0	0.503491	0.431	0.114	0
Wdhd1	0	0.498655	0.313	0.049	0
Tipin	0	0.492479	0.333	0.056	0
Espl1	0	0.491554	0.248	0.004	0
Plk4	0	0.485113	0.31	0.041	0
Rfc5	0	0.481456	0.335	0.044	0
Aurkb	0	0.477271	0.268	0.007	0
Cdca5	0	0.476335	0.255	0.004	0
Spc25	0	0.474063	0.251	0.006	0
Nek2	0	0.472038	0.22	0.004	0
Kifc1	0	0.47189	0.257	0.014	0
Mxd3	0	0.465544	0.23	0.005	0
Zfp367	0	0.4648	0.274	0.028	0
Hist1h2ak	0	0.462795	0.221	0.007	0
Dhfr	0	0.46067	0.261	0.024	0
Melk	0	0.458712	0.254	0.009	0
Shcbp1	0	0.456836	0.242	0.003	0
H2afx	0	0.447052	0.254	0.025	0
Fignl1	0	0.440096	0.239	0.014	0
Cks1b	0	0.438541	0.258	0.012	0
Cdkn2c	0	0.437969	0.274	0.039	0
Sgol2	0	0.436204	0.21	0.006	0
Stil	0	0.435676	0.235	0.006	0
Brip1	0	0.434462	0.236	0.009	0
Timeless	0	0.432595	0.251	0.03	0
Wdr76	0	0.42793	0.287	0.046	0
Neil3	0	0.426186	0.218	0.003	0
Kif2c	0	0.417916	0.211	0.003	0
Hist1h1a	0	0.414446	0.181	0.004	0
Brca2	0	0.413166	0.208	0.02	0
Ticrr	0	0.41251	0.229	0.012	0
Orc6	0	0.407603	0.266	0.036	0
Rfc4	0	0.405249	0.256	0.025	0
Suv39h1	0	0.404878	0.268	0.027	0
Fam64a	0	0.397585	0.191	0.002	0
Hist1h2an	0	0.394439	0.191	0.003	0
Ckap2	0	0.392845	0.199	0.007	0
Gins2	0	0.392152	0.241	0.024	0
Ccnf	0	0.39206	0.193	0.006	0
Hist2h2bb	0	0.373516	0.207	0.016	0
Polq	0	0.373253	0.189	0.004	0
E2f7	0	0.372776	0.191	0.004	0
Haus4	0	0.368155	0.268	0.044	0
Ccnb1	0	0.364266	0.181	0.007	0
Zwilch	0	0.361788	0.2	0.006	0
Hirip3	0	0.36143	0.225	0.023	0
Tubg1	0	0.356453	0.253	0.04	0
Nrm	0	0.35424	0.238	0.029	0
Pkmyt1	0	0.352796	0.234	0.03	0
Rad54l	0	0.348351	0.177	0.007	0
Rad51ap1	0	0.347788	0.188	0.004	0
Pbk	0	0.347201	0.192	0.002	0
Cdc45	0	0.346576	0.213	0.009	0
Fancd2	0	0.346261	0.192	0.005	0
Mis18bp1	0	0.345362	0.184	0.008	0
Blm	0	0.341045	0.214	0.025	0
Trip13	0	0.339673	0.203	0.007	0
Sgol1	0	0.332029	0.178	0.003	0
Nsl1	0	0.31975	0.17	0.005	0
Hist1h2ai	0	0.318769	0.168	0.008	0
Mybl2	0	0.317417	0.177	0.005	0
Ercc6l	0	0.314363	0.177	0.011	0
Rcc1	0	0.313251	0.216	0.025	0
Kif18b	0	0.311057	0.158	0.002	0
Aurka	0	0.30783	0.158	0.007	0
Prim2	0	0.304379	0.212	0.023	0
Parpbp	0	0.301321	0.146	0.004	0
Chtf18	0	0.298036	0.172	0.007	0
Ska1	0	0.296785	0.169	0.003	0
Ttk	0	0.295149	0.163	0.003	0
Ccne2	0	0.286506	0.151	0.01	0
Hist2h2ac	0	0.282597	0.143	0.008	0
Sapcd2	0	0.281296	0.153	0.004	0
4930427A07Rik	0	0.280403	0.156	0.007	0
Spdl1	0	0.279652	0.152	0.006	0
Fanci	0	0.275161	0.161	0.009	0
Cenpi	0	0.273414	0.148	0.003	0
Cenph	0	0.261695	0.151	0.006	0
Ska3	0	0.257971	0.138	0.003	0
Ndc1	0	0.254208	0.161	0.008	0
Arhgap19	0	0.252966	0.142	0.005	0
Mastl	0	0.252902	0.145	0.004	0
Ran	7.20272e-306	0.662543	0.576	0.215	1.22727e-301
Rbl1	1.20099e-305	0.559494	0.473	0.138	2.04637e-301
Ccdc34	7.84698e-305	0.278022	0.165	0.016	1.33705e-300
Gins1	1.80261e-302	0.250746	0.147	0.012	3.07147e-298
Rad21	2.65297e-301	0.802534	0.728	0.367	4.52039e-297
Dnajc9	2.83256e-301	0.649516	0.58	0.214	4.82639e-297
Mms22l	1.39829e-293	0.351745	0.253	0.043	2.38255e-289
Rfwd3	1.4104e-293	0.494618	0.396	0.103	2.40319e-289
Slc43a3	5.13077e-293	0.426811	0.256	0.044	8.74233e-289
Samd1	1.49306e-291	0.487942	0.343	0.079	2.54402e-287
Ranbp1	8.90135e-290	0.606897	0.494	0.161	1.5167e-285
Chaf1b	4.52253e-284	0.373623	0.245	0.042	7.70593e-280
Rfc3	1.12564e-283	0.351492	0.245	0.042	1.91798e-279
Kif18a	3.74283e-280	0.267752	0.148	0.014	6.37741e-276
Cep128	1.60733e-279	0.301781	0.184	0.023	2.73872e-275
Usp1	1.72043e-278	0.544296	0.466	0.145	2.93144e-274
Ccne1	2.10221e-277	0.323618	0.2	0.028	3.58196e-273
Hmgn2	2.95743e-275	0.332586	0.245	0.043	5.03917e-271
Impdh2	7.39682e-275	0.452523	0.384	0.101	1.26034e-270
Psat1	1.26688e-272	0.432331	0.363	0.092	2.15864e-268
Tfdp1	3.14931e-269	0.370142	0.267	0.052	5.36612e-265
Nup205	6.23763e-266	0.451835	0.365	0.094	1.06283e-261
Anp32b	5.13885e-264	0.660558	0.746	0.393	8.75609e-260
Csrp1	9.4245e-261	0.544528	0.54	0.196	1.60584e-256
Hat1	5.483e-259	0.39405	0.34	0.084	9.34248e-255
Dck	1.74208e-258	0.339791	0.242	0.044	2.96834e-254
Ssrp1	1.94714e-253	0.656985	0.694	0.345	3.31774e-249
4930422G04Rik	4.35625e-251	0.277414	0.156	0.018	7.42261e-247
Polh	2.93546e-249	0.274117	0.19	0.028	5.00173e-245
Cdca7	5.90566e-247	0.323165	0.185	0.027	1.00627e-242
Eri1	5.49762e-246	0.449642	0.41	0.122	9.36739e-242
Gpsm2	2.16941e-243	0.295281	0.189	0.028	3.69646e-239
Phgdh	1.35029e-242	0.388324	0.287	0.066	2.30076e-238
Nup107	2.08254e-242	0.345288	0.273	0.058	3.54843e-238
Cdk4	1.11294e-241	0.590463	0.516	0.196	1.89634e-237
Cdc25b	1.36802e-241	0.496548	0.319	0.08	2.33097e-237
Cdc7	2.19774e-241	0.287184	0.183	0.027	3.74473e-237
Banf1	1.32195e-240	0.490692	0.448	0.149	2.25246e-236
Hnrnpa2b1	4.95242e-240	0.536435	0.913	0.736	8.43842e-236
Kpna2	6.38246e-238	0.329693	0.2	0.033	1.08751e-233
Nup85	7.90651e-237	0.324733	0.262	0.055	1.34719e-232
Ttf2	8.19958e-233	0.416084	0.31	0.077	1.39713e-228
Rnaseh2b	6.46598e-232	0.292849	0.22	0.04	1.10174e-227
Ccp110	6.67937e-230	0.335345	0.211	0.038	1.1381e-225
Pa2g4	3.98725e-225	0.594918	0.551	0.229	6.79387e-221
Pold2	5.65794e-225	0.347518	0.257	0.056	9.64057e-221
Cdk2	7.63922e-225	0.255907	0.191	0.031	1.30165e-220
Cenpa	3.61183e-224	0.559691	0.363	0.109	6.1542e-220
Nup133	5.42336e-224	0.288403	0.212	0.039	9.24086e-220
Vars	8.70372e-224	0.546748	0.608	0.262	1.48303e-219
Ipo5	5.14123e-223	0.522473	0.455	0.161	8.76014e-219
Rbbp7	1.081e-222	0.569973	0.583	0.255	1.84192e-218
Hdgf	9.60389e-221	0.538675	0.521	0.204	1.63641e-216
Ckap5	2.04158e-220	0.572051	0.483	0.18	3.47866e-216
Nup62	3.83723e-220	0.37329	0.335	0.091	6.53825e-216
Haus6	1.62703e-219	0.320313	0.263	0.059	2.7723e-215
Rfc1	6.0739e-219	0.403723	0.357	0.103	1.03493e-214
Rfc2	1.07125e-218	0.501097	0.459	0.164	1.82531e-214
Cdt1	1.17744e-216	0.370478	0.303	0.077	2.00624e-212
Rpa1	1.37692e-215	0.593882	0.608	0.281	2.34613e-211
Rad18	1.76442e-213	0.310012	0.24	0.051	3.0064e-209
Mis12	6.04301e-212	0.346651	0.281	0.069	1.02967e-207
Hnrnpa3	2.5575e-211	0.586998	0.761	0.459	4.35772e-207
Slbp	3.04461e-211	0.367573	0.334	0.094	5.18771e-207
Rpa2	4.00116e-210	0.405825	0.373	0.115	6.81758e-206
Hist1h1c	4.53723e-209	0.48456	0.329	0.093	7.73099e-205
RP23-45G16.5	8.87539e-209	0.28788	0.214	0.042	1.51228e-204
Rbbp8	1.03313e-207	0.356741	0.277	0.068	1.76035e-203
Siva1	4.30223e-206	0.257474	0.225	0.047	7.33057e-202
Mb21d1	1.0521e-205	0.272301	0.153	0.022	1.79267e-201
Srsf1	1.45747e-205	0.494132	0.497	0.196	2.48339e-201
Mast2	9.00553e-205	0.336223	0.264	0.063	1.53445e-200
Kpnb1	9.79122e-205	0.588817	0.732	0.422	1.66833e-200
Ube2s	7.20254e-203	0.332796	0.268	0.066	1.22724e-198
Lsm3	4.0698e-198	0.264507	0.234	0.052	6.93453e-194
Mns1	1.41519e-197	0.267522	0.204	0.04	2.41134e-193
Dbf4	1.04682e-196	0.315012	0.251	0.06	1.78368e-192
Mthfd1	1.80937e-196	0.357929	0.252	0.061	3.08298e-192
Ybx1	2.94564e-196	0.562823	0.842	0.602	5.01908e-192
Ppil1	1.07836e-195	0.313661	0.265	0.066	1.83741e-191
Cenpl	1.21408e-195	0.274074	0.194	0.037	2.06867e-191
Hmgb1	1.45835e-195	0.461617	0.478	0.185	2.48489e-191
Reep4	3.06441e-193	0.26915	0.193	0.037	5.22144e-189
Tonsl	2.45553e-192	0.264441	0.164	0.027	4.18398e-188
Paics	3.31233e-192	0.519338	0.528	0.227	5.64388e-188
Cse1l	3.0426e-191	0.346594	0.29	0.078	5.18429e-187
Nup93	9.00088e-191	0.279388	0.23	0.052	1.53366e-186
Cdca7l	1.31676e-188	0.351042	0.278	0.074	2.24362e-184
Actb	1.72183e-185	0.352774	0.998	0.996	2.93383e-181
4632419I22Rik	1.76294e-184	0.39524	0.421	0.151	3.00387e-180
Mtbp	1.62643e-183	0.251817	0.196	0.04	2.77127e-179
Nup155	2.7714e-183	0.308988	0.247	0.061	4.72219e-179
2700029M09Rik	3.37783e-182	0.347732	0.322	0.098	5.75549e-178
Rbbp4	5.36154e-181	0.527372	0.604	0.3	9.13553e-177
Ddx39	1.58208e-180	0.36535	0.366	0.121	2.6957e-176
Exosc8	1.054e-178	0.387322	0.425	0.157	1.79591e-174
Dtymk	6.77113e-178	0.284014	0.25	0.064	1.15373e-173
Suz12	9.33738e-176	0.494621	0.566	0.262	1.591e-171
Nap1l1	2.36688e-175	0.498628	0.633	0.326	4.03292e-171
Baz1b	5.43912e-175	0.520795	0.695	0.376	9.26771e-171
Hint1	8.49766e-174	0.49192	0.626	0.323	1.44792e-169
Sae1	1.38138e-173	0.454594	0.513	0.222	2.35373e-169
Ahnak	1.58216e-173	-0.579706	0.868	0.923	2.69584e-169
Snrpd1	1.9299e-173	0.317303	0.316	0.098	3.28836e-169
Paxip1	1.20061e-172	0.273411	0.244	0.062	2.04573e-168
Atpif1	2.17551e-172	0.395685	0.415	0.156	3.70685e-168
Lbr	4.86499e-171	0.504108	0.625	0.322	8.28946e-167
Nup160	1.65725e-170	0.293682	0.252	0.066	2.82378e-166
Prdx4	2.11958e-170	0.324329	0.225	0.055	3.61155e-166
Ppia	3.99096e-170	0.511537	0.674	0.383	6.8002e-166
Gins4	5.53944e-170	0.312576	0.272	0.076	9.43865e-166
Nelfe	9.41224e-170	0.30925	0.293	0.086	1.60375e-165
Dbi	4.03649e-169	0.327595	0.328	0.106	6.87777e-165
Bub3	1.72034e-168	0.42665	0.402	0.151	2.93129e-164
Fkbp2	3.51237e-167	0.340808	0.305	0.093	5.98473e-163
Lin54	1.41594e-166	0.269556	0.25	0.066	2.41262e-162
Xpo1	1.46209e-166	0.458906	0.631	0.317	2.49126e-162
Nudc	2.70175e-165	0.387133	0.407	0.153	4.60352e-161
Mthfd2	1.13668e-163	0.353027	0.358	0.124	1.93678e-159
Mrpl18	6.77379e-163	0.368332	0.393	0.145	1.15419e-158
Nans	7.57795e-163	0.43298	0.502	0.218	1.29121e-158
Smarcc1	6.03168e-162	0.433154	0.462	0.192	1.02774e-157
Fam111a	1.5868e-161	0.396126	0.458	0.184	2.70374e-157
Srsf3	2.45829e-161	0.500231	0.714	0.43	4.18868e-157
Hnrnpu	2.5574e-161	0.463585	0.876	0.687	4.35755e-157
Smc3	2.68463e-161	0.449111	0.526	0.237	4.57434e-157
Uchl5	2.01341e-160	0.304853	0.287	0.087	3.43064e-156
Actn4	5.30267e-160	0.483732	0.731	0.445	9.03522e-156
Srsf2	7.64049e-160	0.479658	0.646	0.353	1.30186e-155
Txn1	1.12604e-159	0.506592	0.693	0.411	1.91866e-155
Hnrnpd	9.37618e-159	0.493785	0.689	0.405	1.59761e-154
Khsrp	1.43335e-158	0.433721	0.517	0.234	2.44229e-154
Rtel1	3.10435e-158	0.259384	0.207	0.049	5.2895e-154
Hmgn5	2.00737e-157	0.261773	0.237	0.063	3.42037e-153
Rnaseh2c	4.3143e-156	0.345049	0.356	0.126	7.35114e-152
Trim37	9.61065e-155	0.254622	0.19	0.043	1.63756e-150
Fzr1	4.74621e-154	0.329745	0.271	0.082	8.08706e-150
Nubp1	9.39037e-154	0.336772	0.381	0.141	1.60003e-149
Sdf2l1	1.45662e-152	0.265254	0.245	0.068	2.48193e-148
5830418K08Rik	7.72418e-151	0.287267	0.223	0.059	1.31612e-146
Tagln2	4.30356e-150	0.483363	0.757	0.487	7.33283e-146
Mthfd1l	9.86827e-150	0.348286	0.361	0.132	1.68145e-145
Set	2.83164e-149	0.489237	0.72	0.437	4.82483e-145
Trim28	3.69962e-149	0.379524	0.458	0.195	6.30378e-145
Tubgcp2	9.22131e-149	0.331808	0.33	0.114	1.57122e-144
Hspa14	1.48038e-148	0.366662	0.424	0.171	2.52242e-144
Eif4a1	2.11113e-148	0.469211	0.638	0.352	3.59715e-144
Ilf2	4.80457e-148	0.254577	0.262	0.077	8.1865e-144
Nop58	1.08777e-145	0.360561	0.357	0.133	1.85345e-141
Nt5c3b	7.44068e-145	0.339289	0.345	0.125	1.26782e-140
Gart	1.65729e-144	0.331384	0.293	0.096	2.82385e-140
Pcnt	2.93194e-144	0.349918	0.348	0.126	4.99573e-140
Arsb	1.07199e-143	0.400609	0.414	0.17	1.82656e-139
Calm3	3.19712e-142	0.482276	0.696	0.423	5.44757e-138
Parp1	7.85382e-142	0.386934	0.415	0.17	1.33821e-137
Rcc2	3.10936e-141	0.332224	0.381	0.148	5.29805e-137
Rqcd1	3.1805e-139	0.280107	0.283	0.092	5.41926e-135
Nhp2	6.40464e-138	0.308899	0.297	0.102	1.09129e-133
Tfrc	7.48432e-138	0.461942	0.468	0.213	1.27525e-133
Sephs1	7.5372e-138	0.289445	0.284	0.094	1.28426e-133
Dhx9	6.67746e-137	0.45067	0.661	0.376	1.13777e-132
Atp5b	2.89451e-136	0.453724	0.804	0.594	4.93195e-132
Tkt	2.17414e-135	0.455335	0.657	0.38	3.70452e-131
Cbx1	9.26532e-135	0.338028	0.397	0.162	1.57872e-130
Uba2	3.98303e-134	0.368112	0.484	0.223	6.78669e-130
Rif1	5.51149e-134	0.407364	0.465	0.211	9.39103e-130
Agfg2	1.50064e-133	0.250184	0.221	0.063	2.55694e-129
Prmt1	2.25699e-133	0.366104	0.441	0.194	3.84568e-129
Raly	2.48352e-133	0.433752	0.769	0.529	4.23167e-129
Srsf7	8.81578e-132	0.368841	0.453	0.202	1.50212e-127
Creld2	1.26543e-131	0.300838	0.322	0.117	2.15617e-127
Eif3b	1.34605e-131	0.452347	0.608	0.337	2.29354e-127
Supt16	7.4763e-130	0.392586	0.552	0.279	1.27389e-125
Tcp1	2.33734e-129	0.447732	0.636	0.363	3.98259e-125
Cbfb	3.4871e-129	0.390064	0.509	0.25	5.94167e-125
Calm1	9.39778e-129	0.391006	0.895	0.747	1.60129e-124
Tubb6	1.49684e-127	0.335392	0.284	0.099	2.55046e-123
Cep57	2.3744e-127	0.279314	0.305	0.109	4.04574e-123
Pds5a	1.27531e-125	0.385313	0.553	0.282	2.17301e-121
Srrt	1.68683e-125	0.413217	0.546	0.278	2.87419e-121
Fkbp4	5.12619e-125	0.377329	0.472	0.222	8.73451e-121
Ppat	9.68067e-125	0.27453	0.273	0.093	1.64949e-120
Actl6a	1.35184e-124	0.292226	0.329	0.125	2.30339e-120
Hdac1	1.48163e-124	0.345932	0.478	0.223	2.52455e-120
Eif4a3	1.56686e-124	0.370099	0.524	0.263	2.66977e-120
Rpsa	4.51334e-124	0.304611	0.988	0.948	7.69028e-120
Fkbp5	7.04654e-124	0.309547	0.376	0.153	1.20066e-119
Aars	8.89036e-124	0.310711	0.401	0.169	1.51483e-119
Ppp1ca	1.05868e-123	0.3889	0.852	0.661	1.80389e-119
Cdca4	1.54959e-123	0.298828	0.287	0.102	2.64035e-119
Odf2	2.45088e-123	0.317469	0.298	0.108	4.17605e-119
Rpn1	8.85592e-123	0.362301	0.41	0.181	1.50896e-118
Rbm3	1.83001e-122	0.403384	0.626	0.358	3.11815e-118
G3bp1	3.91925e-122	0.399751	0.556	0.292	6.67801e-118
Snrpa1	1.79345e-121	0.281311	0.314	0.117	3.05585e-117
Stip1	2.01585e-121	0.400364	0.602	0.332	3.43481e-117
Ncl	8.95508e-121	0.441919	0.83	0.632	1.52586e-116
Recql	1.37566e-120	0.259427	0.242	0.077	2.34399e-116
Psmd13	5.60677e-120	0.370136	0.515	0.26	9.55337e-116
Nsmce1	1.22527e-119	0.256035	0.27	0.093	2.08773e-115
Cmtm7	1.70202e-118	0.446336	0.522	0.271	2.90006e-114
Nsmce4a	4.62292e-118	0.285047	0.389	0.164	7.877e-114
Hn1	8.83073e-118	0.427038	0.508	0.264	1.50467e-113
Cad	1.92155e-117	0.255302	0.254	0.085	3.27412e-113
Atp5o	4.83294e-117	0.375228	0.524	0.27	8.23484e-113
Eif1ad	7.81519e-117	0.285032	0.304	0.114	1.33163e-112
2022-09-11	8.5816e-117	0.411398	0.636	0.368	1.46222e-112
Casp8ap2	2.18626e-116	0.32653	0.341	0.138	3.72516e-112
Fus	7.3053e-116	0.411487	0.705	0.461	1.24475e-111
Coro1c	9.89904e-116	0.325875	0.442	0.203	1.6867e-111
Clic1	1.03368e-114	0.41649	0.798	0.606	1.76129e-110
Stt3b	1.19642e-114	0.313865	0.445	0.206	2.03858e-110
Pih1d1	1.23014e-114	0.263172	0.251	0.085	2.09603e-110
Prpf19	1.84489e-114	0.302752	0.336	0.135	3.14351e-110
Pold3	2.83032e-114	0.267978	0.273	0.097	4.82259e-110
Serbp1	2.57257e-113	0.385922	0.852	0.687	4.3834e-109
Hsp90b1	6.68777e-113	0.413495	0.815	0.608	1.13953e-108
Nop56	2.44085e-112	0.318091	0.377	0.163	4.15897e-108
Lrrc59	5.08343e-112	0.2906	0.368	0.156	8.66166e-108
Naa50	5.98733e-112	0.316659	0.455	0.215	1.02018e-107
Malat1	2.07301e-111	-0.697455	0.818	0.891	3.5322e-107
Mrpl13	1.88204e-110	0.280126	0.34	0.14	3.2068e-106
Slc25a5	3.57214e-110	0.430158	0.646	0.414	6.08656e-106
Hprt	6.02183e-110	0.307267	0.442	0.21	1.02606e-105
Zdhhc2	1.70874e-109	0.259746	0.319	0.126	2.91153e-105
Nde1	7.43222e-109	0.287084	0.307	0.121	1.26638e-104
Lgals1	2.51597e-108	0.381866	0.928	0.826	4.28696e-104
Gars	6.17185e-108	0.302356	0.391	0.175	1.05162e-103
Faf1	7.48444e-108	0.258718	0.336	0.137	1.27527e-103
Anapc11	1.59218e-107	0.258654	0.324	0.131	2.71292e-103
Ywhah	3.76203e-107	0.345363	0.512	0.267	6.41012e-103
Gspt1	3.88664e-107	0.327818	0.459	0.223	6.62245e-103
Txnl1	5.37964e-107	0.273371	0.399	0.178	9.16637e-103
Tardbp	5.8033e-107	0.321869	0.448	0.214	9.88825e-103
mmu-mir-6236	1.34626e-106	-0.356937	1	0.999	2.2939e-102
Psip1	2.34387e-106	0.298678	0.396	0.178	3.99372e-102
Lsm6	4.50961e-106	0.25896	0.3	0.117	7.68393e-102
Ppm1g	8.81624e-106	0.361156	0.551	0.301	1.5022e-101
Psmc3	5.66064e-105	0.35628	0.597	0.342	9.64516e-101
Eif3l	1.07579e-104	0.348087	0.496	0.258	1.83304e-100
Dynll2	1.14154e-104	0.329304	0.466	0.23	1.94507e-100
Ppp2r4	1.31883e-104	0.344237	0.474	0.24	2.24715e-100
Tuba1a	1.74254e-104	0.312602	0.411	0.192	2.96911e-100
Prdx1	4.58403e-104	0.367727	0.517	0.279	7.81072e-100
Snrpb	5.78638e-104	0.314512	0.502	0.261	9.85941e-100
Me2	1.28294e-103	0.279715	0.367	0.161	2.186e-99
Dkc1	2.11762e-103	0.257639	0.236	0.082	3.60822e-99
Gltp	4.35558e-103	0.288012	0.394	0.179	7.42147e-99
Snrpd3	4.21147e-102	0.283528	0.402	0.187	7.17593e-98
Eftud2	5.33636e-102	0.306876	0.44	0.212	9.09263e-98
Eif5a	9.68418e-102	0.41628	0.673	0.444	1.65009e-97
Ywhae	1.62881e-101	0.381185	0.668	0.432	2.77533e-97
Pds5b	2.39411e-101	0.274908	0.349	0.15	4.07933e-97
Nup210	4.03529e-101	0.347561	0.59	0.333	6.87574e-97
Smc6	1.72967e-100	0.352681	0.469	0.239	2.94718e-96
Hnrnpul1	3.84475e-100	0.380702	0.722	0.488	6.55107e-96
Nrgn	5.09142e-100	0.296093	0.214	0.072	8.67527e-96
Kpna3	7.74806e-99	0.254511	0.342	0.147	1.32019e-94
Hcfc1	9.3009e-99	0.283481	0.455	0.223	1.58478e-94
Gmps	1.1316e-98	0.280515	0.372	0.167	1.92814e-94
Rpn2	1.43167e-98	0.355066	0.548	0.306	2.43942e-94
Uck2	1.40978e-97	0.25517	0.24	0.087	2.40212e-93
Tuba4a	2.66149e-97	0.262041	0.332	0.141	4.53492e-93
Psmd1	1.02456e-96	0.306214	0.43	0.211	1.74575e-92
Nme1	2.71671e-96	0.344973	0.482	0.255	4.62901e-92
Calm2	1.88621e-95	0.361217	0.538	0.304	3.21392e-91
Cfl1	1.16012e-94	0.312315	0.905	0.784	1.97672e-90
Stard4	1.3327e-94	0.260719	0.344	0.151	2.27079e-90
Mtch1	4.21691e-94	0.2833	0.411	0.198	7.18519e-90
Tpm4	5.62369e-93	0.357158	0.701	0.463	9.58221e-89
Cct5	2.21831e-92	0.366708	0.666	0.428	3.77977e-88
Smchd1	4.091e-92	0.335531	0.594	0.349	6.97066e-88
Swi5	4.75438e-92	0.268581	0.387	0.182	8.101e-88
Akt1	5.40301e-92	0.285929	0.503	0.268	9.20618e-88
Nono	5.90854e-92	0.344306	0.596	0.361	1.00676e-87
Rplp0	3.97411e-91	0.276199	0.973	0.934	6.77148e-87
Cox5a	4.99674e-91	0.329248	0.534	0.304	8.51394e-87
Coro1a	1.20752e-89	0.270837	0.966	0.913	2.05749e-85
Cox7a2	1.2999e-89	0.294376	0.437	0.224	2.2149e-85
Got2	4.42425e-89	0.29445	0.457	0.236	7.53849e-85
Hnrnpa1	2.77546e-88	0.312753	0.516	0.284	4.72911e-84
Vdac1	5.86502e-88	0.269787	0.436	0.221	9.99341e-84
Psmb4	9.45085e-88	0.322628	0.624	0.384	1.61033e-83
Mapre1	1.43292e-87	0.310978	0.557	0.321	2.44155e-83
Ndufb8	3.28095e-87	0.280365	0.416	0.208	5.59041e-83
Pdia6	3.94394e-87	0.271019	0.461	0.238	6.72008e-83
Oaz1	9.47142e-87	0.325326	0.85	0.687	1.61384e-82
Pkm	1.19963e-86	0.292509	0.915	0.787	2.04406e-82
Snrpd2	5.68146e-86	0.278302	0.421	0.213	9.68064e-82
Tmem14c	1.27682e-85	0.254778	0.374	0.179	2.17557e-81
Etfb	3.09869e-85	0.295509	0.468	0.25	5.27985e-81
Lsm4	4.18085e-85	0.305631	0.488	0.264	7.12374e-81
Atp5g3	6.4893e-85	0.343413	0.586	0.363	1.10571e-80
Maz	1.25609e-84	0.25051	0.417	0.209	2.14025e-80
Psma6	1.52575e-84	0.298522	0.571	0.334	2.59972e-80
Atp5a1	1.60484e-84	0.349104	0.77	0.576	2.73449e-80
Azin1	2.1812e-84	0.274656	0.455	0.236	3.71655e-80
Cct3	4.30775e-84	0.339788	0.483	0.268	7.33998e-80
Cox5b	9.91514e-84	0.282852	0.491	0.269	1.68944e-79
Ssr2	3.57508e-83	0.262286	0.404	0.202	6.09158e-79
1810037I17Rik	4.27366e-83	0.269533	0.438	0.229	7.28189e-79
Sf3b2	6.66592e-83	0.333789	0.708	0.486	1.13581e-78
Syncrip	1.27596e-82	0.296677	0.532	0.306	2.1741e-78
Ptbp1	2.38677e-82	0.331651	0.64	0.419	4.06681e-78
Cct8	2.58425e-82	0.322901	0.558	0.335	4.4033e-78
Cct7	3.62369e-82	0.338941	0.646	0.415	6.17441e-78
Atp5f1	5.95265e-82	0.318972	0.665	0.439	1.01427e-77
Immt	4.73798e-81	0.271862	0.373	0.181	8.07304e-77
Nudt4	7.14608e-81	0.255907	0.385	0.188	1.21762e-76
Shisa5	8.25698e-81	-0.352488	0.874	0.895	1.40691e-76
Mif	8.66636e-81	0.310207	0.551	0.326	1.47666e-76
Manf	1.0694e-80	0.255028	0.407	0.206	1.82216e-76
Tpi1	1.10646e-80	0.327297	0.771	0.548	1.8853e-76
Ldha	1.73155e-80	0.32224	0.907	0.782	2.95038e-76
U2af2	1.89485e-80	0.281685	0.453	0.241	3.22863e-76
Stag1	2.53656e-80	0.250568	0.403	0.201	4.32205e-76
Ddost	4.78882e-79	0.272418	0.496	0.278	8.15967e-75
Psmd2	5.30728e-79	0.283733	0.562	0.329	9.04308e-75
P4hb	1.64904e-78	0.308804	0.67	0.441	2.8098e-74
Psma4	7.60837e-78	0.256632	0.405	0.207	1.29639e-73
Acsl5	1.33904e-77	0.289496	0.518	0.298	2.28159e-73
Psmb6	1.86036e-77	0.258778	0.467	0.254	3.16987e-73
Sdhb	2.06083e-77	0.28172	0.473	0.263	3.51146e-73
Ube2m	2.13152e-77	0.292887	0.455	0.249	3.63189e-73
Trim59	5.65247e-76	0.251509	0.367	0.181	9.63125e-72
Rps2	6.31805e-76	0.342311	0.881	0.762	1.07653e-71
Smarca5	1.11495e-75	0.287974	0.467	0.257	1.89976e-71
Cenpb	1.53206e-75	0.254312	0.408	0.21	2.61047e-71
Ipo7	3.73033e-74	0.254924	0.392	0.2	6.3561e-70
Hspd1	1.83034e-73	0.282131	0.433	0.235	3.11872e-69
Ap2s1	4.78366e-73	0.28255	0.541	0.325	8.15088e-69
Hp1bp3	1.20877e-72	0.342438	0.651	0.43	2.05962e-68
Pcbp1	3.03428e-71	0.270425	0.576	0.356	5.1701e-67
Rpl28	3.94925e-71	0.31165	0.79	0.607	6.72912e-67
Ddx39b	6.63358e-71	0.261476	0.575	0.35	1.1303e-66
Hnrnpm	1.64281e-70	0.296055	0.616	0.4	2.79918e-66
Eif4h	1.69071e-70	0.276057	0.608	0.385	2.8808e-66
Hdlbp	3.42558e-70	0.266577	0.559	0.334	5.83684e-66
Arhgdia	6.19462e-70	0.288007	0.771	0.593	1.0555e-65
Ybx3	7.40097e-70	0.298464	0.602	0.382	1.26105e-65
Rps8	9.87584e-70	0.272752	0.914	0.814	1.68274e-65
Pfn1	1.48547e-69	0.273486	0.872	0.738	2.53109e-65
Psma1	1.6553e-68	0.260573	0.478	0.276	2.82046e-64
Hspa9	3.48524e-68	0.266042	0.391	0.209	5.9385e-64
Phb2	8.65465e-68	0.276399	0.485	0.285	1.47467e-63
Eno1	9.73493e-68	0.313593	0.794	0.606	1.65873e-63
Ccnd2	1.45843e-67	-0.564534	0.513	0.618	2.48503e-63
2022-09-07	4.02884e-67	0.269449	0.658	0.439	6.86474e-63
Snrnp70	9.39512e-67	0.252466	0.562	0.343	1.60083e-62
Laptm5	4.26699e-66	-0.275855	0.905	0.924	7.27052e-62
Galnt1	6.58726e-66	0.251316	0.497	0.287	1.1224e-61
Tnfaip3	9.54738e-66	-0.54135	0.622	0.697	1.62678e-61
Hnrnpl	1.40845e-65	0.274966	0.759	0.559	2.39985e-61
Ddb1	1.43817e-65	0.254345	0.483	0.281	2.45049e-61
Canx	2.56038e-65	0.286991	0.744	0.556	4.36263e-61
Etf1	2.69778e-65	0.25239	0.522	0.314	4.59674e-61
Ctcf	3.51127e-65	0.278595	0.549	0.337	5.98285e-61
Gapdh	4.08332e-65	0.257071	0.829	0.652	6.95758e-61
Psma7	4.47427e-65	0.250214	0.533	0.321	7.6237e-61
Caprin1	7.93151e-65	0.301805	0.673	0.465	1.35145e-60
Cox6a1	1.33303e-64	0.260064	0.562	0.353	2.27135e-60
Mdh1	1.44411e-63	0.269139	0.554	0.34	2.46061e-59
Sfpq	7.92428e-63	0.272021	0.629	0.421	1.35022e-58
Cct2	2.07716e-62	0.296676	0.706	0.515	3.53927e-58
Rps26	2.19796e-62	0.274509	0.846	0.692	3.74511e-58
Capzb	2.86751e-62	0.261676	0.826	0.656	4.88596e-58
Rps17	5.27492e-62	0.292082	0.715	0.526	8.98793e-58
Anxa2	4.18945e-61	0.291065	0.739	0.547	7.13841e-57
Pgk1	3.46014e-59	0.293066	0.619	0.416	5.89574e-55
Kdm5b	1.67172e-58	-0.442958	0.048	0.192	2.84845e-54
Cdkn1a	3.73755e-58	0.257645	0.351	0.185	6.3684e-54
Arl6ip1	7.19747e-58	0.443259	0.775	0.643	1.22638e-53
Tpm3	2.23123e-56	0.254363	0.79	0.615	3.8018e-52
Bsg	3.79169e-56	0.256222	0.671	0.477	6.46066e-52
Npm1	1.52909e-55	0.305386	0.727	0.549	2.60541e-51
Prelid1	2.19906e-55	0.258863	0.631	0.432	3.74698e-51
Tecpr1	3.36044e-55	-0.530196	0.347	0.475	5.72585e-51
Btg1	1.05679e-54	-0.468677	0.436	0.542	1.80067e-50
Slfn5	1.23663e-54	-0.524441	0.021	0.145	2.1071e-50
Crip1	1.41178e-53	0.26813	0.712	0.531	2.40553e-49
Cd4	1.62697e-53	-0.561959	0.355	0.491	2.7722e-49
Eif4g1	1.87052e-53	0.25135	0.635	0.44	3.18718e-49
Rps20	2.24408e-53	0.259696	0.879	0.784	3.82369e-49
Hmha1	3.66305e-52	-0.345038	0.726	0.763	6.24147e-48
Stk17b	1.30347e-51	-0.349218	0.759	0.784	2.22098e-47
Samhd1	4.34012e-51	-0.609627	0.471	0.556	7.39514e-47
Atp8b4	5.06879e-51	0.270023	0.426	0.256	8.63671e-47
Rpl15	1.73398e-50	0.258836	0.62	0.43	2.95453e-46
Gzmc	3.44272e-48	0.386203	0.169	0.074	5.86605e-44
Xist	2.94877e-47	0.318441	0.689	0.518	5.0244e-43
Ptpn6	1.14797e-44	0.273145	0.571	0.397	1.95602e-40
Pnrc1	2.31034e-43	-0.406251	0.484	0.563	3.93659e-39
Cd53	6.49317e-43	-0.382071	0.625	0.666	1.10637e-38
mt-Cytb	3.56165e-40	0.25647	0.72	0.568	6.0687e-36
Jhdm1d	1.16482e-39	-0.410756	0.101	0.219	1.98473e-35
Mcl1	1.41679e-39	-0.340301	0.66	0.687	2.41406e-35
Il7r	8.22532e-38	-0.569915	0.291	0.392	1.40151e-33
Macf1	1.32208e-35	-0.36185	0.708	0.72	2.25268e-31
Maf	3.77285e-35	-0.610264	0.236	0.349	6.42856e-31
Mxd4	6.52458e-35	-0.430113	0.215	0.326	1.11172e-30
Akap13	2.638e-34	-0.288956	0.799	0.79	4.49488e-30
Rps27	6.7272e-34	-0.350752	0.574	0.619	1.14625e-29
Pbxip1	9.644e-34	-0.42684	0.336	0.425	1.64324e-29
Junb	5.2517e-32	-0.439109	0.621	0.655	8.94838e-28
Trp53inp1	2.84906e-29	-0.408657	0.177	0.277	4.85452e-25
Icos	2.00969e-28	-0.446951	0.626	0.645	3.42431e-24
Pdcd4	2.74152e-28	-0.395061	0.345	0.426	4.67127e-24
Sqstm1	1.16645e-27	-0.374088	0.513	0.549	1.98751e-23
Txnip	1.20416e-27	-0.403761	0.343	0.421	2.05178e-23
Gimap8	2.54447e-26	-0.347035	0.44	0.495	4.33552e-22
4632428N05Rik	4.92986e-26	-0.417055	0.373	0.438	8.39999e-22
Gimap6	7.44636e-26	-0.369132	0.527	0.564	1.26878e-21
Ccr2	7.34514e-25	-0.502428	0.323	0.407	1.25154e-20
Ifngr1	2.11413e-23	-0.269613	0.766	0.76	3.60227e-19
Neat1	2.46739e-22	-0.426947	0.195	0.275	4.20418e-18
Tcf7	1.17604e-21	-0.433104	0.079	0.155	2.00385e-17
Clk1	3.11287e-21	-0.365703	0.329	0.39	5.30403e-17
Dgka	5.38216e-21	-0.402034	0.374	0.423	9.17067e-17
D4Wsu53e	6.50367e-21	-0.257413	0.657	0.653	1.10816e-16
Gimap3	7.55786e-21	-0.359849	0.248	0.32	1.28778e-16
Fam102a	8.35908e-21	-0.387164	0.396	0.441	1.4243e-16
Klf6	1.23732e-20	-0.346223	0.572	0.599	2.10828e-16
Slfn1	2.21109e-20	-0.388968	0.208	0.285	3.76748e-16
P2ry10	2.36194e-20	-0.35897	0.473	0.504	4.02451e-16
Ifit1	1.18693e-19	-0.367745	0.054	0.12	2.02242e-15
Cd2	2.16473e-19	-0.290823	0.685	0.684	3.68848e-15
Ctss	4.23163e-19	-0.336429	0.337	0.394	7.21027e-15
Dusp5	5.07302e-19	-0.359845	0.487	0.517	8.64392e-15
Gp49a	5.52537e-19	-0.337698	0.082	0.15	9.41468e-15
Itm2c	9.09938e-19	-0.327725	0.421	0.46	1.55044e-14
Ubc	9.4696e-19	-0.271989	0.679	0.684	1.61353e-14
Ssh2	1.07802e-18	-0.391351	0.234	0.302	1.83683e-14
Cdkn1b	1.68409e-18	-0.317063	0.388	0.435	2.86952e-14
Cd82	4.71664e-18	-0.274702	0.611	0.632	8.03668e-14
Ifi27l2a	2.06542e-17	-0.359462	0.566	0.595	3.51927e-13
Ypel3	3.16818e-17	-0.277713	0.196	0.265	5.39827e-13
Kmt2e	5.76765e-17	-0.31687	0.494	0.509	9.82751e-13
Ecm1	1.19371e-16	-0.276055	0.046	0.101	2.03396e-12
Nfkbiz	2.56419e-16	-0.452912	0.245	0.308	4.36913e-12
Utrn	1.56663e-15	-0.326553	0.376	0.421	2.66938e-11
Itgb7	2.40044e-15	-0.285062	0.535	0.568	4.09011e-11
Tmem64	5.5911e-15	-0.399695	0.135	0.196	9.52668e-11
Crebrf	6.47714e-15	-0.255427	0.115	0.177	1.10364e-10
Cd6	8.01455e-15	-0.264861	0.563	0.579	1.3656e-10
Tgoln1	9.24074e-15	-0.289171	0.433	0.455	1.57453e-10
Slfn8	2.17878e-14	-0.335527	0.236	0.293	3.71243e-10
Ltb	4.97749e-14	-0.25782	0.546	0.558	8.48114e-10
Zfp36l1	5.10862e-14	-0.345476	0.314	0.363	8.70457e-10
Rora	5.36945e-14	-0.373846	0.298	0.35	9.14901e-10
Kbtbd11	8.80587e-14	-0.340053	0.247	0.301	1.50043e-09
Plec	1.77915e-13	-0.274651	0.513	0.532	3.03149e-09
Btg2	5.31523e-13	-0.35167	0.365	0.399	9.05663e-09
Vps54	8.79311e-13	-0.309147	0.388	0.416	1.49826e-08
Ppp1r15a	1.10562e-12	-0.344758	0.281	0.325	1.88387e-08
Itgb3	1.77325e-12	-0.376658	0.28	0.324	3.02143e-08
Mxd1	2.3153e-12	-0.388842	0.23	0.279	3.94504e-08
Fam65b	3.13176e-12	-0.277223	0.112	0.165	5.3362e-08
Slfn2	5.38419e-12	-0.291881	0.478	0.488	9.17413e-08
Ppp1r9b	8.49751e-12	-0.296728	0.329	0.364	1.44789e-07
Rapgef6	1.06258e-11	-0.282042	0.497	0.497	1.81053e-07
Neurl3	1.31565e-11	-0.332078	0.313	0.351	2.24174e-07
9930111J21Rik2	1.46375e-11	-0.260847	0.169	0.222	2.49408e-07
Fosl2	1.63972e-11	-0.354329	0.309	0.348	2.79393e-07
Tnfrsf1b	2.58404e-11	-0.331843	0.489	0.487	4.40294e-07
S1pr1	5.01216e-11	-0.30747	0.082	0.127	8.54022e-07
Itpr2	5.53922e-11	-0.294646	0.288	0.334	9.43827e-07
Clec2d	6.10157e-11	-0.289651	0.322	0.354	1.03965e-06
Peli1	6.95961e-11	-0.265462	0.422	0.443	1.18585e-06
Ube2h	8.92736e-11	-0.267931	0.216	0.26	1.52113e-06
Pyhin1	2.34871e-10	-0.290207	0.342	0.376	4.00197e-06
Tnrc6b	2.48838e-10	-0.280698	0.311	0.343	4.23994e-06
Kmt2a	3.57562e-10	-0.283951	0.48	0.484	6.09251e-06
Csf1	1.05888e-09	-0.384828	0.184	0.226	1.80423e-05
Hcst	1.52233e-09	-0.25141	0.271	0.306	2.59389e-05
Ubl3	2.07747e-09	-0.272487	0.424	0.432	3.53981e-05
Cd274	2.40901e-09	-0.277138	0.148	0.189	4.10471e-05
Bcl11b	3.25721e-09	-0.269641	0.402	0.417	5.54997e-05
Nfkbia	3.64111e-09	-0.338186	0.46	0.475	6.20409e-05
2810474O19Rik	4.00053e-09	-0.3067	0.26	0.293	6.81651e-05
Samd9l	4.29411e-09	-0.299284	0.416	0.429	7.31673e-05
Smad7	7.90005e-09	-0.280854	0.324	0.349	0.000134609
Tnfsf8	8.558e-09	-0.331186	0.079	0.118	0.00014582
Cxcr6	8.81736e-09	-0.27241	0.556	0.536	0.000150239
Gbp6	1.18741e-08	-0.297651	0.354	0.375	0.000202324
Cflar	1.30018e-08	-0.28194	0.246	0.279	0.000221537
Ifi203	1.52308e-08	-0.278256	0.369	0.389	0.000259517
Arl4c	1.76011e-08	-0.291316	0.426	0.438	0.000299905
Acsbg1	1.87267e-08	-0.272411	0.248	0.281	0.000319084
Tprgl	2.0386e-08	-0.252603	0.3	0.326	0.000347356
Sdcbp2	2.63165e-08	-0.250144	0.163	0.203	0.000448407
Abcb1a	2.67471e-08	-0.252896	0.16	0.2	0.000455744
Dtx3l	3.3137e-08	-0.282262	0.416	0.423	0.000564622
Itgb8	4.67517e-08	-0.278817	0.067	0.103	0.000796603
Pydc3	7.54452e-08	-0.2615	0.146	0.185	0.00128551
Itgae	1.07559e-07	-0.371164	0.141	0.181	0.0018327
Satb1	1.95768e-07	-0.288074	0.329	0.349	0.00333569
Igtp	2.19926e-07	-0.307878	0.468	0.467	0.00374732
Chd2	2.31971e-07	-0.266742	0.298	0.323	0.00395256
Trim56	3.70741e-07	-0.291263	0.283	0.305	0.00631706
Gbp4	3.97041e-07	-0.2825	0.408	0.415	0.00676518
Itpkb	6.5456e-07	-0.25787	0.364	0.378	0.011153
Traf1	9.32941e-07	-0.257407	0.397	0.403	0.0158964
Skil	1.11532e-06	-0.257373	0.482	0.469	0.0190039
Lilrb4	1.32188e-06	-0.251441	0.121	0.153	0.0225236
Zfp36	5.45815e-06	-0.251316	0.13	0.159	0.0930013
Aff4	7.02144e-06	-0.254311	0.223	0.248	0.119638
Zfp36l2	8.67683e-06	-0.288523	0.327	0.336	0.147844
Iigp1	9.09785e-06	-0.282075	0.132	0.165	0.155018
Emb	1.5236e-05	-0.283576	0.325	0.341	0.259607
Jun	1.75477e-05	-0.421417	0.365	0.37	0.298995
Gata3	1.85775e-05	-0.261821	0.225	0.249	0.316541
Kmt2d	1.86189e-05	-0.2512	0.307	0.318	0.317248
Ccl5	2.12004e-05	-0.63996	0.353	0.358	0.361234
Vps37b	2.18569e-05	-0.264883	0.53	0.508	0.372419
Nrip1	2.29884e-05	-0.287395	0.267	0.285	0.391699
Hivep2	3.04697e-05	-0.273538	0.289	0.301	0.519173
Dusp1	3.55728e-05	-0.270431	0.263	0.278	0.606124
Rnf213	5.39032e-05	-0.318531	0.58	0.549	0.918456
Furin	5.66137e-05	-0.28774	0.23	0.251	0.964641
Foxp3	6.01881e-05	-0.331687	0.198	0.224	1
Fgl2	0.000344365	-0.262517	0.447	0.43	1
Pim1	0.000474838	-0.273682	0.354	0.349	1
Tnfrsf4	0.00080605	-0.268791	0.395	0.394	1
Dnajb1	0.00107224	-0.262543	0.535	0.502	1
Gbp2	0.00297309	-0.28178	0.213	0.224	1
Rnf19b	0.00371649	-0.266621	0.285	0.285	1
Rgs1	0.00515453	-0.252856	0.557	0.517	1

## Sheet: Treg
	P-value	Average log-fold change	Fraction of cells expressing	Fraction of other cells expressing	Adjusted p-value
Foxp3	0	1.81742	0.759	0.068	0
Il2ra	0	1.745	0.831	0.223	0
Klrg1	0	1.73233	0.649	0.075	0
Ikzf2	0	1.65022	0.819	0.195	0
Maf	0	1.57343	0.801	0.206	0
Arl5a	0	1.53088	0.786	0.239	0
Neb	0	1.49051	0.597	0.103	0
Itgae	0	1.48591	0.551	0.07	0
Tnfrsf4	0	1.46901	0.812	0.274	0
Ccr2	0	1.31937	0.782	0.289	0
Tnfrsf9	0	1.22784	0.853	0.418	0
Ctla4	0	1.16022	0.751	0.381	0
Itgb8	0	1.14485	0.383	0.019	0
Icos	0	1.14306	0.911	0.566	0
Tnfrsf18	0	1.09674	0.852	0.465	0
Gzmb	0	1.0533	0.759	0.36	0
Odc1	0	1.04946	0.811	0.447	0
Folr4	0	1.04535	0.44	0.045	0
Cd74	0	1.03129	0.44	0.067	0
Iigp1	0	1.02206	0.425	0.086	0
Sell	0	1.00701	0.418	0.06	0
Lrrc32	0	0.977664	0.35	0.021	0
Tnfrsf1b	0	0.938123	0.768	0.407	0
Cd2	0	0.913218	0.889	0.625	0
Ifi27l2a	0	0.897872	0.816	0.528	0
Ly6a	0	0.892301	0.893	0.668	0
Zfp36l1	0	0.890547	0.629	0.281	0
Il10	0	0.885425	0.216	0.016	0
Glrx	0	0.863915	0.526	0.178	0
Ighm	0	0.857442	0.385	0.081	0
Itgb7	0	0.844545	0.859	0.48	0
Ttn	0	0.844478	0.213	0.042	0
Ddit4	0	0.825562	0.682	0.376	0
Sdf4	0	0.814316	0.891	0.679	0
Nrip1	0	0.813011	0.513	0.218	0
Ctsz	0	0.809806	0.436	0.124	0
Mxd1	0	0.807866	0.5	0.21	0
Samhd1	0	0.807141	0.789	0.479	0
Areg	0	0.805604	0.249	0.046	0
Igtp	0	0.789139	0.705	0.398	0
Tigit	0	0.773309	0.562	0.249	0
Pim1	0	0.757415	0.623	0.271	0
Gm2a	0	0.753712	0.59	0.286	0
Slc15a3	0	0.753082	0.399	0.1	0
Lamc1	0	0.743144	0.495	0.179	0
Pcyt1a	0	0.723216	0.279	0.061	0
Wls	0	0.714183	0.416	0.108	0
Ccr5	0	0.712665	0.519	0.23	0
Ass1	0	0.708248	0.452	0.157	0
Cd27	0	0.703829	0.437	0.161	0
Sdcbp2	0	0.703141	0.42	0.136	0
Lrba	0	0.701425	0.494	0.237	0
Samsn1	0	0.6967	0.648	0.358	0
Itm2c	0	0.684778	0.673	0.395	0
Picalm	0	0.674662	0.748	0.513	0
Gbp3	0	0.673463	0.41	0.147	0
Cd5	0	0.670481	0.722	0.409	0
Serinc3	0	0.664906	0.787	0.557	0
Gimap7	0	0.661955	0.511	0.242	0
Psen2	0	0.660284	0.408	0.126	0
Timp2	0	0.657021	0.335	0.073	0
Ly6e	0	0.644012	0.912	0.742	0
Wnk1	0	0.642729	0.908	0.75	0
Snx18	0	0.641919	0.478	0.204	0
Pglyrp1	0	0.61975	0.487	0.228	0
Cmtm7	0	0.618616	0.501	0.234	0
N4bp1	0	0.617779	0.438	0.188	0
Arnt2	0	0.610061	0.295	0.054	0
Angptl2	0	0.59516	0.184	0.028	0
Dst	0	0.588148	0.21	0.036	0
Snx9	0	0.577787	0.317	0.081	0
Ecm1	0	0.57386	0.269	0.047	0
Snx2	0	0.573045	0.407	0.163	0
Trp53i11	0	0.573024	0.454	0.192	0
Capg	0	0.572757	0.855	0.648	0
Cd81	0	0.570626	0.229	0.026	0
Sdc4	0	0.560664	0.25	0.044	0
Stat1	0	0.556667	0.872	0.708	0
Tspan32	0	0.550752	0.32	0.081	0
Srgn	0	0.549304	0.911	0.83	0
Ncmap	0	0.544812	0.223	0.016	0
Hif1a	0	0.518581	0.847	0.639	0
Gimap4	0	0.517338	0.863	0.704	0
Gpr55	0	0.495352	0.242	0.038	0
Plxnd1	0	0.476465	0.238	0.045	0
Rnase4	0	0.461437	0.193	0.015	0
Gda	0	0.435625	0.112	0.006	0
H2-K1	0	0.430382	0.994	0.986	0
H2-D1	0	0.3966	0.983	0.963	0
Laptm4b	0	0.382384	0.125	0.008	0
Msrb3	0	0.367795	0.144	0.01	0
Fam83g	0	0.352727	0.118	0.008	0
Rpl18a	0	-0.44055	0.854	0.936	0
Eef2	0	-0.445168	0.953	0.988	0
Rplp0	0	-0.459967	0.874	0.956	0
Rpl3	0	-0.491269	0.81	0.908	0
Rps4x	0	-0.500662	0.716	0.852	0
Rps5	0	-0.517423	0.842	0.937	0
Rpl5	0	-0.529885	0.665	0.823	0
Rpl14	0	-0.535728	0.68	0.83	0
Eef1a1	0	-0.540366	0.941	0.983	0
Gnb2l1	0	-0.551756	0.856	0.948	0
Rpl13a	0	-0.583024	0.91	0.974	0
Rps26	0	-0.601701	0.552	0.75	0
Rps8	0	-0.617316	0.694	0.86	0
Thy1	0	-0.619683	0.74	0.906	0
Rpl4	0	-0.619766	0.862	0.956	0
Rpl8	0	-0.637539	0.809	0.932	0
Cd96	0	-0.716897	0.118	0.409	0
Pde3b	0	-0.719832	0.051	0.315	0
Cxcr6	0	-0.76738	0.286	0.61	0
Evl	0	-0.767499	0.056	0.335	0
Atp8b4	0	-0.853603	0.051	0.335	0
Ms4a4b	0	-0.890488	0.351	0.703	0
Klrk1	0	-0.928665	0.05	0.353	0
Ctsw	0	-0.94108	0.24	0.585	0
Sorl1	0	-0.952276	0.229	0.599	0
Bcl2	0	-1.01129	0.073	0.41	0
Itgb1	0	-1.21323	0.26	0.613	0
Cd8b1	0	-1.31347	0.152	0.491	0
Ly6c2	0	-1.34354	0.085	0.354	0
Cd8a	0	-1.6309	0.158	0.541	0
Ctsb	3.19641e-307	0.59763	0.771	0.592	5.44637e-303
Rpsa	1.63736e-306	-0.393915	0.9	0.966	2.7899e-302
Rps3a1	3.60328e-303	-0.549649	0.583	0.76	6.13963e-299
Ets2	6.2867e-302	0.525566	0.275	0.08	1.07119e-297
M6pr	2.2635e-300	0.621309	0.628	0.395	3.85678e-296
Amica1	1.11259e-299	-0.815398	0.053	0.311	1.89575e-295
9430020K01Rik	7.30343e-298	0.548811	0.178	0.032	1.24443e-293
Npc2	9.10262e-298	0.601737	0.741	0.559	1.55099e-293
Crem	2.48878e-296	0.565459	0.596	0.33	4.24064e-292
Sema4b	1.8813e-289	0.361806	0.191	0.038	3.20555e-285
Rps3	1.86563e-288	-0.3821	0.911	0.963	3.17885e-284
Gbp7	5.77242e-286	0.56987	0.648	0.397	9.83563e-282
Ikzf4	2.20719e-280	0.493713	0.27	0.082	3.76083e-276
Itgav	2.89075e-280	0.654303	0.527	0.282	4.92556e-276
Klrd1	5.24501e-280	-0.75625	0.06	0.307	8.93698e-276
Rps6	2.1312e-278	-0.513241	0.629	0.791	3.63136e-274
Rps2	1.01641e-277	-0.53253	0.665	0.804	1.73186e-273
Ctss	2.42523e-275	0.59321	0.579	0.334	4.13235e-271
Coro2a	4.64734e-274	0.573884	0.478	0.234	7.9186e-270
Sepp1	7.04933e-274	0.485413	0.369	0.143	1.20114e-269
Ybx3	6.07794e-270	-0.719943	0.202	0.46	1.03562e-265
Slc16a3	2.02359e-267	0.634655	0.395	0.172	3.448e-263
Rap1b	1.40143e-266	0.473782	0.812	0.67	2.3879e-262
Shisa5	5.73167e-264	0.389249	0.935	0.881	9.7662e-260
Tnfrsf13b	2.1818e-262	0.324381	0.169	0.033	3.71757e-258
Gimap6	2.11026e-261	0.507751	0.731	0.511	3.59567e-257
Rpl32	6.55322e-256	-0.48088	0.782	0.878	1.1166e-251
Rps9	1.4e-255	-0.434355	0.748	0.863	2.38546e-251
Tmem154	1.12983e-254	0.449749	0.288	0.097	1.92512e-250
Rps20	1.1895e-254	-0.494516	0.691	0.822	2.02678e-250
Cep85l	1.53323e-254	0.344723	0.152	0.027	2.61247e-250
Gatsl2	2.99712e-254	0.342013	0.147	0.025	5.10679e-250
Sla	3.84474e-254	0.511768	0.748	0.551	6.55105e-250
Rps18	5.3488e-253	-0.51778	0.656	0.794	9.11382e-249
Sv2c	2.86255e-252	0.398901	0.207	0.053	4.8775e-248
Rap2a	9.38296e-252	0.52955	0.32	0.122	1.59876e-247
Dusp4	3.8799e-251	0.515013	0.521	0.277	6.61095e-247
Sema4a	5.67553e-251	-0.591939	0.051	0.278	9.67053e-247
Rpl13	1.41608e-249	-0.466069	0.688	0.816	2.41286e-245
Pcsk1	2.63762e-247	0.417519	0.103	0.01	4.49425e-243
Rps7	1.11494e-245	-0.511391	0.573	0.735	1.89975e-241
Tnfrsf8	1.64993e-244	0.297097	0.113	0.013	2.81132e-240
Ncoa3	9.22901e-244	0.515688	0.485	0.251	1.57253e-239
Ap3b1	5.52728e-243	0.66109	0.49	0.269	9.41793e-239
Rps12	1.38425e-236	-0.435697	0.775	0.872	2.35863e-232
Penk	1.52227e-235	0.913428	0.213	0.06	2.59379e-231
Prdm1	2.24436e-235	0.472439	0.4	0.181	3.82417e-231
H2-Q7	2.31683e-235	0.413035	0.882	0.777	3.94764e-231
Tpp2	1.74048e-233	0.535581	0.53	0.308	2.96561e-229
Tbc1d30	1.78774e-232	0.350801	0.146	0.027	3.04614e-228
Il6st	1.59042e-230	0.458647	0.231	0.071	2.70992e-226
Rpl7	2.16502e-230	-0.406803	0.719	0.842	3.68898e-226
Rps14	2.57234e-230	-0.313912	0.931	0.97	4.38301e-226
Grn	1.71406e-228	0.440959	0.286	0.105	2.92058e-224
Themis	6.53958e-226	-0.568868	0.154	0.395	1.11428e-221
B4galnt1	7.31553e-226	-0.6131	0.204	0.436	1.24649e-221
B2m	1.08818e-225	0.300503	0.974	0.968	1.85416e-221
Ubl3	1.52721e-224	0.505742	0.597	0.383	2.60221e-220
Rpl28	7.6277e-224	-0.521887	0.477	0.665	1.29968e-219
Zfp281	6.63668e-222	0.463695	0.307	0.12	1.13082e-217
Il4ra	6.71171e-220	0.454726	0.371	0.166	1.14361e-215
Rps17	5.99498e-219	-0.56271	0.388	0.587	1.02149e-214
Tap1	7.62109e-219	0.434975	0.775	0.615	1.29856e-214
Bmyc	6.97267e-218	0.270726	0.124	0.02	1.18807e-213
Rpl18	2.41053e-216	-0.425192	0.693	0.817	4.10731e-212
Glipr1	4.71931e-215	0.492449	0.415	0.208	8.04122e-211
Alcam	1.46695e-214	0.452592	0.308	0.123	2.49954e-210
Gtf2i	1.81046e-213	-0.600697	0.139	0.365	3.08485e-209
Il18rap	1.29103e-212	-0.665124	0.202	0.432	2.19979e-208
Arid5a	8.01929e-211	-0.575041	0.173	0.406	1.36641e-206
Sh3rf1	2.88266e-210	0.300964	0.148	0.032	4.91176e-206
Entpd1	1.66591e-209	0.503998	0.485	0.267	2.83854e-205
Eef1b2	1.75832e-209	-0.439395	0.67	0.797	2.996e-205
Got1	2.09047e-209	0.4715	0.313	0.13	3.56196e-205
Irgm2	2.94674e-207	0.455301	0.32	0.132	5.02095e-203
Nkg7	6.13695e-207	-0.657175	0.426	0.607	1.04567e-202
Ccdc50	3.37703e-206	-0.553997	0.12	0.34	5.75412e-202
Rpl6	4.9999e-206	-0.476623	0.528	0.69	8.51934e-202
Ccnd2	7.00586e-205	0.457958	0.752	0.567	1.19373e-200
Lbh	4.75495e-203	0.488922	0.529	0.319	8.10196e-199
Ephx1	6.40916e-203	0.289578	0.132	0.025	1.09206e-198
Plec	7.81702e-202	0.485222	0.686	0.486	1.33194e-197
Il12rb1	1.20487e-200	0.434516	0.326	0.142	2.05298e-196
Fam129a	1.20129e-199	0.496083	0.565	0.353	2.04688e-195
Ifng	3.43213e-198	-0.90651	0.089	0.292	5.84801e-194
Gm27031	1.88186e-197	0.295941	0.136	0.028	3.2065e-193
Rpl21	4.82304e-197	-0.477484	0.521	0.678	8.21799e-193
Pabpc1	8.50946e-196	-0.346488	0.818	0.898	1.44993e-191
Cyfip1	9.98622e-196	0.415604	0.349	0.159	1.70155e-191
Bcl3	3.37202e-195	0.342167	0.218	0.071	5.74559e-191
Ebi3	1.58348e-194	0.269643	0.141	0.03	2.69809e-190
Chd3	5.16754e-193	0.455499	0.627	0.411	8.80498e-189
Rpl12	3.87993e-192	-0.362774	0.812	0.897	6.61101e-188
Adap1	1.47955e-191	0.403983	0.294	0.122	2.52101e-187
Peli1	3.38844e-189	0.461924	0.602	0.395	5.77357e-185
Pkm	5.06744e-189	0.407214	0.878	0.776	8.63441e-185
Arl5c	5.65779e-189	0.28815	0.152	0.037	9.6403e-185
Zbtb7b	1.5136e-188	0.386539	0.352	0.16	2.57903e-184
Cxcr3	2.47836e-188	0.409305	0.37	0.174	4.22287e-184
Tcf7	3.19714e-187	-0.739746	0.018	0.186	5.44761e-183
Swap70	1.08244e-186	0.403169	0.238	0.086	1.84437e-182
Arhgef12	5.51571e-186	0.371372	0.221	0.075	9.39823e-182
4632428N05Rik	1.00083e-185	0.539237	0.584	0.388	1.70531e-181
Chchd10	5.21454e-185	0.307312	0.152	0.038	8.88506e-181
Rps15	5.95017e-185	-0.392854	0.691	0.806	1.01385e-180
Vps54	2.01953e-184	0.445865	0.574	0.367	3.44108e-180
Rpl23a	4.51652e-184	-0.442859	0.582	0.72	7.69569e-180
Klrc1	2.2178e-182	-0.518356	0.062	0.248	3.77891e-178
Vim	2.31712e-182	0.442282	0.919	0.836	3.94814e-178
Ptprcap	3.04011e-181	0.439788	0.714	0.55	5.18004e-177
Fam46a	1.41714e-180	0.580656	0.415	0.225	2.41467e-176
Rps19	3.40383e-180	-0.438503	0.599	0.737	5.79978e-176
Galnt6	8.97715e-179	0.459375	0.563	0.36	1.52962e-174
Cmtm6	9.97113e-179	0.431993	0.455	0.255	1.69898e-174
Zc3h12d	2.77161e-178	0.401567	0.262	0.104	4.72254e-174
Npm1	6.53979e-175	-0.48401	0.424	0.605	1.11432e-170
Rps11	2.1612e-174	-0.417334	0.563	0.707	3.68247e-170
Fam110a	1.8331e-173	0.352413	0.243	0.093	3.12342e-169
Rpl26	1.88654e-173	-0.422224	0.608	0.733	3.21448e-169
Syt11	2.77066e-173	0.457388	0.378	0.194	4.72093e-169
Bhlhe40	1.04421e-172	-0.564399	0.335	0.538	1.77923e-168
Trp53inp1	1.79521e-172	0.422344	0.421	0.224	3.05886e-168
Asb2	6.76009e-172	0.351553	0.177	0.053	1.15185e-167
Hcls1	1.81356e-171	0.405194	0.699	0.536	3.09013e-167
Phlpp1	8.97802e-171	0.373356	0.212	0.075	1.52976e-166
Pde7a	1.24587e-170	-0.490541	0.068	0.249	2.12285e-166
Gimap8	2.90911e-170	0.415184	0.639	0.447	4.95684e-166
Cd226	3.33546e-170	-0.506785	0.072	0.253	5.6833e-166
Plac8	6.63073e-170	-0.628499	0.096	0.284	1.12981e-165
Ifitm2	8.72828e-170	-0.743709	0.114	0.3	1.48721e-165
Cd53	4.95544e-169	0.382115	0.763	0.633	8.44358e-165
Mapkapk2	5.94887e-169	0.424451	0.535	0.341	1.01363e-164
F730043M19Rik	1.49293e-168	0.357585	0.193	0.064	2.54381e-164
Ccrl2	4.19969e-168	0.354545	0.194	0.065	7.15585e-164
Ikzf1	6.23127e-168	-0.463596	0.466	0.636	1.06175e-163
Bmp2k	6.31535e-168	0.438958	0.369	0.19	1.07607e-163
Ptpn5	8.07874e-168	0.316367	0.141	0.036	1.37654e-163
Emb	7.65404e-167	-0.640669	0.187	0.383	1.30417e-162
Cd6	1.14877e-166	0.401059	0.716	0.538	1.95738e-162
Rilpl2	1.41337e-166	0.509491	0.397	0.217	2.40824e-162
Nfkbia	6.00548e-166	0.452164	0.629	0.429	1.02327e-161
Dgat1	8.1233e-166	0.380267	0.451	0.251	1.38413e-161
Tgfbr2	9.433e-166	-0.493439	0.324	0.514	1.60729e-161
Isg20	1.83965e-165	0.474502	0.51	0.315	3.13458e-161
Rps24	9.35039e-163	-0.388464	0.624	0.751	1.59321e-158
Sypl	1.87251e-161	0.272556	0.175	0.055	3.19056e-157
Tgfbr1	5.68659e-161	0.333361	0.19	0.064	9.68938e-157
Mmd	1.61063e-159	0.366477	0.278	0.123	2.74436e-155
Podnl1	7.30063e-159	0.37738	0.305	0.139	1.24395e-154
Snx20	2.16265e-158	0.308509	0.223	0.084	3.68494e-154
Zyx	2.2426e-158	-0.511575	0.294	0.48	3.82116e-154
Rpl31	5.61603e-158	-0.449368	0.451	0.61	9.56915e-154
Fam134b	2.95842e-157	0.35576	0.327	0.157	5.04086e-153
Pla2g16	4.58791e-157	0.432694	0.552	0.375	7.81734e-153
Arhgap4	5.28793e-157	0.41749	0.547	0.357	9.0101e-153
Bcl2l1	7.43846e-157	0.396775	0.284	0.128	1.26744e-152
Ltb	6.98188e-156	0.448663	0.684	0.521	1.18964e-151
Itga4	1.31147e-153	-0.648016	0.121	0.304	2.23461e-149
Rarg	1.51144e-153	0.309711	0.223	0.085	2.57534e-149
Lgals3	1.66758e-153	-0.676593	0.168	0.35	2.84139e-149
Rpl9	3.00508e-153	-0.357461	0.701	0.802	5.12035e-149
Eef1g	6.65489e-153	-0.439914	0.485	0.63	1.13393e-148
Gbp5	2.51218e-152	0.362453	0.255	0.109	4.2805e-148
Rpl11	3.07535e-152	-0.362262	0.676	0.781	5.24009e-148
Tmem65	2.3555e-150	0.301359	0.175	0.058	4.01353e-146
Asxl1	5.13888e-150	0.42432	0.384	0.21	8.75613e-146
Srxn1	6.49252e-149	0.31562	0.148	0.044	1.10626e-144
P2ry10	7.34038e-149	0.411258	0.642	0.46	1.25073e-144
Nfkbiz	1.222e-148	0.499049	0.446	0.261	2.08217e-144
Ehd1	1.44382e-148	0.412161	0.427	0.252	2.46013e-144
Reps1	4.48984e-148	0.358208	0.312	0.152	7.65024e-144
Slc25a19	5.40944e-148	0.372712	0.264	0.117	9.21714e-144
Cflar	9.59016e-148	0.417295	0.414	0.236	1.63407e-143
Gimap3	3.78698e-147	0.399329	0.457	0.273	6.45263e-143
Lax1	5.04922e-146	-0.450008	0.076	0.242	8.60337e-142
Gadd45b	3.7753e-144	0.422169	0.548	0.359	6.43273e-140
Nrp1	5.6698e-143	-0.55	0.137	0.315	9.66077e-139
Fam126a	8.98559e-143	0.371934	0.268	0.123	1.53105e-138
Ugcg	1.1224e-142	-0.554686	0.193	0.366	1.91246e-138
Ccr1	2.16915e-142	0.33012	0.149	0.045	3.69602e-138
Itga1	5.34787e-141	-0.501933	0.045	0.193	9.11224e-137
Clec2d	1.34128e-140	0.382817	0.493	0.31	2.2854e-136
Tnfsf8	1.28317e-139	-0.607254	0.014	0.144	2.1864e-135
Smox	1.43015e-139	0.268359	0.206	0.078	2.43684e-135
Gas2	6.05416e-139	0.263009	0.131	0.037	1.03157e-134
Malat1	5.58917e-138	0.578915	0.933	0.871	9.52339e-134
Stx11	1.65327e-137	0.329205	0.265	0.12	2.817e-133
Trbc2	8.02633e-137	-0.381538	0.687	0.795	1.36761e-132
Matk	1.0557e-135	0.371741	0.246	0.11	1.79881e-131
Rap1gds1	3.14013e-135	0.356725	0.421	0.247	5.35047e-131
Cish	3.40431e-135	0.36214	0.583	0.398	5.80061e-131
Slc20a1	6.87297e-135	-0.458656	0.122	0.291	1.17108e-130
Rab11a	3.29986e-134	0.375295	0.35	0.191	5.62263e-130
Rps29	8.3578e-134	-0.438334	0.398	0.547	1.42408e-129
Vps37b	1.03346e-133	-0.519652	0.384	0.546	1.76092e-129
Socs2	1.88582e-133	0.286541	0.209	0.083	3.21326e-129
Ifngr1	3.92897e-133	0.315863	0.84	0.738	6.69457e-129
Arhgap31	6.71726e-133	0.336253	0.252	0.112	1.14455e-128
Pik3cd	8.30597e-133	-0.426609	0.309	0.488	1.41525e-128
Kcnk5	2.67728e-132	-0.389302	0.03	0.164	4.56181e-128
Crlf2	3.65244e-132	0.367404	0.418	0.249	6.22339e-128
Fasl	4.99173e-132	-0.43599	0.091	0.251	8.50541e-128
Mllt6	1.88904e-131	0.424443	0.581	0.415	3.21873e-127
Gramd3	2.83959e-131	-0.512513	0.078	0.231	4.83838e-127
Lmna	2.02379e-130	0.313504	0.238	0.103	3.44833e-126
Fam46c	2.82793e-130	0.349585	0.351	0.189	4.81852e-126
Lats2	7.84322e-129	0.300953	0.22	0.092	1.33641e-124
Il1rl1	1.63006e-128	0.436152	0.193	0.075	2.77746e-124
Cd3g	5.21321e-128	-0.366591	0.669	0.757	8.88279e-124
Ccr8	3.77817e-127	0.319717	0.188	0.073	6.43763e-123
St8sia4	1.14218e-126	0.386733	0.352	0.195	1.94615e-122
Ehd3	1.1714e-125	-0.391691	0.028	0.156	1.99594e-121
Myo1c	4.54994e-124	0.289332	0.202	0.083	7.75264e-120
Efhd2	2.37425e-123	-0.44425	0.223	0.387	4.04548e-119
H2-T23	6.26313e-123	0.36123	0.511	0.349	1.06717e-118
Rpl30	8.36736e-123	-0.340695	0.674	0.765	1.42572e-118
Ttc39c	1.66855e-122	0.341062	0.368	0.206	2.84304e-118
Serbp1	2.66004e-122	-0.349851	0.623	0.725	4.53244e-118
Btg2	8.40844e-122	-0.51389	0.269	0.433	1.43271e-117
Gbp6	1.43035e-121	0.348964	0.51	0.334	2.43717e-117
Ostf1	2.89912e-121	-0.447669	0.363	0.513	4.93981e-117
Rps10	4.41185e-121	-0.373538	0.532	0.656	7.51736e-117
AW112010	1.06366e-120	0.347932	0.728	0.597	1.81238e-116
Gnptab	8.50523e-120	-0.415728	0.088	0.237	1.44921e-115
Pdcd1	1.77344e-119	-0.603892	0.293	0.442	3.02177e-115
Rab11fip1	2.12419e-119	0.316896	0.295	0.15	3.61941e-115
Syngr2	3.40804e-119	0.334082	0.359	0.206	5.80695e-115
Dusp5	4.70851e-119	0.34138	0.641	0.478	8.02283e-115
2022-09-06	7.72749e-119	-0.410416	0.28	0.446	1.31669e-114
Nfil3	1.41965e-118	0.399329	0.412	0.254	2.41894e-114
Stat2	1.58526e-118	0.408684	0.368	0.213	2.70113e-114
Rps21	1.84788e-118	-0.350367	0.704	0.775	3.1486e-114
Prf1	2.53471e-118	-0.65576	0.126	0.28	4.3189e-114
Nfkb2	3.79506e-118	0.365453	0.43	0.266	6.46641e-114
Myo1e	5.55968e-118	0.333575	0.259	0.124	9.47314e-114
Irf1	1.53812e-117	0.366608	0.576	0.413	2.6208e-113
Ifitm1	2.80498e-117	-0.795453	0.053	0.184	4.7794e-113
Fem1c	3.2965e-117	0.352738	0.338	0.189	5.61691e-113
Spin1	1.78331e-116	0.313026	0.297	0.155	3.03858e-112
Slc43a2	2.04735e-116	0.31542	0.27	0.133	3.48847e-112
Zbp1	2.45088e-116	0.363936	0.519	0.348	4.17606e-112
Kdm5b	7.31741e-116	0.321394	0.29	0.148	1.24681e-111
Pkp3	7.48502e-115	0.361943	0.486	0.323	1.27537e-110
Tmem123	8.36343e-114	0.34972	0.669	0.525	1.42505e-109
A830080D01Rik	1.25758e-112	0.277417	0.158	0.059	2.14279e-108
Klre1	1.34719e-111	-0.341927	0.026	0.141	2.29547e-107
Sema6d	2.74511e-111	-0.506529	0.035	0.155	4.6774e-107
Mvp	2.94202e-111	0.299269	0.284	0.147	5.0129e-107
Parp14	8.82205e-111	0.388535	0.535	0.376	1.50319e-106
Slc9a3r1	2.40953e-110	0.340976	0.454	0.294	4.1056e-106
Cyba	7.37759e-110	0.333115	0.667	0.53	1.25707e-105
Coro1b	1.32386e-109	0.341069	0.608	0.468	2.25573e-105
Icam1	3.32219e-109	0.432823	0.334	0.192	5.66068e-105
Rps16	4.43629e-109	-0.366984	0.512	0.631	7.559e-105
Sgms1	1.26564e-108	0.273527	0.227	0.104	2.15652e-104
Itpr2	1.64117e-108	0.356005	0.456	0.293	2.79639e-104
Eif4b	2.99884e-108	-0.371649	0.47	0.601	5.10973e-104
Neat1	9.50777e-108	0.425565	0.386	0.235	1.62003e-103
Mtmr3	1.9723e-107	0.319472	0.397	0.242	3.36059e-103
Prkcq	2.30089e-105	-0.415033	0.217	0.372	3.92049e-101
Gbp10	2.70849e-105	0.2741	0.164	0.065	4.61499e-101
Slfn8	2.99488e-105	0.336858	0.41	0.252	5.10297e-101
Rpl17	3.31787e-105	-0.331673	0.579	0.688	5.65332e-101
Psme2	7.27408e-105	0.351627	0.58	0.44	1.23943e-100
Tank	2.24393e-104	0.304111	0.256	0.131	3.82343e-100
Rplp2	2.2856e-104	-0.333848	0.636	0.724	3.89444e-100
Grap	3.88229e-104	0.356119	0.52	0.368	6.61503e-100
Birc2	7.44933e-104	0.332849	0.337	0.193	1.26929e-99
Ypel3	7.9183e-104	0.316583	0.375	0.226	1.3492e-99
Nedd4	3.93828e-103	-0.349586	0.056	0.18	6.71043e-99
Lrp10	4.49207e-103	0.32522	0.472	0.319	7.65404e-99
Sat1	6.28875e-103	0.283803	0.307	0.169	1.07154e-98
Gpd2	1.58523e-102	-0.366914	0.06	0.185	2.70107e-98
Dusp1	2.76999e-102	0.360078	0.394	0.243	4.71979e-98
Zfp36	5.69101e-102	0.312103	0.255	0.129	9.69691e-98
Lrrk1	1.04022e-101	-0.375706	0.054	0.176	1.77243e-97
Tapbp	1.83489e-101	0.299555	0.686	0.549	3.12648e-97
Fmnl3	3.40691e-101	0.289403	0.273	0.143	5.80503e-97
Eif3h	4.6008e-101	-0.299506	0.621	0.731	7.83931e-97
Rpl10	9.20037e-101	-0.363922	0.364	0.507	1.56765e-96
Prkd3	3.29634e-100	-0.340233	0.047	0.165	5.61663e-96
Rnf157	3.6014e-100	0.30101	0.184	0.08	6.13642e-96
Cyb5	5.44663e-100	0.294383	0.297	0.163	9.28051e-96
Slc25a51	7.42306e-100	0.274066	0.241	0.121	1.26481e-95
Lpcat1	1.10964e-99	0.273033	0.182	0.079	1.89072e-95
Chsy1	1.91193e-99	-0.443746	0.246	0.391	3.25774e-95
Twsg1	6.7423e-98	0.351314	0.268	0.145	1.14882e-93
Coro7	8.92395e-98	0.2968	0.311	0.176	1.52055e-93
Trib1	2.13918e-97	0.251137	0.153	0.061	3.64495e-93
H2-T22	3.12976e-97	0.339532	0.504	0.358	5.3328e-93
Limd2	2.22335e-96	0.32119	0.635	0.499	3.78837e-92
Agfg1	4.77351e-96	0.315991	0.443	0.295	8.13359e-92
Gzmk	6.85405e-96	-0.335537	0.013	0.108	1.16786e-91
Itih5	2.12356e-95	0.33863	0.232	0.117	3.61834e-91
Dock9	2.18438e-95	0.263071	0.187	0.084	3.72196e-91
Metrnl	4.49424e-95	0.267473	0.195	0.09	7.65773e-91
Nt5e	1.65805e-94	0.400383	0.318	0.188	2.82516e-90
Traf1	2.17236e-94	0.348856	0.516	0.369	3.70149e-90
Gpr114	3.45294e-94	-0.316196	0.037	0.145	5.88347e-90
Tap2	3.63399e-94	0.304405	0.497	0.351	6.19196e-90
Ptpn7	6.3304e-94	0.320508	0.527	0.377	1.07864e-89
Sptbn1	1.23872e-93	0.310235	0.567	0.415	2.11066e-89
Padi2	1.44507e-93	-0.395112	0.212	0.355	2.46225e-89
Fosb	2.01556e-93	-0.509221	0.109	0.243	3.43431e-89
Dusp6	3.70213e-93	-0.324364	0.055	0.171	6.30806e-89
Bnip3	7.30325e-93	0.284877	0.185	0.084	1.2444e-88
Tmbim6	1.22817e-92	0.261103	0.767	0.668	2.09268e-88
Ptpn6	2.0585e-92	-0.482161	0.314	0.441	3.50747e-88
Hid1	2.37438e-92	-0.29538	0.016	0.109	4.0457e-88
Foxo1	2.39134e-92	0.28826	0.326	0.189	4.07461e-88
Jdp2	4.81006e-92	0.263249	0.157	0.065	8.19586e-88
Rps27a	3.2817e-91	-0.340061	0.491	0.597	5.59168e-87
Med15	8.83648e-91	0.275854	0.279	0.155	1.50565e-86
Gimap9	4.42919e-90	0.295727	0.322	0.191	7.54689e-86
Stk39	6.43252e-90	-0.345119	0.128	0.261	1.09604e-85
Pik3c2a	3.66952e-89	0.279039	0.225	0.114	6.2525e-85
Rabgap1l	4.13158e-89	0.336867	0.489	0.347	7.03979e-85
Fnbp1	7.70433e-89	0.278567	0.746	0.645	1.31274e-84
Itpkb	8.53373e-89	0.358746	0.487	0.345	1.45406e-84
Nek6	1.22601e-88	-0.274247	0.023	0.118	2.08901e-84
Dtx3l	4.44478e-88	0.312501	0.535	0.39	7.57346e-84
Dennd2d	7.53075e-88	-0.334768	0.069	0.185	1.28316e-83
Ybx1	8.44386e-88	-0.319072	0.544	0.646	1.43875e-83
Traf3	1.39102e-87	0.300532	0.302	0.175	2.37015e-83
Mdfic	2.13429e-87	0.324448	0.452	0.31	3.63661e-83
Rpl23	2.56417e-87	-0.34017	0.484	0.589	4.36908e-83
AI504432	2.5974e-87	0.305971	0.311	0.183	4.42571e-83
Ipcef1	1.01024e-86	0.313074	0.376	0.239	1.72135e-82
H2-Q6	1.22234e-86	0.292685	0.726	0.608	2.08274e-82
Mif4gd	1.48652e-86	0.263666	0.294	0.168	2.53288e-82
Top2b	2.63413e-86	-0.352746	0.338	0.476	4.48829e-82
Apol7e	3.27836e-86	-0.258743	0.016	0.105	5.586e-82
Inpp5d	5.47994e-86	0.292754	0.492	0.346	9.33727e-82
Vps13c	6.65713e-86	0.298618	0.231	0.12	1.13431e-81
Rpl37	6.87237e-86	-0.33326	0.467	0.577	1.17098e-81
Tnik	3.99228e-85	0.307033	0.337	0.206	6.80245e-81
Vmp1	4.051e-85	0.298139	0.326	0.2	6.9025e-81
Skil	1.72319e-84	0.27541	0.58	0.439	2.93614e-80
Leprotl1	2.26997e-84	0.304165	0.52	0.382	3.86781e-80
Arsb	3.05312e-84	-0.353153	0.099	0.218	5.2022e-80
Lyst	3.33315e-84	-0.43702	0.178	0.312	5.67935e-80
Ormdl3	3.376e-84	0.281592	0.22	0.113	5.75237e-80
Rhof	4.72581e-84	0.293401	0.368	0.235	8.0523e-80
Lamp2	5.21456e-84	0.2703	0.284	0.163	8.88508e-80
Nrgn	6.87209e-84	-0.304992	0.017	0.105	1.17094e-79
Mdh1	1.1248e-83	0.352303	0.46	0.331	1.91655e-79
Rps15a	1.36626e-83	-0.276553	0.793	0.843	2.32798e-79
Ssh1	1.77286e-83	0.260197	0.283	0.161	3.02077e-79
Il18r1	2.03755e-83	-0.393091	0.327	0.463	3.47178e-79
Grk6	2.51497e-83	-0.343564	0.347	0.478	4.28526e-79
Mctp2	2.79246e-83	-0.252839	0.016	0.101	4.75808e-79
Sub1	6.12116e-83	-0.366917	0.34	0.461	1.04298e-78
Fam78a	9.53797e-83	-0.356928	0.14	0.268	1.62518e-78
Panx1	1.11357e-82	0.256491	0.259	0.143	1.89742e-78
Rnf166	1.82989e-82	-0.349723	0.175	0.305	3.11795e-78
Msi2	2.34818e-82	0.293018	0.322	0.198	4.00106e-78
Ndrg1	2.46621e-82	0.285437	0.255	0.14	4.20218e-78
Arap2	7.48264e-82	-0.377602	0.159	0.29	1.27497e-77
Nampt	7.8726e-82	0.32123	0.322	0.198	1.34141e-77
Gpr56	1.55957e-81	-0.267374	0.023	0.112	2.65735e-77
Lgals1	3.23982e-81	0.251891	0.879	0.823	5.52033e-77
Frmd4a	5.25235e-81	-0.272443	0.02	0.107	8.94948e-77
Ikbke	6.46199e-81	0.251615	0.216	0.111	1.10106e-76
Cast	8.7717e-81	0.290463	0.485	0.347	1.49461e-76
Ssbp3	1.55568e-80	0.290625	0.346	0.219	2.65072e-76
Rpl15	1.64814e-80	-0.335621	0.352	0.474	2.80827e-76
Jak3	1.67556e-80	0.265603	0.45	0.308	2.85498e-76
Ncl	3.85676e-80	-0.299425	0.578	0.67	6.57153e-76
Cct2	5.71509e-80	-0.322047	0.442	0.558	9.73795e-76
Cd52	1.1419e-79	-0.273607	0.67	0.759	1.94568e-75
Nap1l1	1.58653e-79	-0.334807	0.255	0.382	2.70329e-75
Eea1	5.32084e-79	0.369995	0.294	0.176	9.06618e-75
Flnb	7.30655e-79	0.310769	0.238	0.131	1.24496e-74
Rpl7a	1.20397e-78	-0.273902	0.647	0.721	2.05145e-74
Cerk	1.64228e-78	0.270365	0.224	0.12	2.79828e-74
Rps13	4.04594e-78	-0.265633	0.703	0.77	6.89388e-74
Cytip	7.01969e-78	0.261887	0.733	0.633	1.19608e-73
Fbxw11	2.34144e-77	0.275065	0.282	0.167	3.98958e-73
Mxd4	4.64542e-77	0.300433	0.419	0.286	7.91534e-73
Naca	4.8385e-77	-0.287592	0.563	0.653	8.24431e-73
Trim30d	4.88212e-77	0.252012	0.209	0.108	8.31865e-73
Map2k3	7.95267e-77	0.29108	0.329	0.208	1.35505e-72
Ppp3cc	1.48235e-76	-0.292225	0.094	0.207	2.52577e-72
Tapbpl	4.63483e-76	0.265371	0.277	0.162	7.89729e-72
Skap1	1.21161e-75	-0.326397	0.368	0.49	2.06446e-71
Helz2	2.32769e-75	0.277046	0.332	0.208	3.96616e-71
Kcnn4	5.16811e-75	0.268607	0.336	0.211	8.80594e-71
Serp1	7.58847e-75	0.290379	0.429	0.3	1.293e-70
Rhoh	8.51069e-75	0.282447	0.347	0.224	1.45014e-70
Tnfsf11	1.65476e-74	-0.425298	0.062	0.162	2.81955e-70
Dennd4c	3.26014e-74	-0.344912	0.099	0.21	5.55495e-70
Myo10	3.37384e-74	0.317687	0.171	0.083	5.74868e-70
Eif3f	5.87758e-74	-0.275855	0.633	0.716	1.00148e-69
Itk	6.06451e-74	-0.319407	0.435	0.554	1.03333e-69
Ms4a6b	6.13889e-74	-0.309502	0.517	0.625	1.046e-69
Gpx1	7.15136e-74	0.270433	0.397	0.27	1.21852e-69
B4galt1	1.27616e-73	-0.345959	0.24	0.367	2.17445e-69
Arhgap25	1.75095e-73	0.277527	0.314	0.196	2.98344e-69
Mknk2	2.24407e-73	0.265201	0.466	0.333	3.82367e-69
H1f0	2.44059e-73	0.270759	0.312	0.19	4.15852e-69
Mapk6	3.05097e-73	0.280274	0.271	0.161	5.19855e-69
Srrm2	3.76361e-73	0.276268	0.738	0.635	6.41282e-69
Isy1	8.37582e-73	0.309348	0.421	0.296	1.42716e-68
Sema4d	3.80363e-72	0.251366	0.711	0.602	6.481e-68
Slc26a2	9.27476e-72	0.252774	0.234	0.13	1.58033e-67
Csrnp1	2.01988e-71	0.267999	0.379	0.25	3.44168e-67
Tm6sf1	4.55245e-71	-0.257728	0.043	0.133	7.75692e-67
Itgal	8.54684e-71	-0.290328	0.544	0.64	1.4563e-66
Dock5	1.31354e-70	-0.268719	0.029	0.113	2.23814e-66
Dnajc1	1.96944e-70	0.279851	0.354	0.234	3.35573e-66
Hopx	2.9682e-70	0.250777	0.234	0.132	5.05752e-66
Gpr65	3.95025e-70	0.301716	0.285	0.175	6.73083e-66
Epb4.1	5.07847e-70	-0.321559	0.209	0.334	8.65321e-66
Sh3bgrl3	2.76596e-69	-0.271207	0.681	0.744	4.71292e-65
Ctsd	8.28653e-69	-0.334658	0.602	0.678	1.41194e-64
Gpr183	2.77812e-68	-0.374256	0.139	0.251	4.73364e-64
Cyth4	1.20838e-67	0.25643	0.609	0.492	2.05896e-63
S100a10	1.6648e-67	0.267787	0.758	0.694	2.83665e-63
Nr4a2	1.80422e-67	-0.444894	0.127	0.236	3.07421e-63
Rpl35a	3.818e-67	-0.310791	0.325	0.436	6.50549e-63
Pyhin1	4.63969e-67	0.308862	0.47	0.345	7.90556e-63
Rpl29	9.43112e-67	-0.314989	0.321	0.433	1.60697e-62
Pmepa1	1.1808e-65	0.25141	0.272	0.165	2.01196e-61
Rhog	5.69892e-65	0.253531	0.399	0.279	9.71038e-61
Fam102a	1.7245e-64	-0.328708	0.346	0.463	2.93837e-60
Hspe1	5.16196e-64	-0.325081	0.286	0.401	8.79547e-60
Prdx6	7.27623e-64	-0.308013	0.299	0.414	1.2398e-59
Mier1	1.03794e-63	0.250711	0.477	0.352	1.76855e-59
Lsp1	1.25553e-63	-0.254723	0.693	0.761	2.1393e-59
2610018G03Rik	3.19857e-63	-0.262749	0.107	0.21	5.45004e-59
Chd7	5.38062e-63	-0.332014	0.255	0.371	9.16803e-59
Ifitm3	7.65693e-63	-0.413258	0.117	0.218	1.30466e-58
Gng2	2.44721e-62	-0.307659	0.349	0.457	4.1698e-58
Rps28	2.74432e-62	-0.317428	0.347	0.45	4.67605e-58
Stmn1	3.57057e-62	-0.300749	0.03	0.106	6.08389e-58
Eif3e	4.6492e-62	-0.298096	0.277	0.387	7.92177e-58
Ptplad1	5.64091e-62	0.266125	0.271	0.169	9.61155e-58
Actn4	6.91803e-61	-0.295624	0.392	0.494	1.17876e-56
Rps25	1.34311e-60	-0.295886	0.25	0.358	2.28853e-56
Isg15	3.81344e-60	0.305774	0.279	0.174	6.49773e-56
Serpina3g	5.82606e-60	0.305996	0.414	0.297	9.92702e-56
Rpl10a	7.04642e-60	-0.286265	0.312	0.42	1.20064e-55
Trbc1	3.64288e-59	-0.372641	0.261	0.373	6.2071e-55
Golm1	6.18971e-59	-0.327402	0.127	0.227	1.05467e-54
Rpl27a	1.83928e-58	-0.289889	0.377	0.472	3.13395e-54
Bcl2l11	2.44631e-58	-0.321495	0.107	0.205	4.16828e-54
Rapgef6	2.83062e-58	0.257298	0.585	0.472	4.82309e-54
Tuba1b	8.83267e-58	-0.389437	0.099	0.192	1.505e-53
mt-Nd1	1.21848e-57	-0.263045	0.55	0.635	2.07616e-53
Pdcd4	2.08939e-57	-0.310619	0.335	0.443	3.56011e-53
Plek	4.48162e-57	-0.311193	0.206	0.317	7.63624e-53
Trim30a	5.22718e-57	0.269309	0.457	0.339	8.9066e-53
Sh2d2a	7.10782e-57	-0.308111	0.49	0.57	1.2111e-52
Slc25a4	9.90255e-57	-0.290079	0.291	0.397	1.68729e-52
Runx3	4.99942e-56	-0.300035	0.286	0.396	8.5185e-52
Rpl37a	8.89748e-56	-0.269215	0.472	0.555	1.51604e-51
Ctla2a	1.63284e-55	-0.304836	0.503	0.603	2.7822e-51
Dnajc15	3.03831e-55	-0.273741	0.126	0.223	5.17697e-51
Serpinb9	3.70947e-55	-0.352284	0.138	0.236	6.32057e-51
Vps13a	1.5238e-54	-0.250898	0.11	0.206	2.59641e-50
Pstpip1	1.65339e-54	-0.267705	0.402	0.506	2.81721e-50
Gdi2	4.20242e-54	-0.269801	0.54	0.611	7.1605e-50
Usp48	4.16745e-53	-0.289925	0.195	0.3	7.10092e-49
2810474O19Rik	5.96073e-53	0.278518	0.372	0.266	1.01565e-48
Gp49a	9.40724e-53	-0.263187	0.076	0.163	1.6029e-48
Nr4a1	4.30511e-52	0.275554	0.396	0.285	7.33548e-48
mt-Nd2	9.89241e-51	-0.261458	0.372	0.473	1.68557e-46
Rpl35	1.00409e-50	-0.276561	0.25	0.347	1.71087e-46
Cct5	2.6592e-50	-0.252382	0.373	0.471	4.531e-46
C230081A13Rik	7.6566e-50	0.257105	0.34	0.237	1.30461e-45
Prkacb	1.14159e-49	-0.26042	0.28	0.381	1.94515e-45
Rps27	2.52697e-49	-0.272052	0.571	0.628	4.30571e-45
Atp10a	2.86602e-49	-0.26706	0.158	0.255	4.88341e-45
Grap2	6.32602e-49	-0.262233	0.225	0.327	1.07789e-44
Cx3cr1	8.04293e-49	-0.272801	0.044	0.115	1.37043e-44
Rpl36a	1.73234e-48	-0.276614	0.267	0.36	2.95173e-44
Epsti1	6.50905e-48	-0.319176	0.304	0.395	1.10908e-43
Nme1	1.52752e-47	-0.252672	0.199	0.297	2.60273e-43
Mcm3	3.73577e-47	-0.30452	0.107	0.192	6.36538e-43
Anapc5	7.62661e-47	-0.261561	0.182	0.277	1.2995e-42
Rassf2	2.96366e-45	-0.263712	0.142	0.231	5.04977e-41
Zfp652	3.13987e-45	-0.262576	0.13	0.217	5.35002e-41
Nucks1	3.28438e-45	-0.264735	0.228	0.323	5.59626e-41
Hmgb2	5.09899e-44	-0.361569	0.218	0.302	8.68818e-40
Hnrnpa3	4.78659e-42	-0.250033	0.428	0.502	8.15588e-38
Topbp1	2.24515e-41	-0.25591	0.149	0.234	3.82551e-37
Pa2g4	9.07206e-41	-0.257819	0.191	0.278	1.54579e-36
Xpo1	6.39414e-40	-0.257293	0.277	0.365	1.0895e-35
Top2a	8.1091e-40	-0.636564	0.15	0.224	1.38171e-35
Hnrnpab	1.42278e-39	-0.270978	0.477	0.543	2.42428e-35
Anp32e	5.31167e-39	-0.256964	0.216	0.3	9.05055e-35
Dnajb1	6.79208e-39	-0.317382	0.446	0.522	1.1573e-34
Mcm5	7.48693e-39	-0.265855	0.094	0.167	1.2757e-34
Zfp36l2	2.15975e-38	-0.308051	0.27	0.354	3.68e-34
Mbp	1.24227e-37	-0.263562	0.241	0.325	2.11671e-33
S1pr1	5.60054e-34	-0.284741	0.075	0.137	9.54276e-30
Hist1h1e	2.52904e-31	-0.275196	0.086	0.147	4.30924e-27
Pcna	4.26211e-30	-0.25717	0.208	0.278	7.2622e-26
Ccl5	1.13746e-26	-0.728621	0.318	0.369	1.93812e-22
Tubb5	9.16809e-25	-0.462259	0.517	0.55	1.56215e-20
Rrm1	1.74806e-23	-0.27671	0.128	0.182	2.97852e-19
Serpinb6b	4.06018e-23	-0.274429	0.126	0.18	6.91813e-19
Mki67	2.19847e-10	-0.605036	0.211	0.236	3.74597e-06
Ero1l	4.99171e-10	-0.276581	0.209	0.245	8.50538e-06
Hspa1a	8.92299e-10	-0.260796	0.524	0.549	1.52039e-05
