# Supplementary material for: Vaccine-boosted CAR T crosstalk with host immunity to reject tumors with antigen heterogeneity
Source: Cell. Author manuscript; Available in PMC 2023 Jul 27. (PMC10372881; doi:10.1016/j.cell.2023.06.002)
Supplement: 9 — Supplemental Table 2 List of genes differentially expressed in CD8+ and CD4+ TILs at day 7 and day 14 between CAR T and CAR T-vax treatment groups, related to Figure 2. [file NIHMS1908849-supplement-9.xlsx]

## Sheet: CD8+ CTL - Vax vs. CarT, day 7
	P-value	Average log-fold change	Fraction of cells expressing	Fraction of other cells expressing	Adjusted p-value
Rpl35a	3.60696e-103	-0.496318	0.288	0.622	6.1459e-99
Rps18	6.78504e-103	-0.497958	0.747	0.876	1.1561e-98
Rn7sk	1.61766e-100	-0.596733	0.196	0.508	2.75633e-96
Rps27	7.73201e-99	-0.495534	0.452	0.756	1.31746e-94
Ly6c2	4.03509e-97	0.756499	0.685	0.451	6.87539e-93
Fau	4.98239e-90	-0.392014	0.791	0.914	8.4895e-86
Rplp1	1.18595e-84	-0.379306	0.742	0.912	2.02075e-80
Rpl35	5.94086e-76	-0.384511	0.235	0.526	1.01226e-71
Rps17	1.36284e-71	-0.400687	0.478	0.743	2.32214e-67
Gm26924	1.50151e-71	0.187133	1	1	2.55842e-67
Rps28	1.76524e-71	-0.402376	0.342	0.633	3.00779e-67
Ppia	5.29924e-71	-0.397808	0.288	0.577	9.02937e-67
Rps16	1.12226e-69	-0.40407	0.505	0.754	1.91222e-65
Rpl41	5.02558e-69	-0.365631	0.648	0.845	8.56308e-65
Rps23	5.40818e-67	-0.375822	0.315	0.596	9.215e-63
Rps15a	1.25893e-66	-0.306941	0.843	0.943	2.1451e-62
Rplp2	1.20771e-65	-0.368574	0.631	0.817	2.05781e-61
Rpl34	5.03573e-64	-0.347505	0.652	0.836	8.58038e-60
Nr4a1	9.50217e-64	-0.448543	0.142	0.369	1.61907e-59
Rpl39	1.13418e-63	-0.365578	0.502	0.757	1.93254e-59
Rps21	1.95694e-63	-0.342854	0.653	0.851	3.33443e-59
H2-T23	1.50715e-62	-0.284634	0.216	0.483	2.56803e-58
Rpl36a	2.73017e-61	-0.331898	0.27	0.544	4.65194e-57
Rps13	1.59705e-60	-0.341426	0.687	0.847	2.72121e-56
Ndufa1	1.20397e-59	-0.197727	0.041	0.197	2.05144e-55
Shfm1	8.23341e-56	-0.238955	0.144	0.363	1.40289e-51
Cox7c	1.44957e-55	-0.206955	0.116	0.325	2.46992e-51
Tmsb10	3.18893e-54	-0.35585	0.669	0.833	5.43361e-50
Tomm7	3.36069e-54	-0.219358	0.1	0.292	5.72628e-50
Rps12	9.99524e-54	-0.294039	0.844	0.937	1.70309e-49
Rpl19	3.27399e-52	-0.323555	0.634	0.821	5.57855e-48
Rpl9	3.59095e-52	-0.298029	0.766	0.878	6.11862e-48
Snrpe	4.83706e-52	-0.213712	0.106	0.296	8.24186e-48
Tox	5.00995e-52	-0.318806	0.171	0.389	8.53645e-48
Serpina3g	4.06855e-51	-0.360244	0.299	0.543	6.9324e-47
Rpl22	1.96927e-50	-0.328675	0.386	0.633	3.35544e-46
Malat1	5.18775e-50	-0.450798	0.793	0.918	8.83941e-46
Psme2	1.5826e-48	-0.295255	0.295	0.545	2.69658e-44
Rps27a	5.07598e-48	-0.308133	0.518	0.748	8.64896e-44
Il21r	1.91507e-47	-0.277916	0.242	0.476	3.26309e-43
Rpl36	3.39791e-46	-0.242931	0.259	0.503	5.78969e-42
Rpl7a	4.70282e-46	-0.289956	0.697	0.829	8.01313e-42
H2-D1	3.48678e-45	-0.215864	0.957	0.959	5.94113e-41
Tnfrsf4	8.08663e-45	-0.236802	0.117	0.296	1.37788e-40
Nr4a2	1.11704e-44	-0.406435	0.313	0.533	1.90333e-40
Max	1.73639e-44	-0.235275	0.183	0.392	2.95864e-40
Cox8a	5.32214e-44	-0.225512	0.207	0.428	9.0684e-40
Atp5e	1.76792e-43	-0.226588	0.264	0.509	3.01235e-39
Ftl1	5.02333e-43	-0.207641	0.17	0.373	8.55926e-39
Fus	9.60831e-43	-0.270975	0.35	0.6	1.63716e-38
Mmu-Mir-6236	1.10152e-42	-0.349225	0.998	1	1.87688e-38
Tmsb4x	1.1139e-42	-0.242659	0.968	0.979	1.89798e-38
Snrpf	1.35393e-42	-0.138191	0.076	0.228	2.30695e-38
Foxp3	1.65185e-42	-0.185533	0.017	0.114	2.81459e-38
Cox6c	4.55367e-42	-0.190442	0.227	0.457	7.759e-38
Atp5k	1.80605e-41	-0.157396	0.095	0.255	3.07732e-37
Xcl1	2.24456e-41	-0.725603	0.035	0.146	3.8245e-37
Ewsr1	6.13348e-41	-0.226973	0.228	0.446	1.04508e-36
Ccl4	7.51038e-41	-0.36692	0.079	0.22	1.27969e-36
Mt-Co1	7.88672e-41	-0.232208	0.836	0.941	1.34382e-36
Ptpn18	1.14916e-40	-0.215924	0.283	0.523	1.95806e-36
Ptma	1.40176e-40	-0.294483	0.346	0.579	2.38846e-36
Rbpj	2.11845e-40	-0.292567	0.381	0.612	3.60963e-36
Rpl26	2.38133e-40	-0.25413	0.685	0.834	4.05754e-36
Mt-Nd4	2.66567e-40	-0.264417	0.335	0.568	4.54203e-36
Rpl31	3.05126e-40	-0.27702	0.526	0.733	5.19904e-36
Hnrnph1	2.37414e-39	-0.222682	0.222	0.431	4.0453e-35
Uba52	3.50381e-39	-0.192656	0.119	0.286	5.97015e-35
Ier5l	4.96069e-39	-0.166665	0.055	0.181	8.45253e-35
Chst2	5.77204e-39	-0.17943	0.039	0.151	9.83497e-35
Zfp36l1	6.91708e-39	-0.211324	0.169	0.359	1.1786e-34
Rps25	1.14335e-38	-0.214844	0.275	0.506	1.94815e-34
Rpl37a	1.30647e-38	-0.251864	0.468	0.696	2.22609e-34
Nfkb2	2.47439e-38	-0.229038	0.17	0.358	4.21611e-34
Gnb2	2.86556e-38	-0.168671	0.19	0.393	4.88262e-34
Psmb9	3.54165e-38	-0.241168	0.313	0.544	6.03461e-34
Rpl17	3.67492e-38	-0.25915	0.65	0.836	6.26169e-34
Cox5b	3.92247e-38	-0.214154	0.22	0.428	6.6835e-34
Rps15	4.54179e-38	-0.228318	0.778	0.89	7.73875e-34
Mdfic	1.8532e-37	-0.241677	0.258	0.465	3.15766e-33
Ndufa7	2.0956e-37	-0.150921	0.131	0.302	3.57069e-33
Romo1	2.69982e-37	-0.12715	0.056	0.18	4.60023e-33
Snrpg	2.9925e-37	-0.152667	0.108	0.266	5.09893e-33
0610009d07rik	4.38502e-37	-0.143675	0.087	0.233	7.47164e-33
Ciapin1	6.39822e-37	-0.166492	0.168	0.353	1.09019e-32
Neat1	7.47524e-37	-0.23962	0.159	0.335	1.27371e-32
Rps6	1.40876e-36	-0.243246	0.76	0.895	2.40039e-32
Clec2d	1.82893e-36	-0.201183	0.191	0.385	3.11632e-32
2022-09-15	1.93895e-36	-0.195276	0.207	0.408	3.30377e-32
Atpif1	2.11937e-36	-0.17901	0.113	0.268	3.61119e-32
Gpx4	3.39976e-36	-0.171633	0.103	0.253	5.79285e-32
Eif1	4.00989e-36	-0.2555	0.421	0.648	6.83245e-32
Wls	4.0733e-36	-0.189601	0.081	0.218	6.9405e-32
Myl6	4.3231e-36	-0.250313	0.411	0.64	7.36613e-32
Tnfrsf1b	4.418e-36	-0.271439	0.393	0.614	7.52782e-32
Mt-Cytb	4.96519e-36	-0.300279	0.5	0.714	8.46019e-32
Ptpn6	5.15484e-36	-0.316083	0.522	0.72	8.78333e-32
Ran	6.20996e-36	-0.180816	0.179	0.366	1.05811e-31
Ppp4c	9.61318e-36	-0.1433	0.106	0.259	1.63799e-31
1810037i17rik	1.14445e-35	-0.154531	0.166	0.349	1.95003e-31
Nrgn	1.46495e-35	-0.298596	0.105	0.249	2.49613e-31
Rpl36al	1.90057e-35	-0.228331	0.326	0.552	3.23838e-31
Atp5j2	2.76631e-35	-0.206362	0.297	0.526	4.71352e-31
Gimap3	6.03771e-35	-0.18868	0.2	0.395	1.02877e-30
2010107e04rik	1.33627e-34	-0.138928	0.145	0.317	2.27687e-30
Inpp5b	1.39766e-34	-0.160711	0.136	0.301	2.38147e-30
Tnfrsf18	1.69315e-34	-0.264357	0.362	0.585	2.88495e-30
Gng5	2.36171e-34	-0.115766	0.037	0.14	4.02412e-30
Hilpda	2.84415e-34	-0.248712	0.188	0.363	4.84615e-30
2410006h16rik	3.45016e-34	-0.171092	0.232	0.442	5.87872e-30
Rps14	4.17168e-34	-0.177109	0.972	0.982	7.10813e-30
Sec61b	7.32315e-34	-0.131584	0.13	0.292	1.24779e-29
Rps4x	1.0808e-33	-0.219534	0.828	0.921	1.84158e-29
Tbx21	1.21226e-33	-0.203905	0.223	0.418	2.06556e-29
Cish	1.64147e-33	-0.233561	0.28	0.485	2.7969e-29
1500012f01rik	1.83133e-33	-0.179099	0.21	0.402	3.12041e-29
Pkp4	1.91885e-33	-0.210806	0.107	0.249	3.26953e-29
Il2rb	1.98596e-33	-0.247514	0.68	0.835	3.38388e-29
Samsn1	2.80695e-33	-0.216461	0.258	0.462	4.78276e-29
Crem	3.65298e-33	-0.302464	0.312	0.509	6.22432e-29
Usmg5	3.7527e-33	-0.107579	0.071	0.197	6.39423e-29
Sema6d	5.58718e-33	-0.332386	0.21	0.386	9.51999e-29
Zmiz2	6.32537e-33	-0.148054	0.125	0.28	1.07778e-28
Twsg1	6.61388e-33	-0.178404	0.116	0.264	1.12694e-28
Pim3	6.69509e-33	-0.188252	0.07	0.191	1.14078e-28
Cd200	8.45877e-33	-0.167629	0.034	0.129	1.44129e-28
Rps3	8.75196e-33	-0.180858	0.971	0.978	1.49125e-28
Ccdc53	1.07687e-32	-0.0999015	0.051	0.162	1.83488e-28
Srebf2	1.47647e-32	-0.155355	0.138	0.3	2.51576e-28
Klre1	1.77235e-32	-0.187865	0.188	0.366	3.01992e-28
Bcl2a1b	2.11429e-32	-0.155989	0.083	0.212	3.60254e-28
Ndufa4	2.19659e-32	-0.117014	0.06	0.175	3.74277e-28
Rpl23	2.57895e-32	-0.264383	0.519	0.713	4.39426e-28
Rpl38	2.8649e-32	-0.214133	0.444	0.659	4.8815e-28
Rp23-32a8.1	2.90788e-32	-0.127036	0.137	0.3	4.95474e-28
Rps24	3.04603e-32	-0.227064	0.713	0.854	5.19013e-28
Aamp	4.29887e-32	-0.137432	0.158	0.329	7.32484e-28
Pcna	6.42627e-32	-0.161945	0.163	0.33	1.09497e-27
Csrnp1	1.1887e-31	-0.172461	0.143	0.303	2.02543e-27
Atp5j	1.61141e-31	-0.137794	0.138	0.299	2.74568e-27
Klrd1	1.91272e-31	-0.250463	0.433	0.644	3.25908e-27
Dbi	2.95626e-31	-0.135206	0.066	0.183	5.03716e-27
Tigit	3.30325e-31	-0.185804	0.281	0.488	5.62841e-27
Kmt2d	3.72399e-31	-0.162979	0.211	0.398	6.3453e-27
Uqcr10	3.77941e-31	-0.124868	0.126	0.278	6.43974e-27
Slc1a5	4.05301e-31	-0.197058	0.227	0.416	6.90593e-27
Nek6	4.92013e-31	-0.17744	0.137	0.289	8.38341e-27
Psmb5	6.07122e-31	-0.132112	0.097	0.231	1.03448e-26
H3f3a	8.01413e-31	-0.12568	0.17	0.343	1.36553e-26
Tma7	8.42636e-31	-0.115984	0.094	0.229	1.43577e-26
Rcc2	8.49329e-31	-0.168068	0.116	0.259	1.44717e-26
Mt-Nd1	9.87891e-31	-0.257631	0.572	0.751	1.68327e-26
Mndal	1.20254e-30	-0.172145	0.181	0.353	2.04902e-26
Sema4c	1.32036e-30	-0.203635	0.095	0.224	2.24977e-26
Nlrc5	1.38021e-30	-0.196676	0.309	0.521	2.35174e-26
Nop10	1.40381e-30	-0.117564	0.071	0.19	2.39195e-26
Cd48	1.41479e-30	-0.144485	0.237	0.435	2.41066e-26
Cers4	1.45895e-30	-0.157015	0.082	0.206	2.4859e-26
Rilpl2	1.87433e-30	-0.16404	0.178	0.348	3.19366e-26
Gch1	1.8846e-30	-0.143386	0.036	0.127	3.21118e-26
Rpl27a	2.02647e-30	-0.213149	0.436	0.661	3.4529e-26
Rabgap1l	2.16292e-30	-0.229413	0.319	0.518	3.6854e-26
Mrpl33	2.3435e-30	-0.117495	0.116	0.261	3.99309e-26
Mt-Nd5	2.53467e-30	-0.186325	0.227	0.413	4.31882e-26
Map4k2	2.91318e-30	-0.167184	0.173	0.339	4.96376e-26
S100a11	3.18446e-30	-0.122257	0.13	0.282	5.426e-26
Plk3	3.76091e-30	-0.159149	0.091	0.218	6.40822e-26
Lars2	3.93309e-30	-0.199211	0.995	0.997	6.70159e-26
Tmem258	4.57393e-30	-0.126609	0.138	0.292	7.79351e-26
Golga7	4.7073e-30	-0.12868	0.09	0.219	8.02078e-26
Hivep3	4.76589e-30	-0.189097	0.03	0.115	8.1206e-26
Nr4a3	5.41574e-30	-0.26053	0.137	0.28	9.22788e-26
Dusp1	5.5555e-30	-0.17128	0.139	0.289	9.46602e-26
Ai504432	6.7565e-30	-0.135241	0.079	0.2	1.15124e-25
Uqcrb	6.8089e-30	-0.114685	0.148	0.308	1.16017e-25
Mrpl52	7.53634e-30	-0.0748953	0.099	0.236	1.28412e-25
Cdk6	8.19502e-30	-0.188748	0.194	0.367	1.39635e-25
Hnrnpa3	1.07201e-29	-0.193575	0.36	0.579	1.8266e-25
Hcst	1.29093e-29	-0.180987	0.275	0.476	2.19962e-25
Maz	1.51996e-29	-0.112498	0.133	0.286	2.58986e-25
Tmcc3	2.32495e-29	-0.174766	0.046	0.143	3.96148e-25
Tnfrsf9	2.51467e-29	-0.26749	0.526	0.714	4.28474e-25
Bcl2a1d	2.5874e-29	-0.0926932	0.037	0.128	4.40867e-25
Dusp4	3.47544e-29	-0.22703	0.264	0.45	5.9218e-25
Rpl21	3.98377e-29	-0.253878	0.596	0.773	6.78794e-25
Sumo1	4.72091e-29	-0.113582	0.07	0.184	8.04395e-25
Mlf2	4.74717e-29	-0.14836	0.152	0.309	8.0887e-25
Tceb1	4.80907e-29	-0.112853	0.082	0.203	8.19417e-25
Mapk3	5.60782e-29	-0.105467	0.103	0.238	9.55517e-25
Cycs	5.98967e-29	-0.121437	0.048	0.147	1.02058e-24
Cox17	1.18868e-28	-0.116929	0.145	0.299	2.0254e-24
9530068e07rik	1.30619e-28	-0.0912219	0.105	0.24	2.22562e-24
Fosl2	1.39601e-28	-0.225407	0.328	0.524	2.37866e-24
Ndufa2	1.89962e-28	-0.122721	0.177	0.348	3.23677e-24
Rpl37	2.74653e-28	-0.207427	0.543	0.734	4.67982e-24
Cebpb	3.00818e-28	-0.1094	0.032	0.118	5.12564e-24
Srp9	3.85632e-28	-0.0991261	0.044	0.138	6.57079e-24
Ppp1r14b	4.16866e-28	-0.105575	0.051	0.151	7.10298e-24
Dpysl2	4.68609e-28	-0.124074	0.159	0.317	7.98463e-24
Gzma	5.33054e-28	1.04934	0.115	0.03	9.0827e-24
Spry2	5.7511e-28	-0.193164	0.09	0.209	9.7993e-24
Sod2	7.40411e-28	-0.110596	0.064	0.171	1.26159e-23
Mmd	8.31189e-28	-0.105738	0.1	0.23	1.41626e-23
Rpl22l1	9.26042e-28	-0.116502	0.119	0.258	1.57788e-23
Sap18	1.35126e-27	-0.0987069	0.06	0.165	2.30241e-23
Cdk17	1.59658e-27	-0.130465	0.203	0.377	2.72041e-23
Stard4	1.69436e-27	-0.15086	0.132	0.273	2.88702e-23
Gnl1	1.7556e-27	-0.145021	0.138	0.283	2.99137e-23
Dut	1.82787e-27	-0.159538	0.122	0.257	3.11451e-23
Cox6a1	2.2042e-27	-0.16525	0.294	0.495	3.75574e-23
Ywhaq	2.79083e-27	-0.118811	0.131	0.273	4.7553e-23
Prrc2a	2.81232e-27	-0.13395	0.266	0.468	4.79191e-23
Ilkap	3.33218e-27	-0.108521	0.071	0.182	5.67771e-23
Uqcr11	3.61459e-27	-0.0710579	0.125	0.267	6.15891e-23
Eif5a	3.81185e-27	-0.213443	0.395	0.6	6.49501e-23
Drap1	3.82592e-27	-0.118509	0.198	0.37	6.51898e-23
Trbc2	3.8626e-27	-0.287573	0.768	0.87	6.58148e-23
Lclat1	4.07621e-27	-0.154668	0.119	0.253	6.94546e-23
Snx30	6.06875e-27	-0.109406	0.06	0.163	1.03405e-22
Bcor	6.72026e-27	-0.146037	0.133	0.275	1.14507e-22
Tcirg1	6.93511e-27	-0.127276	0.113	0.245	1.18167e-22
Ankrd12	7.95162e-27	-0.157204	0.131	0.269	1.35488e-22
Hspa1b	9.69665e-27	-0.307069	0.493	0.667	1.65221e-22
Srsf7	1.11358e-26	-0.107242	0.168	0.327	1.89743e-22
Pglyrp1	1.43332e-26	-0.195919	0.279	0.467	2.44223e-22
Ost4	1.50916e-26	-0.102452	0.03	0.109	2.57146e-22
Cwc15	1.54971e-26	-0.119307	0.187	0.353	2.64055e-22
5430416n02rik	1.59956e-26	-0.137628	0.056	0.154	2.72549e-22
Gapdh	1.61763e-26	-0.240066	0.615	0.78	2.75628e-22
Pet100	2.81036e-26	-0.0871177	0.061	0.163	4.78857e-22
Srgap3	3.26746e-26	-0.162461	0.152	0.295	5.56742e-22
Bola2	3.51902e-26	-0.105681	0.148	0.297	5.99606e-22
Rps8	3.81001e-26	-0.180583	0.874	0.927	6.49187e-22
Dnmt3a	3.88249e-26	-0.177374	0.162	0.309	6.61538e-22
Hnrnpa2b1	3.99982e-26	-0.206755	0.68	0.842	6.81529e-22
Sf3b5	4.0315e-26	-0.103147	0.064	0.167	6.86926e-22
Cd5	4.11877e-26	-0.168002	0.168	0.32	7.01797e-22
Ccl3	4.1302e-26	-0.318672	0.045	0.133	7.03745e-22
Dennd1c	4.56516e-26	-0.115299	0.162	0.315	7.77857e-22
Rbm8a	4.74258e-26	-0.10817	0.101	0.225	8.08088e-22
Atp5h	4.86015e-26	-0.139942	0.29	0.484	8.28121e-22
Wdr89	5.00459e-26	-0.10128	0.048	0.141	8.52732e-22
Plac8	5.34029e-26	0.378702	0.519	0.415	9.09931e-22
Psma3	7.23106e-26	-0.105745	0.089	0.205	1.2321e-21
Cmpk1	7.27094e-26	-0.0955021	0.096	0.217	1.2389e-21
Rpl27	8.24451e-26	-0.201274	0.532	0.714	1.40478e-21
Myeov2	8.78113e-26	-0.0829393	0.196	0.368	1.49622e-21
Tpt1	9.5861e-26	-0.194039	0.818	0.906	1.63338e-21
Srsf5	1.10211e-25	-0.145825	0.291	0.489	1.87789e-21
Crip1	1.14109e-25	-0.180087	0.376	0.586	1.9443e-21
Gtpbp2	1.25353e-25	-0.138426	0.12	0.251	2.13588e-21
Nabp1	1.62905e-25	-0.165005	0.311	0.509	2.77574e-21
Snrpd2	2.10646e-25	-0.116659	0.194	0.361	3.5892e-21
Ndufa13	2.27189e-25	-0.156402	0.371	0.586	3.87107e-21
Tmbim1	2.76608e-25	-0.129951	0.05	0.141	4.71313e-21
Impa1	3.03892e-25	-0.0879152	0.109	0.237	5.17802e-21
Snrpd3	3.19136e-25	-0.130187	0.15	0.294	5.43777e-21
Snrpb	3.32494e-25	-0.0981848	0.227	0.409	5.66536e-21
Sft2d1	3.4688e-25	-0.0750763	0.027	0.102	5.91048e-21
Zcrb1	4.19751e-25	-0.0971955	0.076	0.185	7.15214e-21
Ergic1	5.49142e-25	-0.103347	0.083	0.195	9.35683e-21
Per1	6.08797e-25	-0.135028	0.077	0.184	1.03733e-20
Noc2l	7.10659e-25	-0.151798	0.151	0.292	1.21089e-20
Gpm6b	7.29067e-25	-0.151969	0.043	0.127	1.24226e-20
Eif4g1	7.42576e-25	-0.185239	0.361	0.556	1.26528e-20
Cox7b	7.42991e-25	-0.151883	0.289	0.481	1.26598e-20
St14	1.06888e-24	-0.135231	0.089	0.202	1.82126e-20
Cetn2	1.16772e-24	-0.0882779	0.08	0.188	1.98968e-20
Maf	1.28273e-24	-0.136747	0.031	0.106	2.18565e-20
Spcs1	1.33088e-24	-0.0597784	0.137	0.279	2.26768e-20
Ndufb3	1.4265e-24	-0.0981524	0.063	0.161	2.43062e-20
Unc13d	1.61808e-24	-0.110595	0.215	0.385	2.75705e-20
Spop	1.66662e-24	-0.086189	0.138	0.278	2.83976e-20
Nap1l1	1.96612e-24	-0.197783	0.338	0.525	3.35007e-20
Acaa1a	2.51941e-24	-0.109572	0.159	0.305	4.29282e-20
Cd101	2.84458e-24	-0.153917	0.076	0.18	4.84687e-20
Psenen	2.90256e-24	-0.078637	0.09	0.204	4.94568e-20
Snrnp27	3.27786e-24	-0.0956825	0.051	0.141	5.58515e-20
Ppp3r1	3.31181e-24	-0.10287	0.161	0.307	5.643e-20
Rpl10	3.42798e-24	-0.171312	0.453	0.654	5.84093e-20
Fbxl14	3.94411e-24	-0.0868267	0.055	0.147	6.72037e-20
Snhg1	4.22588e-24	-0.114755	0.143	0.281	7.20048e-20
Psmb7	4.27964e-24	-0.114945	0.156	0.3	7.29208e-20
Fam96b	4.51949e-24	-0.0972285	0.077	0.183	7.70076e-20
Ostc	5.18022e-24	-0.0945838	0.151	0.294	8.82658e-20
H2-Ke2	5.20814e-24	-0.0860944	0.067	0.167	8.87415e-20
Sfrs18	6.1565e-24	-0.136404	0.116	0.239	1.04901e-19
Sf3b3	6.19911e-24	-0.113931	0.165	0.312	1.05627e-19
Ube2i	6.751e-24	-0.0772638	0.133	0.269	1.1503e-19
Adsl	6.7789e-24	-0.0992783	0.075	0.177	1.15506e-19
Ndufs6	6.86621e-24	-0.0786596	0.128	0.261	1.16993e-19
Lrmp	6.89903e-24	-0.128838	0.241	0.415	1.17553e-19
Fam162a	6.94822e-24	-0.140627	0.16	0.302	1.18391e-19
Gosr2	7.00578e-24	-0.104324	0.129	0.261	1.19372e-19
Cd4	7.02714e-24	-0.116363	0.04	0.121	1.19735e-19
Mrps21	7.18617e-24	-0.0988516	0.037	0.116	1.22445e-19
Fubp1	7.7807e-24	-0.136988	0.198	0.355	1.32575e-19
Prmt1	7.86834e-24	-0.112139	0.178	0.329	1.34069e-19
Fbl	7.96814e-24	-0.0983547	0.063	0.159	1.35769e-19
Banf1	8.5264e-24	-0.10124	0.126	0.257	1.45281e-19
C1qtnf6	9.89282e-24	-0.187164	0.145	0.276	1.68564e-19
Arpp19	1.02039e-23	-0.0890114	0.147	0.287	1.73864e-19
Xbp1	1.12119e-23	-0.116324	0.136	0.269	1.9104e-19
Ndfip1	1.12715e-23	-0.130478	0.299	0.498	1.92054e-19
Cbfb	1.24326e-23	-0.0897716	0.202	0.363	2.11838e-19
Tmc6	1.28342e-23	-0.102661	0.16	0.303	2.18682e-19
Atox1	1.58177e-23	-0.0900126	0.13	0.261	2.69518e-19
Btg1	1.60504e-23	-0.170814	0.411	0.61	2.73483e-19
Bcl7c	1.75505e-23	-0.101789	0.048	0.133	2.99043e-19
Ndufc2	2.12121e-23	-0.0728789	0.104	0.224	3.61432e-19
Selk	2.28746e-23	-0.0913432	0.147	0.288	3.8976e-19
Cox7a2	2.30797e-23	-0.0859678	0.184	0.34	3.93255e-19
Ipcef1	2.38895e-23	-0.152402	0.248	0.419	4.07052e-19
Cenpa	2.391e-23	-0.104078	0.084	0.191	4.07402e-19
Cox14	2.5117e-23	-0.0931726	0.065	0.162	4.27968e-19
Higd1a	2.80164e-23	-0.100099	0.085	0.192	4.77371e-19
Ncf4	3.01825e-23	-0.131163	0.251	0.424	5.14279e-19
Cox6b1	3.28216e-23	-0.120229	0.237	0.41	5.59248e-19
Csk	3.47811e-23	-0.0967499	0.244	0.421	5.92635e-19
Nfatc1	3.93363e-23	-0.148474	0.279	0.459	6.70252e-19
Lamtor2	4.20597e-23	-0.100344	0.118	0.243	7.16655e-19
Nab2	4.31177e-23	-0.105538	0.125	0.25	7.34683e-19
Psmb6	4.44906e-23	-0.114505	0.221	0.388	7.58075e-19
Selt	4.65737e-23	-0.0793617	0.219	0.387	7.9357e-19
Gas5	5.07794e-23	-0.176412	0.368	0.553	8.6523e-19
Phf15	5.28454e-23	-0.132714	0.143	0.276	9.00433e-19
Ndufa6	5.29035e-23	-0.114081	0.222	0.389	9.01422e-19
Bspry	5.88492e-23	-0.128856	0.112	0.23	1.00273e-18
Esco1	5.97771e-23	-0.131972	0.127	0.252	1.01854e-18
Pdgfb	6.21528e-23	-0.0802042	0.03	0.102	1.05902e-18
Irf8	6.29306e-23	-0.221746	0.455	0.636	1.07227e-18
Cd27	6.51675e-23	-0.129563	0.17	0.314	1.11039e-18
Tsc22d4	6.57363e-23	-0.119809	0.232	0.403	1.12008e-18
Adprhl2	7.26047e-23	-0.10286	0.042	0.123	1.23711e-18
Ogdh	7.38255e-23	-0.118071	0.227	0.395	1.25791e-18
Ikzf2	7.6312e-23	-0.170224	0.191	0.338	1.30028e-18
Dtx3	7.94695e-23	-0.0931739	0.071	0.17	1.35408e-18
Ndufb11	9.50893e-23	-0.099045	0.185	0.337	1.62023e-18
Cd82	1.01251e-22	-0.204178	0.453	0.646	1.72521e-18
Cdk2ap2	1.04897e-22	-0.0808409	0.125	0.252	1.78733e-18
Stk11	1.15624e-22	-0.120051	0.19	0.343	1.97012e-18
Rabggtb	1.16772e-22	-0.101184	0.088	0.195	1.98967e-18
Srpr	1.17621e-22	-0.115559	0.144	0.277	2.00414e-18
Tnfsf10	1.28306e-22	-0.129991	0.253	0.426	2.18621e-18
Chmp5	1.46597e-22	-0.0727163	0.096	0.209	2.49787e-18
Pqlc3	1.48071e-22	-0.0643411	0.112	0.233	2.52298e-18
D8ertd738e	1.5166e-22	-0.0762416	0.165	0.31	2.58414e-18
Tbca	1.65395e-22	-0.0652913	0.088	0.196	2.81816e-18
Itm2c	1.75626e-22	-0.132772	0.307	0.495	2.9925e-18
Hdac7	2.17202e-22	-0.11204	0.19	0.341	3.70091e-18
Tardbp	2.30192e-22	-0.104993	0.173	0.315	3.92224e-18
U2af1	2.52497e-22	-0.0850828	0.059	0.15	4.30229e-18
Sec11c	2.63099e-22	-0.10199	0.204	0.361	4.48294e-18
Gzmb	3.35922e-22	0.644696	0.564	0.507	5.72377e-18
S100a6	3.41135e-22	-0.198803	0.525	0.704	5.8126e-18
Guk1	4.12855e-22	-0.0896184	0.08	0.182	7.03464e-18
Snhg6	4.29679e-22	-0.0794943	0.038	0.114	7.3213e-18
Acot7	4.41285e-22	-0.16272	0.375	0.568	7.51906e-18
Bmp2k	5.11051e-22	-0.0996083	0.15	0.285	8.70779e-18
Arhgef3	5.25607e-22	-0.114838	0.189	0.337	8.95581e-18
Srsf1	5.89119e-22	-0.118489	0.173	0.316	1.0038e-17
Ccdc97	6.55889e-22	-0.0958086	0.031	0.101	1.11757e-17
H3f3b	6.98128e-22	-0.16111	0.4	0.597	1.18954e-17
H2-Q6	7.20788e-22	-0.188905	0.543	0.729	1.22815e-17
Csf1	7.5846e-22	-0.203339	0.256	0.413	1.29234e-17
Nrp1	7.66016e-22	-0.160154	0.231	0.386	1.30521e-17
Sla	8.09962e-22	-0.202307	0.443	0.624	1.38009e-17
H2-Q7	8.70391e-22	-0.173435	0.721	0.84	1.48306e-17
Chn2	8.90471e-22	-0.12704	0.07	0.163	1.51727e-17
Ppp6c	9.13334e-22	-0.085269	0.109	0.224	1.55623e-17
Ppp5c	9.45414e-22	-0.0996868	0.106	0.218	1.61089e-17
Serf2	1.00604e-21	-0.106396	0.244	0.414	1.71419e-17
Ltb	1.09882e-21	-0.221319	0.439	0.617	1.87227e-17
Josd1	1.09908e-21	-0.0812459	0.053	0.139	1.87273e-17
Sh3gl1	1.12367e-21	-0.0708546	0.058	0.146	1.91463e-17
Slc28a2	1.30847e-21	-0.0814722	0.099	0.21	2.2295e-17
Snrnp70	1.34767e-21	-0.145922	0.27	0.441	2.29629e-17
Uckl1	1.45611e-21	-0.0656273	0.05	0.134	2.48106e-17
Pam16	1.68866e-21	-0.0931814	0.047	0.127	2.8773e-17
Ube3a	1.71167e-21	-0.11787	0.168	0.306	2.91651e-17
Sf1	1.84439e-21	-0.0925233	0.264	0.443	3.14266e-17
Tle3	1.86565e-21	-0.136084	0.189	0.333	3.17888e-17
Zfp706	1.9396e-21	-0.0588541	0.139	0.269	3.30488e-17
H2-Q4	2.16133e-21	-0.133286	0.386	0.599	3.68269e-17
Ier2	2.44365e-21	-0.145511	0.328	0.512	4.16373e-17
Smu1	2.46193e-21	-0.100659	0.13	0.254	4.19488e-17
Cdc42se2	2.51302e-21	-0.092167	0.209	0.367	4.28193e-17
Ube2k	2.96694e-21	-0.0968503	0.121	0.239	5.05537e-17
Phb2	3.00579e-21	-0.122082	0.291	0.471	5.12156e-17
Ikzf4	3.23075e-21	-0.0965882	0.067	0.159	5.50487e-17
Dgat1	3.44607e-21	-0.126561	0.143	0.269	5.87176e-17
Nufip2	3.53046e-21	-0.0748778	0.162	0.302	6.01556e-17
Pop5	3.61854e-21	-0.0811867	0.069	0.162	6.16563e-17
Rpl15	3.62183e-21	-0.158738	0.45	0.654	6.17124e-17
Xab2	3.68544e-21	-0.0925358	0.092	0.197	6.27962e-17
Snrpa1	4.03315e-21	-0.101109	0.092	0.197	6.87208e-17
Smpdl3a	4.05488e-21	-0.0965586	0.127	0.248	6.90911e-17
Fam111a	4.08518e-21	-0.110636	0.113	0.226	6.96074e-17
Rpl12	4.1636e-21	-0.169459	0.891	0.935	7.09436e-17
Dctn3	4.18053e-21	-0.0718969	0.139	0.266	7.1232e-17
Ppip5k2	4.29398e-21	-0.109384	0.137	0.259	7.31652e-17
Sdhc	4.71559e-21	-0.0784179	0.11	0.225	8.03489e-17
Arf4	4.88071e-21	-0.0522354	0.185	0.337	8.31624e-17
Zcchc7	4.96578e-21	-0.0996178	0.091	0.194	8.46119e-17
Ube2a	5.1731e-21	-0.0936321	0.082	0.181	8.81445e-17
Gm20645	5.20755e-21	-0.125383	0.069	0.16	8.87314e-17
Sik3	5.33051e-21	-0.120136	0.148	0.276	9.08265e-17
Mea1	5.80759e-21	-0.0948443	0.115	0.229	9.89556e-17
Fkbp4	6.13491e-21	-0.100194	0.203	0.355	1.04533e-16
Rnf220	6.2016e-21	-0.106182	0.128	0.249	1.05669e-16
Cstb	6.47637e-21	-0.0782955	0.058	0.144	1.10351e-16
G3bp1	7.19427e-21	-0.124284	0.253	0.418	1.22583e-16
Tgif1	7.60473e-21	-0.089745	0.106	0.217	1.29577e-16
Itgav	7.923e-21	-0.116922	0.317	0.498	1.35e-16
Kdelr2	8.27576e-21	-0.0642202	0.052	0.134	1.41011e-16
Helz2	8.34689e-21	-0.0961481	0.158	0.292	1.42223e-16
Itih5	8.51819e-21	-0.135725	0.157	0.285	1.45141e-16
Sbds	8.67935e-21	-0.0909087	0.097	0.204	1.47888e-16
Sh3glb2	9.22642e-21	-0.108401	0.12	0.235	1.57209e-16
Plekhb2	9.35848e-21	-0.127275	0.186	0.329	1.59459e-16
Mdn1	9.9116e-21	-0.145448	0.156	0.282	1.68884e-16
Cnot8	1.16226e-20	-0.0751613	0.067	0.157	1.98038e-16
Rtn4	1.19128e-20	-0.0934677	0.201	0.355	2.02982e-16
Abhd17a	1.28039e-20	-0.074061	0.144	0.273	2.18165e-16
Psen2	1.30459e-20	-0.112871	0.064	0.151	2.2229e-16
2022-03-06	1.30781e-20	-0.106036	0.132	0.253	2.22837e-16
Cers2	1.50377e-20	-0.0550676	0.126	0.248	2.56227e-16
Agfg1	1.55248e-20	-0.115984	0.244	0.408	2.64527e-16
Ccdc12	1.60075e-20	-0.0678755	0.067	0.157	2.72752e-16
S100a13	1.81133e-20	-0.089178	0.197	0.346	3.08632e-16
Ehd1	1.81573e-20	-0.108072	0.235	0.394	3.09381e-16
Arf1	1.86944e-20	-0.127183	0.314	0.501	3.18534e-16
Vim	1.91288e-20	0.229065	0.87	0.868	3.25936e-16
Ogt	1.9479e-20	-0.14261	0.211	0.357	3.31903e-16
Traf4	1.99345e-20	-0.101241	0.057	0.141	3.39663e-16
Dnajc8	2.14182e-20	-0.0713127	0.148	0.277	3.64944e-16
Tbc1d20	2.15015e-20	-0.0985673	0.137	0.26	3.66364e-16
Ifi27l2a	2.31606e-20	-0.158272	0.398	0.579	3.94634e-16
Lsm6	2.35133e-20	-0.0517701	0.091	0.195	4.00643e-16
Anp32a	2.39849e-20	-0.141567	0.404	0.6	4.08679e-16
Klrg1	2.42618e-20	-0.100883	0.036	0.106	4.13396e-16
Utp11l	2.59699e-20	-0.0887293	0.081	0.178	4.42501e-16
Ptbp1	2.8169e-20	-0.111815	0.342	0.532	4.79972e-16
Abca7	2.99881e-20	-0.0967118	0.109	0.217	5.10967e-16
Otud4	3.07669e-20	-0.106011	0.222	0.378	5.24237e-16
Irf3	3.09511e-20	-0.0796659	0.14	0.264	5.27375e-16
Ube2g2	3.13417e-20	-0.059803	0.075	0.169	5.34031e-16
Hsd17b12	3.20408e-20	-0.100419	0.138	0.259	5.45944e-16
Trappc4	3.27797e-20	-0.0862163	0.147	0.276	5.58533e-16
Ptprs	3.37914e-20	-0.140383	0.101	0.204	5.75772e-16
Zc3h7b	3.43701e-20	-0.0593791	0.097	0.203	5.85633e-16
Cdc14a	3.45144e-20	-0.0927374	0.132	0.251	5.8809e-16
Tmem256	3.69673e-20	-0.0617285	0.059	0.144	6.29886e-16
St8sia4	3.76551e-20	-0.0648557	0.126	0.245	6.41605e-16
Phc2	3.79206e-20	-0.0876441	0.077	0.17	6.46129e-16
Mrpl12	3.92069e-20	-0.0817088	0.087	0.186	6.68047e-16
Tuba1b	4.02122e-20	-0.0841417	0.077	0.171	6.85176e-16
Atp6v1c1	4.12275e-20	-0.0799112	0.098	0.202	7.02476e-16
Ppan	4.27676e-20	-0.097425	0.035	0.103	7.28717e-16
Gabarapl1	4.65385e-20	-0.089351	0.146	0.272	7.92969e-16
Inpp4b	4.66625e-20	-0.175932	0.532	0.718	7.95083e-16
Dgkz	4.88654e-20	-0.101142	0.301	0.486	8.32618e-16
Srsf6	5.39697e-20	-0.0906349	0.213	0.366	9.19589e-16
Pebp1	5.50506e-20	-0.0679472	0.12	0.235	9.38008e-16
Sec24c	5.51563e-20	-0.0796044	0.16	0.292	9.39808e-16
Atp6v0b	5.54816e-20	-0.0905695	0.181	0.322	9.45351e-16
Vopp1	5.77925e-20	-0.0694938	0.112	0.224	9.84726e-16
Gpr65	5.81372e-20	-0.0989849	0.135	0.255	9.906e-16
Sft2d2	5.85472e-20	-0.104257	0.164	0.295	9.97585e-16
Ankrd10	5.96181e-20	-0.0727406	0.111	0.221	1.01583e-15
Hn1	5.99751e-20	-0.0548744	0.22	0.381	1.02192e-15
Pygb	6.15561e-20	-0.0806853	0.145	0.268	1.04885e-15
Rhoh	6.21517e-20	-0.0932628	0.166	0.298	1.059e-15
Nelfb	6.40958e-20	-0.107116	0.124	0.239	1.09213e-15
Hnrnpab	6.47937e-20	-0.173164	0.453	0.641	1.10402e-15
Rpl29	6.60872e-20	-0.136652	0.362	0.554	1.12606e-15
Ddost	7.0357e-20	-0.112339	0.238	0.397	1.19881e-15
Snx3	7.10634e-20	-0.0551813	0.134	0.257	1.21085e-15
Tmed9	7.13683e-20	-0.100156	0.299	0.477	1.21605e-15
Gfpt1	7.31613e-20	-0.0900898	0.148	0.273	1.2466e-15
Tmem128	7.50261e-20	-0.0909484	0.083	0.18	1.27837e-15
Rrp7a	7.72836e-20	-0.101827	0.062	0.147	1.31683e-15
Atp5g1	8.02968e-20	-0.063861	0.11	0.22	1.36818e-15
Snrpb2	8.09715e-20	-0.0784632	0.073	0.164	1.37967e-15
Nfat5	8.13229e-20	-0.127668	0.235	0.387	1.38566e-15
Rsrc2	8.17153e-20	-0.0959288	0.198	0.344	1.39235e-15
Prr14l	8.2615e-20	-0.090353	0.116	0.228	1.40768e-15
Eif4a2	8.33538e-20	-0.105931	0.27	0.444	1.42027e-15
Gm9843	8.62245e-20	-0.054787	0.046	0.122	1.46918e-15
Ptpn7	8.8017e-20	-0.125683	0.288	0.458	1.49972e-15
Spag9	8.84281e-20	-0.0995281	0.241	0.399	1.50673e-15
Smarcd2	8.88394e-20	-0.0697736	0.138	0.262	1.51373e-15
Apobec3	9.12372e-20	-0.0659174	0.25	0.42	1.55459e-15
Ccdc23	9.37124e-20	-0.054013	0.055	0.137	1.59677e-15
Cd244	9.80074e-20	-0.0958958	0.16	0.287	1.66995e-15
Gm16286	1.0448e-19	-0.08271	0.158	0.289	1.78023e-15
Ano6	1.04859e-19	-0.131572	0.111	0.217	1.78669e-15
Ppil2	1.06757e-19	-0.0803529	0.149	0.274	1.81904e-15
Rab18	1.09375e-19	-0.0589505	0.123	0.241	1.86363e-15
Mt-Nd2	1.11158e-19	-0.147393	0.415	0.602	1.89403e-15
Ncoa3	1.16278e-19	-0.08813	0.168	0.301	1.98127e-15
Magoh	1.23318e-19	-0.0446748	0.074	0.166	2.10121e-15
Srebf1	1.23539e-19	-0.0501381	0.072	0.164	2.10497e-15
Hnrnpk	1.24437e-19	-0.153157	0.454	0.65	2.12029e-15
Lrwd1	1.25662e-19	-0.0844389	0.071	0.159	2.14115e-15
Gdi1	1.30097e-19	-0.0722177	0.131	0.25	2.21673e-15
Dynlrb1	1.34023e-19	-0.0616127	0.23	0.392	2.28361e-15
Snf8	1.34103e-19	-0.0864053	0.095	0.197	2.28498e-15
Clk1	1.35234e-19	-0.146109	0.293	0.459	2.30425e-15
Hsbp1	1.42036e-19	-0.0542956	0.112	0.224	2.42015e-15
Npm3	1.46443e-19	-0.0775933	0.109	0.217	2.49524e-15
Cflar	1.47091e-19	-0.086236	0.168	0.302	2.50629e-15
Plgrkt	1.51363e-19	-0.0824315	0.077	0.169	2.57908e-15
Arpc5l	1.5742e-19	-0.0990788	0.177	0.315	2.68228e-15
Gimap5	1.63251e-19	-0.0877897	0.167	0.3	2.78163e-15
Ndufb2	1.72182e-19	-0.0657931	0.079	0.172	2.9338e-15
Gtpbp4	1.75373e-19	-0.102583	0.11	0.219	2.98818e-15
Nfkbia	1.75905e-19	-0.161968	0.235	0.381	2.99725e-15
Naa15	1.80787e-19	-0.0861728	0.198	0.343	3.08043e-15
Lphn1	1.84661e-19	-0.117604	0.041	0.111	3.14644e-15
Gabbr1	1.85021e-19	-0.10072	0.076	0.168	3.15257e-15
Uqcrh	1.85573e-19	-0.157585	0.432	0.614	3.16197e-15
Rps11	1.98467e-19	-0.165649	0.695	0.82	3.38167e-15
Gnl3	1.99737e-19	-0.0602945	0.057	0.139	3.40332e-15
Abca2	2.04575e-19	-0.0930976	0.222	0.374	3.48576e-15
Bnip2	2.07751e-19	-0.0820542	0.205	0.354	3.53988e-15
Sh3bp2	2.12293e-19	-0.0649337	0.039	0.11	3.61727e-15
Pitpnm2	2.12819e-19	-0.102241	0.129	0.243	3.62623e-15
Ndufb6	2.19726e-19	-0.0740939	0.149	0.277	3.74391e-15
Bclaf1	2.20843e-19	-0.106346	0.187	0.326	3.76294e-15
Bc031181	2.26515e-19	-0.0578944	0.143	0.268	3.85959e-15
Set	2.26686e-19	-0.145408	0.385	0.57	3.86251e-15
Rpl30	2.30284e-19	-0.165315	0.737	0.84	3.9238e-15
1810022k09rik	2.41596e-19	-0.0532987	0.061	0.145	4.11655e-15
Golph3	2.54338e-19	-0.0766113	0.155	0.284	4.33367e-15
Nol11	2.74467e-19	-0.0585108	0.068	0.155	4.67665e-15
Rbm38	2.75125e-19	-0.0514664	0.056	0.138	4.68785e-15
Nudt3	2.76296e-19	-0.0555868	0.097	0.2	4.7078e-15
Stx16	2.8273e-19	-0.0933648	0.096	0.196	4.81744e-15
Osbpl3	2.86106e-19	-0.120932	0.288	0.458	4.87497e-15
Fam3c	2.89581e-19	-0.106031	0.176	0.31	4.93417e-15
Ss18	2.91499e-19	-0.0918695	0.225	0.38	4.96686e-15
Ddb1	2.94224e-19	-0.0930259	0.246	0.411	5.01328e-15
Far1	3.0257e-19	-0.07342	0.149	0.273	5.15549e-15
Gpd2	3.03179e-19	-0.154972	0.23	0.378	5.16587e-15
Hdgfrp2	3.06378e-19	-0.106459	0.099	0.2	5.22038e-15
Sec13	3.09783e-19	-0.0846919	0.166	0.299	5.2784e-15
Ghitm	3.13213e-19	-0.099901	0.343	0.539	5.33683e-15
Fh1	3.16037e-19	-0.0501076	0.057	0.138	5.38495e-15
Ldb1	3.18743e-19	-0.0648713	0.193	0.338	5.43106e-15
Rbm25	3.20673e-19	-0.114927	0.245	0.405	5.46395e-15
Mettl23	3.31352e-19	-0.0571587	0.1	0.204	5.64591e-15
Ilvbl	3.45037e-19	-0.067214	0.074	0.164	5.87909e-15
Tmem14c	3.62217e-19	-0.0708546	0.155	0.284	6.17182e-15
Puf60	3.64065e-19	-0.0934104	0.267	0.435	6.2033e-15
Polr2g	3.72435e-19	-0.0648867	0.12	0.233	6.34592e-15
Lamtor1	3.7396e-19	-0.0671027	0.089	0.187	6.37191e-15
Ddx5	3.81575e-19	-0.157557	0.782	0.88	6.50166e-15
Nudc	3.92791e-19	-0.0768865	0.114	0.223	6.69277e-15
Paf1	3.94436e-19	-0.119089	0.087	0.181	6.72079e-15
Hnrnpll	3.94847e-19	-0.091882	0.146	0.268	6.72781e-15
Eif1a	4.12325e-19	-0.0670097	0.089	0.186	7.0256e-15
Tra2b	4.2161e-19	-0.0623653	0.187	0.329	7.18382e-15
Ints1	4.29185e-19	-0.0774256	0.074	0.164	7.31289e-15
Cherp	4.31532e-19	-0.0885372	0.08	0.173	7.35287e-15
Denr	4.56998e-19	-0.0695253	0.105	0.211	7.78679e-15
Ifng	4.74787e-19	-0.307889	0.302	0.454	8.0899e-15
Ganab	5.10231e-19	-0.08421	0.175	0.309	8.69383e-15
Ccdc50	5.32178e-19	-0.118503	0.299	0.465	9.06778e-15
Emg1	5.45527e-19	-0.0828188	0.159	0.289	9.29524e-15
Dynlt3	5.78354e-19	-0.0752389	0.084	0.178	9.85458e-15
Celf1	6.39265e-19	-0.0762584	0.138	0.258	1.08924e-14
Ruvbl2	6.59987e-19	-0.0739718	0.087	0.182	1.12455e-14
Cd38	6.77562e-19	-0.0355493	0.136	0.257	1.1545e-14
4933426m11rik	6.7887e-19	-0.0597149	0.128	0.243	1.15673e-14
Egln1	7.03983e-19	-0.104092	0.228	0.376	1.19952e-14
Commd3	7.79261e-19	-0.0324679	0.128	0.245	1.32778e-14
Rgs14	8.20927e-19	-0.0632737	0.046	0.12	1.39878e-14
Eif4a1	8.40604e-19	-0.139521	0.316	0.486	1.4323e-14
Sae1	8.54553e-19	-0.0781844	0.174	0.309	1.45607e-14
Plekhj1	9.3769e-19	-0.0818485	0.125	0.238	1.59773e-14
Nsmce4a	9.57837e-19	-0.0695339	0.127	0.243	1.63206e-14
H2afv	9.87345e-19	-0.0437791	0.118	0.232	1.68234e-14
Itpkb	9.87514e-19	-0.0729756	0.281	0.452	1.68262e-14
Crlf3	1.03021e-18	-0.0407619	0.189	0.329	1.75538e-14
Foxk2	1.03784e-18	-0.0763464	0.099	0.2	1.76838e-14
Degs1	1.05417e-18	-0.0622287	0.141	0.263	1.7962e-14
Mfng	1.06208e-18	-0.0691451	0.166	0.295	1.80967e-14
Polr2a	1.10512e-18	-0.081636	0.18	0.315	1.88302e-14
Usp7	1.26657e-18	-0.0785498	0.249	0.407	2.1581e-14
Sms	1.28572e-18	-0.0536585	0.061	0.143	2.19074e-14
Rpl28	1.4196e-18	-0.170426	0.643	0.787	2.41886e-14
Tusc3	1.5217e-18	-0.0532948	0.06	0.141	2.59283e-14
Psmb2	1.53694e-18	-0.0223703	0.101	0.205	2.61879e-14
Ube2m	1.55916e-18	-0.0776426	0.221	0.371	2.65665e-14
Tbc1d10c	1.56747e-18	-0.0815362	0.276	0.446	2.67081e-14
Mboat7	1.56916e-18	-0.0835375	0.07	0.156	2.67369e-14
Anp32e	1.61089e-18	-0.0976874	0.185	0.319	2.7448e-14
Mri1	1.61604e-18	-0.0777646	0.103	0.204	2.75358e-14
Rpia	1.62753e-18	-0.0491494	0.078	0.169	2.77314e-14
Mob4	1.63503e-18	-0.0471679	0.103	0.207	2.78593e-14
Nhp2	1.64811e-18	-0.066848	0.111	0.217	2.80822e-14
Cox20	1.65048e-18	-0.0597278	0.08	0.172	2.81225e-14
Ccnd2	1.6567e-18	-0.176304	0.386	0.554	2.82285e-14
Drg1	1.69428e-18	-0.0560153	0.115	0.223	2.88689e-14
Atp6v0e	1.79644e-18	-0.048216	0.2	0.347	3.06096e-14
Trap1	1.80672e-18	-0.0837867	0.111	0.216	3.07847e-14
Pafah1b2	1.81777e-18	-0.053198	0.132	0.247	3.0973e-14
Twf2	1.86395e-18	-0.0448309	0.096	0.196	3.17599e-14
Akna	1.86557e-18	-0.114416	0.358	0.542	3.17874e-14
Rraga	1.92524e-18	-0.0609304	0.056	0.134	3.28042e-14
Prpf31	2.0706e-18	-0.0927113	0.091	0.186	3.52809e-14
Med15	2.08671e-18	-0.0725921	0.107	0.212	3.55555e-14
Nbeal2	2.25904e-18	-0.0842952	0.26	0.421	3.84917e-14
Eea1	2.32555e-18	-0.132718	0.133	0.242	3.96251e-14
Psma2	2.33013e-18	-0.107352	0.293	0.464	3.97031e-14
Ccrl2	2.34059e-18	-0.0783096	0.044	0.115	3.98813e-14
Gart	2.40129e-18	-0.121831	0.079	0.167	4.09155e-14
Ddx18	2.46364e-18	-0.0544537	0.043	0.114	4.19779e-14
Mllt6	2.53034e-18	-0.102524	0.322	0.497	4.31144e-14
Chkb	2.61726e-18	-0.03138	0.094	0.192	4.45956e-14
Rabep1	2.76307e-18	-0.0955013	0.121	0.23	4.708e-14
Metrnl	2.8169e-18	-0.0638055	0.097	0.196	4.79971e-14
Laptm4a	2.85854e-18	-0.0502759	0.159	0.286	4.87067e-14
Cct8	2.95383e-18	-0.106069	0.289	0.457	5.03304e-14
Bola3	3.08564e-18	-0.0399559	0.061	0.142	5.25763e-14
Gcnt1	3.20743e-18	-0.118075	0.145	0.261	5.46513e-14
Pcyt2	3.37755e-18	-0.0973629	0.051	0.125	5.75501e-14
Fem1c	3.39812e-18	-0.0466906	0.136	0.252	5.79006e-14
Prkaca	3.55992e-18	-0.0644082	0.091	0.188	6.06575e-14
Prps2	3.63389e-18	-0.0926698	0.135	0.248	6.19179e-14
Chtf8	3.70081e-18	-0.045809	0.132	0.247	6.30581e-14
Prpf4b	3.7093e-18	-0.0769001	0.17	0.299	6.32027e-14
Dnajc14	3.7263e-18	-0.0491175	0.129	0.243	6.34925e-14
Nucks1	3.83659e-18	-0.0942026	0.218	0.363	6.53717e-14
Tmem208	3.9498e-18	-0.0780774	0.104	0.205	6.73006e-14
Josd2	4.08292e-18	-0.0651264	0.067	0.15	6.95688e-14
Tmed5	4.09094e-18	-0.0996881	0.244	0.4	6.97055e-14
Cd8a	4.23263e-18	-0.155402	0.922	0.947	7.21197e-14
Hnrnpc	4.50103e-18	-0.109791	0.321	0.499	7.6693e-14
Mast3	4.80357e-18	-0.0844859	0.163	0.288	8.1848e-14
Rps29	4.83314e-18	-0.161766	0.484	0.656	8.23519e-14
Fkbp1a	4.96758e-18	-0.0887098	0.261	0.421	8.46427e-14
Gltp	4.99432e-18	-0.0519617	0.13	0.244	8.50982e-14
Camk1d	5.01307e-18	-0.109148	0.09	0.182	8.54178e-14
Ndufb8	5.13589e-18	-0.0735627	0.181	0.315	8.75104e-14
Naa38	5.37133e-18	-0.0384885	0.049	0.123	9.1522e-14
Smim14	5.48393e-18	-0.04819	0.06	0.14	9.34407e-14
Isy1	5.60722e-18	-0.0843729	0.22	0.367	9.55414e-14
Pdap1	5.63067e-18	-0.0942443	0.152	0.272	9.5941e-14
Ncor2	5.73258e-18	-0.121486	0.206	0.339	9.76774e-14
Lin7c	5.86649e-18	-0.037699	0.125	0.239	9.99592e-14
Foxn3	5.88808e-18	-0.0854287	0.081	0.171	1.00327e-13
Hprt	5.94848e-18	-0.0673677	0.178	0.312	1.01356e-13
Hnrnpa1	6.12201e-18	-0.112376	0.272	0.429	1.04313e-13
Vps29	6.14696e-18	-0.0679453	0.117	0.224	1.04738e-13
Lamtor4	6.18257e-18	-0.069046	0.135	0.251	1.05345e-13
Ccnt1	6.19544e-18	-0.0790169	0.158	0.281	1.05564e-13
Tkt	6.20953e-18	-0.136325	0.36	0.541	1.05804e-13
Tmem135	6.24079e-18	-0.0624553	0.097	0.195	1.06337e-13
Naa50	6.27272e-18	-0.0847047	0.167	0.295	1.06881e-13
Psmc4	6.33198e-18	-0.0782559	0.168	0.295	1.07891e-13
Becn1	6.50351e-18	-0.0646308	0.188	0.325	1.10813e-13
Supt4a	6.58153e-18	-0.0494686	0.162	0.291	1.12143e-13
Nt5c	6.58793e-18	-0.0575042	0.147	0.268	1.12252e-13
Mdh1	6.62481e-18	-0.0796344	0.275	0.445	1.1288e-13
Dusp5	6.65399e-18	-0.138732	0.416	0.6	1.13377e-13
1810011h11rik	6.9155e-18	-0.107271	0.061	0.139	1.17833e-13
Mrps6	7.10788e-18	-0.0875661	0.059	0.137	1.21111e-13
Abhd2	7.67938e-18	-0.0576056	0.173	0.304	1.30849e-13
Pfdn2	7.80152e-18	-0.0461594	0.049	0.122	1.3293e-13
Gar1	7.90109e-18	-0.044469	0.038	0.104	1.34627e-13
Lrba	8.19216e-18	-0.0883155	0.176	0.305	1.39586e-13
Ndufb7	8.34986e-18	-0.0702656	0.253	0.416	1.42273e-13
Tmem2	8.49493e-18	-0.0814492	0.092	0.186	1.44745e-13
Mrps11	8.52678e-18	-0.0730107	0.056	0.133	1.45288e-13
Atp13a1	8.69333e-18	-0.0743262	0.105	0.206	1.48126e-13
Camk2n1	8.69381e-18	-0.0876445	0.118	0.223	1.48134e-13
Ifi35	9.01536e-18	-0.0636909	0.167	0.295	1.53613e-13
Alcam	9.21186e-18	-0.152913	0.103	0.199	1.56961e-13
Apoa1bp	9.28627e-18	-0.0599115	0.13	0.242	1.58229e-13
Ccndbp1	9.31365e-18	-0.0341091	0.097	0.197	1.58695e-13
Ubb	9.99398e-18	-0.136949	0.506	0.691	1.70287e-13
Ide	1.00792e-17	-0.0957928	0.246	0.4	1.71739e-13
Manf	1.01414e-17	-0.0338252	0.16	0.289	1.72799e-13
Cpsf6	1.03784e-17	-0.0380851	0.152	0.274	1.76838e-13
Smdt1	1.04789e-17	-0.0741843	0.184	0.318	1.7855e-13
Ubash3b	1.05392e-17	-0.157801	0.352	0.517	1.79578e-13
Mdp1	1.0667e-17	-0.0520402	0.139	0.256	1.81755e-13
Tex2	1.07276e-17	-0.10799	0.164	0.286	1.82788e-13
Zap70	1.08305e-17	-0.163294	0.588	0.755	1.84541e-13
Cr1l	1.08618e-17	-0.0360136	0.15	0.273	1.85074e-13
Glod4	1.08754e-17	-0.0633977	0.088	0.18	1.85305e-13
Myl12a	1.10517e-17	-0.165471	0.511	0.68	1.8831e-13
Trim24	1.11483e-17	-0.0483662	0.12	0.227	1.89955e-13
Pfn1	1.12127e-17	-0.159238	0.7	0.827	1.91053e-13
Actn1	1.13688e-17	-0.0642523	0.138	0.252	1.93713e-13
Nsa2	1.13928e-17	-0.0496681	0.157	0.282	1.94122e-13
Tomm34	1.18083e-17	-0.0796973	0.067	0.148	2.01201e-13
Tuba1c	1.18488e-17	-0.0702685	0.11	0.213	2.01892e-13
Sec61a1	1.25038e-17	-0.0863714	0.26	0.424	2.13053e-13
Bop1	1.27712e-17	-0.0755749	0.081	0.17	2.17609e-13
N4bp2l2	1.31356e-17	-0.0823196	0.141	0.255	2.23818e-13
Hexa	1.33185e-17	-0.0665742	0.088	0.18	2.26934e-13
Gfod1	1.37839e-17	-0.0511783	0.08	0.168	2.34864e-13
Luc7l2	1.38291e-17	-0.123405	0.349	0.521	2.35634e-13
Clns1a	1.40351e-17	-0.0437748	0.116	0.223	2.39144e-13
Grcc10	1.44621e-17	-0.0809937	0.058	0.134	2.4642e-13
Ppp2r4	1.50583e-17	-0.0567146	0.23	0.382	2.56579e-13
Supt6	1.51185e-17	-0.12402	0.221	0.361	2.57604e-13
Swi5	1.52633e-17	-0.0554439	0.172	0.302	2.60072e-13
Bc056474	1.60066e-17	-0.0416176	0.101	0.2	2.72736e-13
Hspa14	1.60692e-17	-0.0701431	0.141	0.258	2.73802e-13
Junb	1.61576e-17	-0.229908	0.5	0.653	2.7531e-13
Rbbp4	1.66959e-17	-0.0541616	0.236	0.392	2.84482e-13
Gm8369	1.67889e-17	-0.0552562	0.13	0.242	2.86066e-13
Ptp4a3	1.68352e-17	-0.0645832	0.151	0.271	2.86856e-13
Unc45a	1.6929e-17	-0.0656042	0.103	0.202	2.88454e-13
Pole4	1.70407e-17	-0.069598	0.091	0.185	2.90357e-13
Orai1	1.70423e-17	-0.0948609	0.103	0.201	2.90383e-13
Arpc3	1.71421e-17	-0.133693	0.448	0.63	2.92084e-13
Ppp1r11	1.72584e-17	-0.0733275	0.11	0.212	2.94066e-13
Map2k1	1.81227e-17	-0.0669395	0.137	0.252	3.08792e-13
Etfb	1.85727e-17	-0.0888357	0.238	0.387	3.16461e-13
Fam168b	1.85937e-17	-0.0750303	0.262	0.425	3.16818e-13
Uba7	1.95839e-17	-0.0654031	0.133	0.245	3.33689e-13
Cyc1	1.95959e-17	-0.0762389	0.149	0.267	3.33895e-13
Cep250	2.0175e-17	-0.114798	0.21	0.344	3.43762e-13
Cers6	2.02787e-17	-0.10491	0.121	0.226	3.45529e-13
Tiprl	2.03099e-17	-0.0563697	0.143	0.259	3.4606e-13
Klrc1	2.06598e-17	-0.0858772	0.325	0.497	3.52023e-13
Myo18a	2.07855e-17	-0.0797796	0.12	0.225	3.54164e-13
Ubxn7	2.09074e-17	-0.0673841	0.136	0.248	3.56241e-13
Safb2	2.13039e-17	-0.0804118	0.176	0.302	3.62997e-13
Ebna1bp2	2.28334e-17	-0.0668357	0.097	0.192	3.89057e-13
Snrpd1	2.29954e-17	-0.0542249	0.07	0.153	3.91819e-13
Polr2f	2.32457e-17	-0.0462318	0.116	0.221	3.96084e-13
Ssbp4	2.42154e-17	-0.059049	0.171	0.3	4.12607e-13
Tuba1a	2.46113e-17	-0.0493081	0.12	0.226	4.19352e-13
Rer1	2.56682e-17	-0.0503061	0.165	0.292	4.37361e-13
Zdhhc18	2.57261e-17	-0.103182	0.397	0.592	4.38347e-13
Ppp6r3	2.57913e-17	-0.0642813	0.17	0.296	4.39457e-13
Ptpn1	2.61755e-17	-0.0976746	0.306	0.476	4.46004e-13
Gabarapl2	2.64923e-17	-0.0209426	0.083	0.174	4.51402e-13
Chtop	2.65873e-17	-0.0858589	0.246	0.399	4.53021e-13
Mex3c	2.7171e-17	-0.0637781	0.103	0.201	4.62966e-13
Lpxn	2.76265e-17	-0.0565833	0.194	0.332	4.70727e-13
Nisch	2.77324e-17	-0.0797165	0.159	0.28	4.72532e-13
Ccny	2.8323e-17	-0.0760671	0.167	0.291	4.82596e-13
Arid4b	2.88437e-17	-0.0739852	0.146	0.26	4.91468e-13
Ppm1b	2.96942e-17	-0.0731415	0.14	0.253	5.05959e-13
Cyp51	3.01292e-17	-0.0997895	0.062	0.138	5.13371e-13
Acly	3.03232e-17	-0.0707405	0.252	0.41	5.16677e-13
Txn1	3.0784e-17	-0.135369	0.376	0.548	5.24529e-13
Ngfrap1	3.15908e-17	-0.0550538	0.088	0.18	5.38276e-13
Ppid	3.29195e-17	-0.0912109	0.08	0.166	5.60915e-13
Sacm1l	3.30044e-17	-0.0328094	0.123	0.23	5.62363e-13
Rara	3.30777e-17	-0.0585677	0.097	0.193	5.63611e-13
Cdk11b	3.36996e-17	-0.0925802	0.174	0.301	5.74207e-13
Cyth1	3.3749e-17	-0.059997	0.169	0.295	5.75048e-13
Ubqln4	3.41529e-17	-0.0463015	0.062	0.141	5.81931e-13
Qdpr	3.59826e-17	-0.096178	0.109	0.208	6.13107e-13
Ndufa5	3.68831e-17	-0.0562702	0.057	0.132	6.28451e-13
Ints3	3.70968e-17	-0.0850976	0.075	0.159	6.32092e-13
Ebp	3.72436e-17	-0.0675739	0.095	0.188	6.34594e-13
Cmtm6	3.8225e-17	-0.0548052	0.142	0.258	6.51317e-13
Lmbr1l	3.87232e-17	-0.059934	0.058	0.134	6.59804e-13
Rhoa	3.88663e-17	-0.102826	0.347	0.519	6.62243e-13
Nf2	3.89386e-17	-0.10202	0.105	0.202	6.63475e-13
Rab43	4.0276e-17	-0.0635258	0.146	0.263	6.86262e-13
Glipr1	4.14261e-17	-0.0904855	0.178	0.304	7.0586e-13
Ccm2	4.30157e-17	-0.0440921	0.077	0.162	7.32945e-13
Akirin2	4.31802e-17	-0.0351083	0.092	0.187	7.35747e-13
Tsg101	4.3619e-17	-0.0668978	0.058	0.133	7.43225e-13
Pdhb	4.43463e-17	-0.0644539	0.134	0.246	7.55617e-13
Hnrnph3	4.44885e-17	-0.0571947	0.05	0.121	7.5804e-13
E2f4	4.46416e-17	-0.0616029	0.117	0.222	7.60649e-13
Chmp3	4.49697e-17	-0.0664432	0.091	0.184	7.66238e-13
Foxj3	4.55264e-17	-0.0562061	0.076	0.161	7.75724e-13
Ddx10	4.60141e-17	-0.0548083	0.097	0.192	7.84033e-13
Serpina3f	4.62506e-17	-0.0671109	0.053	0.126	7.88064e-13
Prkdc	4.66876e-17	-0.130165	0.121	0.222	7.9551e-13
Nedd8	4.68968e-17	-0.0635771	0.24	0.394	7.99074e-13
Rnf123	4.76819e-17	-0.057005	0.13	0.24	8.12452e-13
1700020i14rik	4.77072e-17	-0.126193	0.321	0.479	8.12882e-13
Mcts1	4.81528e-17	-0.0532502	0.047	0.116	8.20475e-13
Pkd1	4.84747e-17	-0.077689	0.05	0.12	8.25961e-13
Sec22b	4.98001e-17	-0.0648483	0.095	0.189	8.48543e-13
Rnf166	5.05826e-17	-0.0519135	0.26	0.424	8.61876e-13
Anapc13	5.06897e-17	-0.0419696	0.043	0.11	8.63702e-13
Elovl5	5.11886e-17	-0.0530799	0.113	0.216	8.72202e-13
Pura	5.18797e-17	-0.0823481	0.181	0.308	8.83978e-13
Ivns1abp	5.30387e-17	-0.0587456	0.179	0.308	9.03727e-13
H2-T22	5.30808e-17	-0.0838162	0.276	0.44	9.04444e-13
Man1b1	5.35306e-17	-0.0773523	0.084	0.172	9.12109e-13
Lilrb4	5.41696e-17	-0.0739043	0.098	0.191	9.22997e-13
Polr2i	5.59926e-17	-0.0626742	0.046	0.114	9.54058e-13
Cs	5.66325e-17	-0.0596425	0.208	0.349	9.64961e-13
Ndufs7	5.9987e-17	-0.0625818	0.134	0.245	1.02212e-12
Scaf11	6.13051e-17	-0.107944	0.28	0.438	1.04458e-12
Rps27l	6.21206e-17	-0.0538999	0.096	0.19	1.05847e-12
Tmed7	6.2952e-17	-0.0530296	0.158	0.28	1.07264e-12
Leng8	6.32419e-17	-0.0947331	0.077	0.16	1.07758e-12
Fbxw4	6.43035e-17	-0.0704529	0.043	0.109	1.09567e-12
Pcnxl3	6.48195e-17	-0.0564762	0.048	0.117	1.10446e-12
Ola1	6.50997e-17	-0.0715816	0.153	0.271	1.10923e-12
Mrps24	6.51931e-17	-0.0585719	0.11	0.21	1.11083e-12
Phkg2	6.68244e-17	-0.0668137	0.074	0.157	1.13862e-12
Rnf181	6.9409e-17	-0.06679	0.075	0.158	1.18266e-12
Gbp8	7.19616e-17	-0.0618074	0.138	0.25	1.22615e-12
Ctdsp1	7.37564e-17	-0.0411769	0.08	0.167	1.25674e-12
Srsf9	7.41922e-17	-0.0725808	0.063	0.141	1.26416e-12
Mat2a	7.47628e-17	-0.0666453	0.167	0.29	1.27388e-12
Arf5	7.72424e-17	-0.072842	0.297	0.47	1.31613e-12
Unc119	7.79607e-17	-0.0447106	0.15	0.269	1.32837e-12
Nt5e	7.86201e-17	-0.129165	0.166	0.284	1.33961e-12
Inpp5k	8.09771e-17	-0.0609079	0.099	0.195	1.37977e-12
Hint1	8.3009e-17	-0.103739	0.313	0.478	1.41439e-12
Cand1	8.30869e-17	-0.0502786	0.146	0.263	1.41572e-12
Morf4l1	8.41029e-17	-0.0822785	0.141	0.254	1.43303e-12
Tor1aip2	8.6727e-17	-0.0571289	0.14	0.254	1.47774e-12
Tsr1	8.77796e-17	-0.0933286	0.072	0.153	1.49568e-12
Dpf2	8.80469e-17	-0.0516828	0.104	0.201	1.50023e-12
1700017b05rik	8.84815e-17	-0.0625082	0.217	0.359	1.50764e-12
Clip2	9.06988e-17	-0.0890879	0.054	0.126	1.54542e-12
Pabpc4	9.29251e-17	-0.0645335	0.096	0.189	1.58335e-12
Ndufb5	9.40078e-17	-0.0539164	0.179	0.308	1.6018e-12
Hmox2	9.4154e-17	-0.0660931	0.059	0.135	1.60429e-12
Prpf39	9.47756e-17	-0.0632685	0.09	0.18	1.61488e-12
Minos1	9.48532e-17	-0.0813915	0.27	0.432	1.6162e-12
Med12	9.55152e-17	-0.069981	0.156	0.274	1.62748e-12
Ptms	9.60329e-17	-0.0820356	0.325	0.497	1.6363e-12
Pgd	9.62218e-17	-0.0616179	0.168	0.291	1.63952e-12
Dnaja1	9.63336e-17	-0.0768902	0.274	0.43	1.64143e-12
Slc35a4	9.99468e-17	-0.0766158	0.085	0.172	1.70299e-12
Thoc2	1.02189e-16	-0.0852612	0.184	0.312	1.7412e-12
Ndufa11	1.02499e-16	-0.0313637	0.108	0.21	1.74647e-12
Dpp3	1.02685e-16	-0.0539289	0.131	0.242	1.74964e-12
Rgs2	1.02789e-16	-0.198063	0.487	0.637	1.75142e-12
Dda1	1.03066e-16	-0.0501338	0.126	0.232	1.75613e-12
Coq2	1.03551e-16	-0.096674	0.056	0.129	1.7644e-12
Chic2	1.03713e-16	-0.0464093	0.14	0.254	1.76716e-12
Rbm10	1.04133e-16	-0.0638433	0.108	0.206	1.77431e-12
Timm17a	1.0468e-16	-0.0570825	0.07	0.15	1.78364e-12
Fam98b	1.04743e-16	-0.0483245	0.094	0.186	1.78472e-12
Srp14	1.05903e-16	-0.0937408	0.282	0.443	1.80448e-12
Rab21	1.06593e-16	-0.0328975	0.123	0.23	1.81624e-12
Mrp63	1.07497e-16	-0.0582154	0.137	0.247	1.83164e-12
Cops6	1.07846e-16	-0.059863	0.192	0.329	1.83758e-12
Alyref	1.12566e-16	-0.0419528	0.087	0.177	1.91801e-12
Cnpy2	1.13953e-16	-0.0602545	0.075	0.158	1.94164e-12
Nap1l4	1.1623e-16	-0.0629934	0.245	0.399	1.98045e-12
Ndufa3	1.18034e-16	-0.0509437	0.143	0.257	2.01118e-12
Psma5	1.22006e-16	-0.0531407	0.097	0.191	2.07886e-12
B230219d22rik	1.23523e-16	-0.0710667	0.103	0.199	2.10471e-12
Edf1	1.24536e-16	-0.120538	0.391	0.569	2.12197e-12
Eif5b	1.26394e-16	-0.0819317	0.149	0.263	2.15363e-12
Smarca5	1.27596e-16	-0.0744657	0.192	0.324	2.1741e-12
Usp19	1.27939e-16	-0.0347956	0.137	0.249	2.17995e-12
1810009a15rik	1.32484e-16	-0.0700286	0.073	0.154	2.2574e-12
Csnk2a1	1.32998e-16	-0.0356984	0.13	0.24	2.26614e-12
Uhrf2	1.36187e-16	-0.0643241	0.203	0.338	2.3205e-12
Nr3c1	1.38569e-16	-0.0791773	0.199	0.328	2.36107e-12
Klri2	1.39189e-16	-0.130834	0.074	0.153	2.37164e-12
Tigd2	1.40396e-16	-0.0566418	0.077	0.161	2.39221e-12
Thoc7	1.43003e-16	-0.0606293	0.085	0.172	2.43662e-12
Rps20	1.47944e-16	-0.10881	0.811	0.9	2.52082e-12
Prpf19	1.50856e-16	-0.0865298	0.123	0.224	2.57044e-12
Ai467606	1.52841e-16	-0.0415504	0.072	0.154	2.60426e-12
Npepl1	1.53728e-16	-0.0574722	0.155	0.272	2.61938e-12
Trmt112	1.57325e-16	-0.0482746	0.137	0.249	2.68066e-12
Nudt16l1	1.66763e-16	-0.0424528	0.092	0.184	2.84147e-12
Clk3	1.66834e-16	-0.0645135	0.125	0.23	2.84268e-12
Slc6a6	1.69525e-16	-0.0644019	0.137	0.245	2.88853e-12
Cdca7l	1.73645e-16	-0.0959837	0.068	0.146	2.95873e-12
2022-09-07	1.74744e-16	-0.11842	0.381	0.554	2.97747e-12
Sec11a	1.76975e-16	-0.0673574	0.222	0.367	3.01548e-12
Pfkl	1.77698e-16	-0.10711	0.175	0.297	3.02779e-12
Zbtb25	1.79581e-16	-0.0741549	0.052	0.122	3.05989e-12
Pom121	1.81676e-16	-0.0702737	0.104	0.199	3.09558e-12
Tmem160	1.82288e-16	-0.0560599	0.215	0.355	3.10601e-12
Phb	1.89676e-16	-0.0683892	0.091	0.181	3.23189e-12
Gpr174	1.93759e-16	-0.0626398	0.155	0.271	3.30146e-12
Aco2	1.97198e-16	-0.0953439	0.219	0.357	3.36006e-12
Ncln	1.97346e-16	-0.0809836	0.068	0.146	3.36257e-12
Nr1h2	1.98507e-16	-0.0667915	0.129	0.236	3.38236e-12
Armc1	2.03678e-16	-0.0636223	0.073	0.153	3.47047e-12
Khdrbs1	2.04357e-16	-0.0712556	0.268	0.428	3.48205e-12
Rce1	2.04534e-16	-0.0771319	0.047	0.114	3.48506e-12
Mtmr12	2.04828e-16	-0.0888105	0.122	0.225	3.49006e-12
Ppm1a	2.08293e-16	-0.0595446	0.132	0.24	3.54911e-12
Dtd1	2.09617e-16	-0.054992	0.046	0.114	3.57166e-12
Itgb2	2.09859e-16	-0.142459	0.623	0.779	3.57579e-12
Cd2bp2	2.13306e-16	-0.0620951	0.178	0.304	3.63452e-12
Pptc7	2.15855e-16	-0.0778538	0.1	0.193	3.67796e-12
Psmd11	2.22628e-16	-0.0618061	0.123	0.227	3.79335e-12
Ttf1	2.24753e-16	-0.0901084	0.064	0.14	3.82957e-12
Ccnd3	2.28352e-16	-0.0765007	0.309	0.479	3.89089e-12
Jak3	2.29654e-16	-0.0745721	0.292	0.456	3.91308e-12
Dad1	2.33268e-16	-0.0631478	0.246	0.396	3.97466e-12
Ubtf	2.35698e-16	-0.11065	0.333	0.502	4.01607e-12
Mapkapk5	2.35746e-16	-0.0630969	0.055	0.127	4.01687e-12
Dhx30	2.40694e-16	-0.0516714	0.082	0.167	4.10118e-12
Kmt2b	2.42372e-16	-0.0757977	0.161	0.278	4.12978e-12
Hnrnpdl	2.47676e-16	-0.082276	0.298	0.463	4.22016e-12
Shoc2	2.52591e-16	-0.052755	0.109	0.207	4.3039e-12
Pim2	2.534e-16	-0.0849316	0.101	0.194	4.31768e-12
Oxct1	2.54004e-16	-0.109841	0.253	0.397	4.32797e-12
Cx3cr1	2.5502e-16	-0.169448	0.131	0.231	4.34528e-12
Cln3	2.57831e-16	-0.0500067	0.106	0.203	4.39318e-12
Tnfsf11	2.59035e-16	-0.1075	0.051	0.12	4.4137e-12
Wbp5	2.59537e-16	-0.080145	0.053	0.123	4.42225e-12
2410015m20rik	2.59911e-16	-0.0379196	0.123	0.229	4.42862e-12
Sh3bp1	2.59929e-16	-0.0497793	0.106	0.203	4.42892e-12
Vps13d	2.61671e-16	-0.0592545	0.178	0.303	4.45861e-12
Hopx	2.65367e-16	-0.0274364	0.117	0.22	4.52159e-12
Sar1a	2.69478e-16	-0.041207	0.234	0.384	4.59164e-12
Ubl5	2.7436e-16	-0.056987	0.285	0.457	4.67482e-12
Atg16l2	2.75897e-16	-0.0800584	0.08	0.164	4.70102e-12
Scp2	2.77574e-16	-0.0603185	0.065	0.143	4.72958e-12
Tcof1	2.78214e-16	-0.135121	0.202	0.33	4.74049e-12
Csrp1	2.8218e-16	-0.0411813	0.138	0.249	4.80806e-12
Rfc2	2.85792e-16	-0.0664308	0.162	0.281	4.8696e-12
Dnajb6	2.91634e-16	-0.0485338	0.081	0.166	4.96915e-12
Git1	2.91984e-16	-0.0643254	0.066	0.143	4.97511e-12
Sdcbp2	3.04102e-16	-0.0582919	0.123	0.226	5.1816e-12
Stat3	3.06794e-16	-0.162964	0.556	0.719	5.22746e-12
Trp53	3.07081e-16	-0.0748876	0.173	0.298	5.23234e-12
E2f3	3.08118e-16	-0.076316	0.048	0.114	5.25002e-12
C1qbp	3.09397e-16	-0.0773845	0.096	0.186	5.27181e-12
Ranbp1	3.10214e-16	-0.0651006	0.143	0.255	5.28573e-12
Mrfap1	3.13737e-16	-0.0653839	0.185	0.313	5.34576e-12
Hnrnpa0	3.21269e-16	-0.100331	0.411	0.596	5.4741e-12
Faf2	3.24659e-16	-0.0669161	0.101	0.195	5.53187e-12
Taz	3.2638e-16	-0.0578797	0.06	0.134	5.56119e-12
Mcm6	3.28689e-16	-0.0718286	0.222	0.361	5.60053e-12
Taf5l	3.29103e-16	-0.0740146	0.061	0.135	5.60759e-12
Hmgcs1	3.32553e-16	-0.094287	0.075	0.156	5.66637e-12
Mphosph10	3.34084e-16	-0.0888878	0.041	0.103	5.69245e-12
Chchd1	3.34724e-16	-0.0538399	0.07	0.149	5.70336e-12
Sdf2	3.3496e-16	-0.0454766	0.112	0.212	5.70739e-12
Sdhaf2	3.41329e-16	-0.0534433	0.095	0.187	5.81591e-12
Cds2	3.50531e-16	-0.0637836	0.226	0.37	5.97269e-12
Kif5b	3.50597e-16	-0.0802202	0.272	0.427	5.97382e-12
Lsm12	3.54888e-16	-0.0370692	0.096	0.189	6.04693e-12
Nemf	3.54933e-16	-0.0736046	0.121	0.222	6.0477e-12
0610031j06rik	3.56806e-16	-0.0347089	0.155	0.275	6.07963e-12
Stap1	3.62204e-16	-0.0551901	0.075	0.157	6.17159e-12
Prdx1	3.65071e-16	-0.0777563	0.263	0.417	6.22044e-12
Kcnn4	3.73191e-16	-0.0758238	0.128	0.232	6.3588e-12
Ube2e1	3.81517e-16	-0.0612449	0.113	0.212	6.50066e-12
Hmgb1	3.81877e-16	-0.0410396	0.143	0.256	6.50681e-12
Txnrd1	3.95994e-16	-0.072736	0.225	0.365	6.74735e-12
D19bwg1357e	3.96518e-16	-0.0699582	0.092	0.18	6.75626e-12
Qk	4.00879e-16	-0.0270564	0.114	0.214	6.83058e-12
Psmc6	4.38041e-16	-0.0339045	0.107	0.205	7.46378e-12
Tubb4b	4.42366e-16	-0.0646365	0.144	0.255	7.53747e-12
Srsf11	4.43862e-16	-0.0948159	0.272	0.429	7.56297e-12
Trnau1ap	4.48985e-16	-0.0571298	0.071	0.15	7.65026e-12
Hspbp1	4.50278e-16	-0.084569	0.087	0.173	7.67228e-12
Emc7	4.5455e-16	-0.0368116	0.14	0.251	7.74508e-12
Maea	4.80912e-16	-0.0565249	0.151	0.265	8.19426e-12
Ppie	4.82495e-16	-0.0655812	0.039	0.101	8.22123e-12
Srpk2	4.86154e-16	-0.0666508	0.135	0.242	8.28359e-12
Ttc14	4.88091e-16	-0.0624419	0.096	0.186	8.31657e-12
Gpr132	4.91391e-16	-0.0874267	0.118	0.216	8.37281e-12
Fcho1	4.93778e-16	-0.0449772	0.185	0.314	8.41349e-12
Rprd2	5.09082e-16	-0.0562478	0.098	0.189	8.67425e-12
Prkd2	5.09318e-16	-0.0548183	0.077	0.158	8.67828e-12
Cpsf7	5.1416e-16	-0.0469091	0.115	0.214	8.76078e-12
Stat5a	5.15702e-16	-0.0836322	0.058	0.13	8.78705e-12
Bag6	5.19331e-16	-0.0446176	0.19	0.32	8.84888e-12
Lsm14a	5.21936e-16	-0.0612669	0.258	0.415	8.89327e-12
2010111i01rik	5.28887e-16	-0.0904619	0.153	0.266	9.01171e-12
Sp4	5.40624e-16	-0.0779959	0.144	0.253	9.21169e-12
Rap1a	5.5381e-16	-0.0943432	0.309	0.471	9.43637e-12
Eno3	5.75759e-16	-0.0893399	0.04	0.102	9.81035e-12
Lsmd1	5.76133e-16	-0.0519805	0.078	0.161	9.81674e-12
Lta4h	5.85977e-16	-0.0731576	0.197	0.328	9.98446e-12
Rnf31	5.92158e-16	-0.0417793	0.074	0.156	1.00898e-11
Elk4	5.97457e-16	-0.0318996	0.164	0.285	1.01801e-11
Ndufs2	6.0274e-16	-0.0847759	0.276	0.433	1.02701e-11
Bcl10	6.08273e-16	-0.0669953	0.05	0.118	1.03644e-11
Rpl5	6.23792e-16	-0.15553	0.805	0.892	1.06288e-11
Abhd8	6.24027e-16	-0.0523721	0.057	0.129	1.06328e-11
Phgdh	6.26673e-16	-0.0534298	0.053	0.122	1.06779e-11
Ai413582	6.38923e-16	-0.0610152	0.041	0.104	1.08866e-11
Arl1	6.3984e-16	-0.0359347	0.096	0.189	1.09022e-11
Mrps18c	6.47391e-16	-0.0589108	0.09	0.179	1.10309e-11
Tmc8	6.59791e-16	-0.0464149	0.043	0.108	1.12422e-11
Pex6	6.67166e-16	-0.0902259	0.048	0.114	1.13678e-11
Ppp2r1a	6.70549e-16	-0.0610195	0.203	0.337	1.14255e-11
Egln2	6.80006e-16	-0.062423	0.081	0.165	1.15866e-11
Zbtb1	6.819e-16	-0.0920977	0.204	0.335	1.16189e-11
Atf6b	6.83574e-16	-0.0178935	0.097	0.191	1.16474e-11
Gimap9	6.89483e-16	-0.0397184	0.12	0.222	1.17481e-11
Fcf1	6.91897e-16	-0.0513628	0.057	0.129	1.17892e-11
Dlg1	6.94218e-16	-0.0672272	0.144	0.254	1.18288e-11
Cops8	6.94988e-16	-0.0425415	0.079	0.162	1.18419e-11
Slirp	6.99671e-16	-0.0534773	0.05	0.118	1.19217e-11
Htt	7.08301e-16	-0.0404447	0.102	0.195	1.20687e-11
Cirbp	7.08622e-16	-0.0354606	0.104	0.199	1.20742e-11
Rnf4	7.10292e-16	-0.0569351	0.175	0.298	1.21027e-11
Psmc5	7.13488e-16	-0.0913666	0.161	0.275	1.21571e-11
Tsc22d2	7.15963e-16	-0.0665822	0.056	0.127	1.21993e-11
Atp6v1b2	7.25067e-16	-0.0323457	0.126	0.231	1.23544e-11
Mink1	7.29181e-16	-0.068559	0.194	0.323	1.24245e-11
Sf3a2	7.33906e-16	-0.0517983	0.055	0.125	1.2505e-11
Matk	7.38252e-16	-0.0690345	0.137	0.243	1.25791e-11
Larp7	7.42401e-16	-0.0831117	0.049	0.115	1.26498e-11
9430023l20rik	7.49999e-16	-0.0843891	0.08	0.162	1.27792e-11
Lrrc58	7.65054e-16	-0.039325	0.162	0.281	1.30357e-11
Mrps9	7.69824e-16	-0.0367812	0.075	0.156	1.3117e-11
Vdac3	7.70428e-16	-0.0449015	0.075	0.157	1.31273e-11
Pcmtd1	7.73925e-16	-0.0491815	0.105	0.2	1.31869e-11
1110007c09rik	7.84218e-16	-0.0542421	0.066	0.143	1.33623e-11
Cd84	8.06926e-16	-0.0359663	0.121	0.224	1.37492e-11
Igfbp7	8.10546e-16	-0.109958	0.044	0.107	1.38109e-11
Fam169b	8.13127e-16	-0.0469746	0.102	0.196	1.38549e-11
Dhrs7	8.13548e-16	-0.0383174	0.087	0.174	1.3862e-11
Med20	8.15096e-16	-0.0855385	0.047	0.112	1.38884e-11
Rltpr	8.20327e-16	-0.0590196	0.074	0.154	1.39775e-11
Cct7	8.27925e-16	-0.114821	0.41	0.594	1.4107e-11
Stat5b	8.43364e-16	-0.0374103	0.217	0.359	1.43701e-11
Sat1	8.67635e-16	-0.0429518	0.135	0.241	1.47836e-11
Arglu1	8.74433e-16	-0.0835048	0.137	0.243	1.48995e-11
Phf17	8.85874e-16	-0.0803319	0.072	0.15	1.50944e-11
Ptprcap	8.85969e-16	-0.132399	0.579	0.74	1.5096e-11
Sfpq	9.07509e-16	-0.0962442	0.355	0.527	1.5463e-11
Mapkapk3	9.20354e-16	-0.0654115	0.255	0.404	1.56819e-11
Azi2	9.34441e-16	-0.0389676	0.149	0.263	1.59219e-11
D10jhu81e	9.45823e-16	-0.048798	0.1	0.192	1.61159e-11
Gripap1	9.55798e-16	-0.0920904	0.1	0.189	1.62858e-11
Cdc5l	9.63538e-16	-0.0562086	0.121	0.221	1.64177e-11
Eny2	9.72157e-16	-0.0637995	0.062	0.135	1.65646e-11
Nudt4	9.89767e-16	-0.0590284	0.127	0.229	1.68646e-11
Tmem179b	9.99494e-16	-0.019868	0.062	0.136	1.70304e-11
Elavl1	1.00041e-15	-0.0588705	0.152	0.264	1.7046e-11
Psma7	1.00731e-15	-0.0974905	0.283	0.439	1.71636e-11
Fbxw11	1.02927e-15	-0.042737	0.139	0.248	1.75377e-11
Slc25a5	1.031e-15	-0.119168	0.409	0.571	1.75673e-11
Adamts6	1.04242e-15	-0.0657184	0.075	0.154	1.77617e-11
Vgll4	1.06024e-15	-0.0821106	0.212	0.347	1.80655e-11
H2-M3	1.0815e-15	-0.0520175	0.075	0.155	1.84277e-11
Cnot6l	1.14178e-15	-0.0843726	0.342	0.51	1.94547e-11
Eif2s2	1.14474e-15	-0.0283162	0.128	0.234	1.95053e-11
Actl6a	1.17346e-15	-0.086996	0.1	0.19	1.99947e-11
Spin1	1.18358e-15	-0.0243732	0.092	0.181	2.01669e-11
Otub1	1.23221e-15	-0.0596437	0.101	0.192	2.09955e-11
Mau2	1.24805e-15	-0.0513872	0.121	0.222	2.12656e-11
Dcaf15	1.25201e-15	-0.050897	0.103	0.195	2.1333e-11
Idh3a	1.32556e-15	-0.0469588	0.09	0.177	2.25862e-11
Cndp2	1.38804e-15	-0.0559722	0.189	0.316	2.36508e-11
Clasrp	1.39471e-15	-0.0720137	0.056	0.127	2.37644e-11
Hnrnpd	1.40932e-15	-0.0825586	0.331	0.507	2.40134e-11
Usp1	1.44072e-15	-0.0716575	0.106	0.2	2.45485e-11
Nop2	1.45155e-15	-0.0687408	0.045	0.109	2.47329e-11
Sh2d2a	1.4545e-15	-0.141705	0.607	0.754	2.47832e-11
Pabpn1	1.45792e-15	-0.0694942	0.047	0.112	2.48415e-11
Psmc2	1.48454e-15	-0.0577157	0.152	0.265	2.52951e-11
Syncrip	1.4957e-15	-0.0653008	0.27	0.426	2.54853e-11
Gsk3a	1.50002e-15	-0.0429029	0.15	0.264	2.55589e-11
Traf3	1.51648e-15	-0.0560027	0.101	0.192	2.58392e-11
Trappc3	1.52179e-15	-0.0602519	0.078	0.158	2.59298e-11
Rgs16	1.52824e-15	-0.190961	0.528	0.669	2.60397e-11
Ccdc25	1.53719e-15	-0.0625938	0.082	0.165	2.61922e-11
Cbx6	1.54073e-15	-0.0798312	0.078	0.158	2.62525e-11
Cisd2	1.56079e-15	-0.0167864	0.084	0.17	2.65943e-11
Flot2	1.58229e-15	-0.0455406	0.108	0.203	2.69606e-11
Cluh	1.59457e-15	-0.0962066	0.092	0.177	2.71698e-11
Cyhr1	1.59552e-15	-0.0482712	0.114	0.213	2.71861e-11
U2surp	1.60021e-15	-0.0711798	0.133	0.237	2.7266e-11
Irak1	1.6171e-15	-0.0610714	0.176	0.296	2.75538e-11
Elmo1	1.64598e-15	-0.0493209	0.137	0.243	2.80458e-11
Chst12	1.65435e-15	-0.0410477	0.08	0.163	2.81884e-11
Srrt	1.67534e-15	-0.0438069	0.214	0.349	2.85461e-11
Ubxn2a	1.68314e-15	-0.0528939	0.072	0.15	2.8679e-11
Slc25a38	1.68426e-15	-0.068387	0.049	0.115	2.86982e-11
Zdhhc5	1.6978e-15	-0.050442	0.129	0.231	2.89289e-11
Fasl	1.70928e-15	-0.0828429	0.229	0.367	2.91244e-11
Uri1	1.71861e-15	-0.050198	0.106	0.199	2.92834e-11
Bnip3l	1.72627e-15	-0.0449434	0.188	0.317	2.9414e-11
Svil	1.72767e-15	-0.0674252	0.103	0.194	2.94378e-11
Dgcr2	1.74581e-15	-0.0395429	0.057	0.128	2.97469e-11
Rab14	1.75082e-15	-0.0241352	0.133	0.24	2.98323e-11
Ncbp1	1.76248e-15	-0.0407155	0.135	0.242	3.00309e-11
Slc35c2	1.7694e-15	-0.0550684	0.07	0.147	3.01489e-11
Odc1	1.77058e-15	-0.0513867	0.295	0.45	3.01688e-11
Krr1	1.88255e-15	-0.0591051	0.069	0.146	3.20768e-11
Ppib	1.96809e-15	-0.107887	0.386	0.555	3.35342e-11
Slbp	1.99343e-15	-0.04031	0.072	0.151	3.3966e-11
Phf1	2.00163e-15	-0.0583032	0.094	0.182	3.41058e-11
Osgep	2.15179e-15	-0.0819649	0.075	0.153	3.66644e-11
Trmt2a	2.19877e-15	-0.0560418	0.056	0.125	3.74648e-11
Azin1	2.22386e-15	-0.0393404	0.199	0.333	3.78924e-11
Arl2bp	2.29505e-15	-0.0226047	0.164	0.285	3.91053e-11
Ppig	2.33082e-15	-0.0646041	0.127	0.229	3.97149e-11
Tmx1	2.34368e-15	-0.01397	0.175	0.301	3.9934e-11
Lag3	2.40011e-15	-0.142193	0.538	0.702	4.08954e-11
Bap1	2.40148e-15	-0.0707439	0.087	0.171	4.09188e-11
Mmadhc	2.40291e-15	-0.0524088	0.053	0.121	4.09432e-11
Srsf2	2.43604e-15	-0.0886033	0.323	0.486	4.15077e-11
Coro7	2.43833e-15	-0.0871977	0.105	0.196	4.15466e-11
Prkcsh	2.47325e-15	-0.0443392	0.248	0.395	4.21417e-11
Cul5	2.48217e-15	-0.0721989	0.094	0.18	4.22937e-11
Furin	2.48382e-15	-0.0796223	0.111	0.205	4.23218e-11
Atp6ap1	2.511e-15	-0.0674902	0.213	0.349	4.2785e-11
Actr1b	2.51165e-15	-0.0528549	0.117	0.215	4.27961e-11
Nop58	2.51651e-15	-0.0645878	0.118	0.214	4.28788e-11
Msl2	2.54316e-15	-0.0616124	0.19	0.314	4.3333e-11
Mcm4	2.57215e-15	-0.117008	0.139	0.241	4.38269e-11
Ubfd1	2.58213e-15	-0.0533728	0.071	0.148	4.3997e-11
Slc38a2	2.61303e-15	-0.0704876	0.275	0.428	4.45234e-11
Fam188a	2.63152e-15	-0.0463769	0.067	0.142	4.48384e-11
Coa5	2.64766e-15	-0.0424484	0.17	0.29	4.51135e-11
Abhd12	2.67411e-15	-0.0478965	0.101	0.193	4.55641e-11
Rpe	2.68023e-15	-0.0256103	0.091	0.179	4.56684e-11
Sdha	2.71015e-15	-0.0634938	0.268	0.422	4.61783e-11
Vps52	2.72875e-15	-0.0403966	0.084	0.169	4.64952e-11
Srprb	2.73975e-15	-0.038543	0.048	0.112	4.66826e-11
Pin1	2.74743e-15	-0.0352161	0.096	0.186	4.68134e-11
Dhx9	2.7953e-15	-0.0824775	0.314	0.477	4.76292e-11
Rap1gds1	2.81229e-15	-0.0440355	0.15	0.261	4.79186e-11
Abhd16a	2.82112e-15	-0.0658835	0.072	0.149	4.8069e-11
Lrrfip2	2.86047e-15	-0.0462013	0.058	0.128	4.87396e-11
Pygo2	2.86658e-15	-0.068684	0.047	0.112	4.88436e-11
Zdhhc20	2.8829e-15	-0.0956559	0.293	0.445	4.91217e-11
Lfng	2.88454e-15	-0.0851148	0.325	0.489	4.91496e-11
Rnf145	2.88803e-15	-0.0317846	0.115	0.212	4.92091e-11
Prpf8	2.90116e-15	-0.0977296	0.38	0.553	4.94329e-11
Gtf2h5	2.92191e-15	-0.0303656	0.074	0.152	4.97864e-11
Ubap2l	2.94946e-15	-0.0635987	0.26	0.411	5.02559e-11
Polg	3.01196e-15	-0.0726776	0.082	0.164	5.13207e-11
Wdr43	3.01762e-15	-0.0692643	0.143	0.249	5.14173e-11
Tap2	3.0538e-15	-0.0610102	0.266	0.416	5.20338e-11
Znrd1	3.09294e-15	-0.0552363	0.052	0.119	5.27006e-11
Rnaseh2c	3.09937e-15	-0.0406679	0.111	0.207	5.28101e-11
Snhg12	3.10552e-15	-0.069329	0.071	0.147	5.29149e-11
Sike1	3.11901e-15	-0.0608935	0.05	0.116	5.31448e-11
Bcl2l13	3.13509e-15	-0.0575625	0.09	0.175	5.34188e-11
Rbx1	3.30092e-15	-0.0172173	0.148	0.262	5.62445e-11
Psma4	3.30982e-15	-0.0738259	0.169	0.286	5.6396e-11
Brpf1	3.37143e-15	-0.0775729	0.139	0.243	5.74458e-11
Pik3r1	3.46537e-15	-0.0855151	0.294	0.444	5.90464e-11
Tia1	3.50762e-15	-0.0428298	0.075	0.155	5.97664e-11
Limd2	3.54642e-15	-0.108898	0.429	0.605	6.04274e-11
Il2ra	3.62588e-15	-0.0708246	0.171	0.286	6.17813e-11
Akap8l	3.72458e-15	-0.0645427	0.131	0.233	6.34631e-11
Sympk	3.75427e-15	-0.0596318	0.167	0.283	6.3969e-11
Ptplad1	3.76147e-15	-0.0693753	0.142	0.247	6.40918e-11
Zfr	3.78762e-15	-0.0683633	0.18	0.3	6.45373e-11
Aebp2	3.86764e-15	-0.0741271	0.332	0.5	6.59008e-11
Uqcrc2	3.87493e-15	-0.052974	0.219	0.357	6.6025e-11
Erp44	3.88312e-15	-0.0774902	0.19	0.315	6.61646e-11
Rnf7	3.89057e-15	-0.0360736	0.061	0.133	6.62914e-11
Ets2	3.95695e-15	-0.0663911	0.041	0.102	6.74224e-11
Dennd1b	4.0133e-15	-0.0702547	0.216	0.347	6.83826e-11
Imp3	4.12859e-15	-0.0421321	0.115	0.212	7.03471e-11
Notch1	4.15599e-15	-0.0563482	0.279	0.436	7.0814e-11
Uqcrc1	4.25205e-15	-0.0720056	0.252	0.4	7.24507e-11
Mtch2	4.3289e-15	-0.0456734	0.101	0.192	7.37601e-11
Pdcd1lg2	4.36044e-15	-0.0557299	0.044	0.106	7.42975e-11
Tor4a	4.38048e-15	-0.0597885	0.063	0.135	7.4639e-11
Cldn25	4.41916e-15	-0.0537065	0.067	0.142	7.5298e-11
Ctdspl2	4.43817e-15	-0.0473744	0.092	0.179	7.56219e-11
Pfkfb3	4.57412e-15	-0.0668477	0.157	0.265	7.79384e-11
Ndfip2	4.60905e-15	-0.0199015	0.173	0.296	7.85335e-11
Skil	4.63414e-15	-0.103251	0.352	0.517	7.89611e-11
Gigyf1	4.87931e-15	-0.070232	0.077	0.156	8.31385e-11
Ndufv3	4.88839e-15	-0.0684387	0.207	0.341	8.32933e-11
Aldoc	4.97622e-15	-0.0610373	0.084	0.165	8.47898e-11
Pdcd5	4.98136e-15	-0.0562187	0.053	0.12	8.48774e-11
Rpl32	5.08691e-15	-0.101298	0.885	0.94	8.66759e-11
Csnk1d	5.12032e-15	-0.0865536	0.235	0.373	8.72452e-11
2410004n09rik	5.15115e-15	-0.0242955	0.07	0.146	8.77704e-11
Dusp14	5.21814e-15	-0.0889729	0.054	0.12	8.89119e-11
Zfml	5.23181e-15	-0.0373756	0.164	0.28	8.91448e-11
Gnl2	5.29572e-15	-0.0596731	0.093	0.179	9.02337e-11
Ptpn2	5.32134e-15	-0.0471658	0.133	0.237	9.06704e-11
Szrd1	5.40995e-15	-0.0590338	0.224	0.361	9.21802e-11
1110008f13rik	5.44644e-15	-0.0358002	0.135	0.239	9.28019e-11
Elp2	5.63463e-15	-0.0586079	0.092	0.178	9.60085e-11
Gtpbp6	5.64581e-15	-0.0685686	0.041	0.101	9.6199e-11
Nacc1	5.66403e-15	-0.0571782	0.128	0.229	9.65095e-11
Ddit4	5.76308e-15	-0.118914	0.299	0.441	9.81972e-11
Chd1	5.76785e-15	-0.0775257	0.215	0.343	9.82784e-11
Rgs8	5.83698e-15	-0.116685	0.129	0.225	9.94563e-11
Ankrd52	5.84441e-15	-0.0726541	0.061	0.131	9.95829e-11
Zbtb44	5.89393e-15	-0.0664121	0.065	0.138	1.00427e-10
Tmem64	5.90649e-15	-0.0722538	0.066	0.139	1.00641e-10
Mrpl13	5.91618e-15	-0.0556344	0.115	0.21	1.00806e-10
Immt	6.14126e-15	-0.0849087	0.16	0.272	1.04641e-10
Traf2	6.18211e-15	-0.0659637	0.114	0.208	1.05337e-10
Tank	6.26258e-15	-0.0192989	0.077	0.156	1.06708e-10
Calm2	6.28449e-15	-0.0586494	0.256	0.404	1.07081e-10
Aldh3a2	6.30215e-15	-0.0628097	0.079	0.158	1.07382e-10
Nsfl1c	6.32435e-15	-0.0499674	0.077	0.157	1.07761e-10
Tapbpl	6.32442e-15	-0.0582607	0.138	0.244	1.07762e-10
Mlxip	6.39673e-15	-0.0416529	0.11	0.203	1.08994e-10
Acads	6.45767e-15	-0.0165295	0.094	0.181	1.10032e-10
Eif1b	6.50043e-15	-0.0424267	0.078	0.157	1.10761e-10
Atp6ap2	6.51913e-15	-0.0381182	0.105	0.196	1.11079e-10
Rptor	6.73127e-15	-0.0625464	0.113	0.206	1.14694e-10
Tstd2	6.77805e-15	-0.0854342	0.067	0.139	1.15491e-10
Sidt2	6.81375e-15	-0.0487861	0.226	0.364	1.161e-10
Derl1	7.10489e-15	-0.0500046	0.15	0.258	1.2106e-10
Arfrp1	7.14836e-15	-0.0369926	0.121	0.219	1.21801e-10
Slc38a1	7.22056e-15	-0.0724587	0.222	0.356	1.23031e-10
Tbl1x	7.25027e-15	-0.0564415	0.185	0.307	1.23537e-10
Kctd10	7.25354e-15	-0.0485941	0.163	0.277	1.23593e-10
Pgls	7.37388e-15	-0.0422574	0.232	0.373	1.25644e-10
Grpel1	7.38135e-15	-0.0151396	0.111	0.206	1.25771e-10
Jmjd6	7.43007e-15	-0.0537148	0.127	0.227	1.26601e-10
Lrpprc	7.45549e-15	-0.0941987	0.111	0.202	1.27034e-10
Mrpl41	7.49361e-15	-0.0637336	0.076	0.154	1.27684e-10
Atn1	7.50706e-15	-0.0448163	0.052	0.118	1.27913e-10
Atxn10	7.51233e-15	-0.0511877	0.217	0.354	1.28003e-10
Man2b1	7.68403e-15	-0.0631899	0.22	0.354	1.30928e-10
Phactr2	7.76573e-15	-0.104245	0.099	0.184	1.3232e-10
Atp5g3	7.81352e-15	-0.0847034	0.34	0.509	1.33134e-10
Pnn	7.90132e-15	-0.108736	0.156	0.264	1.34631e-10
Impdh2	7.93084e-15	-0.0472491	0.104	0.194	1.35134e-10
Calr	7.98132e-15	-0.131032	0.536	0.703	1.35994e-10
Gtf2f1	8.21507e-15	-0.0848837	0.139	0.243	1.39977e-10
Snapc5	8.23046e-15	-0.0463999	0.077	0.156	1.40239e-10
Srcap	8.59263e-15	-0.0667082	0.142	0.247	1.4641e-10
Vta1	8.60403e-15	-0.0553977	0.057	0.126	1.46604e-10
Rnf149	8.62838e-15	-0.0514005	0.092	0.177	1.47019e-10
Gorasp2	8.677e-15	-0.0465505	0.144	0.251	1.47847e-10
Senp3	8.72766e-15	-0.0552386	0.084	0.165	1.48711e-10
2310011j03rik	8.75589e-15	-0.0565077	0.078	0.157	1.49192e-10
Wdr33	8.80291e-15	-0.0592826	0.106	0.197	1.49993e-10
Nfkbid	8.96547e-15	-0.0894715	0.058	0.126	1.52763e-10
Ctnnb1	9.13761e-15	-0.077736	0.286	0.436	1.55696e-10
Cd226	9.31981e-15	-0.064024	0.174	0.29	1.588e-10
Rasa1	9.39476e-15	-0.0443299	0.223	0.357	1.60077e-10
Coq9	9.51693e-15	-0.0335464	0.056	0.124	1.62159e-10
Capza1	9.71013e-15	-0.0639893	0.251	0.398	1.65451e-10
2210016f16rik	9.88811e-15	-0.0474455	0.104	0.194	1.68484e-10
A230050p20rik	9.92234e-15	-0.0729559	0.042	0.102	1.69067e-10
Hspd1	9.92823e-15	-0.0878583	0.222	0.356	1.69167e-10
Pfdn5	1.01342e-14	-0.123466	0.583	0.739	1.72676e-10
Ttpal	1.01652e-14	-0.0694039	0.085	0.167	1.73204e-10
Stk25	1.0188e-14	-0.0403803	0.072	0.148	1.73594e-10
B4galt5	1.03159e-14	-0.0939499	0.343	0.508	1.75773e-10
Gid4	1.04778e-14	-0.0537099	0.053	0.119	1.78531e-10
Paip2	1.08091e-14	-0.0784033	0.217	0.348	1.84176e-10
Stxbp2	1.09991e-14	-0.0541166	0.192	0.316	1.87413e-10
Nmi	1.10087e-14	-0.0651029	0.099	0.186	1.87577e-10
Camta2	1.10695e-14	-0.0533924	0.061	0.131	1.88613e-10
Btbd1	1.10803e-14	-0.0447645	0.106	0.196	1.88798e-10
Srp19	1.11933e-14	-0.0307495	0.083	0.164	1.90723e-10
Pmpcb	1.13502e-14	-0.0545444	0.065	0.137	1.93396e-10
Cib1	1.15366e-14	-0.0100356	0.088	0.173	1.96572e-10
Hspa9	1.16104e-14	-0.0524546	0.206	0.332	1.97829e-10
Emc1	1.17331e-14	-0.0624872	0.072	0.147	1.99919e-10
Emc8	1.17403e-14	-0.060545	0.063	0.133	2.00043e-10
Stip1	1.17448e-14	-0.0915415	0.291	0.441	2.00119e-10
Nfyb	1.17581e-14	-0.0578522	0.094	0.179	2.00346e-10
Impact	1.18687e-14	-0.0490467	0.073	0.148	2.02231e-10
Imp4	1.19932e-14	-0.0542561	0.084	0.165	2.04353e-10
Rnf187	1.23453e-14	-0.0599672	0.28	0.435	2.10352e-10
Wsb2	1.26109e-14	-0.0465379	0.065	0.137	2.14878e-10
Gabpa	1.26673e-14	-0.0484424	0.149	0.256	2.15839e-10
Arrdc1	1.27299e-14	-0.0447903	0.074	0.15	2.16905e-10
Ufm1	1.29274e-14	-0.0541556	0.073	0.148	2.2027e-10
Gnb1	1.32972e-14	-0.103583	0.394	0.564	2.26572e-10
Atrx	1.33172e-14	-0.11815	0.331	0.486	2.26912e-10
Atad3a	1.37017e-14	-0.0819754	0.048	0.11	2.33462e-10
Trim12c	1.37584e-14	-0.0711762	0.18	0.297	2.34429e-10
Pigs	1.39016e-14	-0.0233172	0.11	0.203	2.3687e-10
Tmem259	1.41097e-14	-0.0701032	0.155	0.266	2.40414e-10
Mcm2	1.44443e-14	-0.0694901	0.094	0.178	2.46116e-10
Rcn1	1.45054e-14	-0.0370691	0.132	0.233	2.47157e-10
Traf7	1.45869e-14	-0.0351836	0.107	0.199	2.48547e-10
Lypla2	1.4675e-14	-0.0256882	0.21	0.345	2.50047e-10
Fhod1	1.48166e-14	-0.0584848	0.042	0.101	2.5246e-10
Ppp1cb	1.48349e-14	-0.0457024	0.271	0.427	2.52772e-10
Relb	1.50719e-14	-0.0648754	0.089	0.171	2.56809e-10
Tomm5	1.51267e-14	-0.0428411	0.044	0.106	2.57743e-10
Col4a3bp	1.52772e-14	-0.063362	0.195	0.316	2.60308e-10
Mzt1	1.53315e-14	-0.0534362	0.049	0.112	2.61233e-10
Phc3	1.54305e-14	-0.0732416	0.179	0.296	2.6292e-10
Lbh	1.54509e-14	-0.0532596	0.274	0.424	2.63268e-10
Pja2	1.54736e-14	-0.0692057	0.06	0.129	2.63654e-10
Ssbp3	1.56553e-14	-0.0487415	0.186	0.309	2.6675e-10
Rgs3	1.5683e-14	-0.0336874	0.213	0.347	2.67222e-10
Uqcrq	1.60359e-14	-0.048674	0.254	0.402	2.73236e-10
Idnk	1.61794e-14	-0.045073	0.092	0.176	2.7568e-10
Mogs	1.62579e-14	-0.0507604	0.112	0.205	2.77018e-10
Pitrm1	1.62775e-14	-0.0795099	0.044	0.104	2.77352e-10
Lats1	1.63664e-14	-0.061823	0.088	0.169	2.78867e-10
Golim4	1.64049e-14	-0.054723	0.13	0.229	2.79522e-10
Vdac1	1.64959e-14	-0.0498602	0.193	0.315	2.81073e-10
Gtf3c2	1.65776e-14	-0.0412606	0.088	0.17	2.82467e-10
C1d	1.65893e-14	-0.0504417	0.043	0.103	2.82665e-10
Rbbp6	1.67313e-14	-0.0376146	0.192	0.317	2.85084e-10
Raf1	1.67462e-14	-0.0684128	0.131	0.23	2.85338e-10
Mrpl28	1.71264e-14	-0.0344617	0.064	0.136	2.91816e-10
Ppp4r2	1.72446e-14	-0.0290459	0.092	0.177	2.93831e-10
Fam174a	1.72616e-14	-0.0482478	0.048	0.112	2.9412e-10
Ube2z	1.76445e-14	-0.0469641	0.145	0.25	3.00645e-10
Cops4	1.76627e-14	-0.0343913	0.181	0.3	3.00954e-10
Cyld	1.76736e-14	-0.0560379	0.251	0.393	3.0114e-10
Sik1	1.7786e-14	-0.109791	0.33	0.484	3.03055e-10
Cyth3	1.79019e-14	-0.0434983	0.054	0.12	3.0503e-10
Prkrir	1.80082e-14	-0.060702	0.121	0.216	3.06842e-10
Cct3	1.80641e-14	-0.0702971	0.244	0.385	3.07795e-10
Farsa	1.81294e-14	-0.0486234	0.084	0.164	3.08906e-10
Hnrnpf	1.81644e-14	-0.043291	0.198	0.326	3.09502e-10
Dync1h1	1.81774e-14	-0.106142	0.441	0.619	3.09725e-10
Hsd17b4	1.83618e-14	-0.0364868	0.084	0.164	3.12866e-10
Emid1	1.86241e-14	-0.0754061	0.05	0.112	3.17337e-10
Sbf1	1.87381e-14	-0.0555707	0.272	0.421	3.19278e-10
Sun1	1.90815e-14	-0.0508894	0.045	0.106	3.2513e-10
Aip	1.92267e-14	-0.0310954	0.187	0.312	3.27603e-10
Il10rb	1.92783e-14	-0.0414884	0.135	0.238	3.28482e-10
Timm10b	1.93006e-14	-0.0372261	0.046	0.107	3.28864e-10
2022-03-05	1.9316e-14	-0.0461319	0.092	0.175	3.29125e-10
Unc119b	1.98599e-14	-0.0268543	0.2	0.327	3.38393e-10
Ykt6	2.02054e-14	-0.0457547	0.158	0.269	3.4428e-10
Chd6	2.04459e-14	-0.0815303	0.123	0.217	3.48378e-10
Suds3	2.05405e-14	-0.0212173	0.183	0.303	3.49989e-10
Mdh2	2.05472e-14	-0.0698951	0.278	0.432	3.50104e-10
Tnrc6b	2.08206e-14	-0.106781	0.248	0.383	3.54762e-10
Fbrs	2.09603e-14	-0.041976	0.082	0.16	3.57142e-10
Acss1	2.09916e-14	-0.0582109	0.063	0.133	3.57676e-10
Tial1	2.09939e-14	-0.0578748	0.133	0.233	3.57715e-10
Arf3	2.09952e-14	-0.0529591	0.268	0.415	3.57737e-10
Il27ra	2.102e-14	-0.0147427	0.085	0.166	3.5816e-10
Tmem33	2.10684e-14	-0.0257123	0.1	0.188	3.58985e-10
Anapc16	2.12781e-14	-0.0608134	0.069	0.143	3.62558e-10
Auh	2.15652e-14	-0.0619444	0.118	0.213	3.6745e-10
Cep57	2.17844e-14	-0.0365339	0.093	0.177	3.71185e-10
Phip	2.19852e-14	-0.0895976	0.193	0.309	3.74606e-10
Gnptg	2.20891e-14	-0.0515234	0.144	0.252	3.76376e-10
Dlst	2.25548e-14	-0.0417798	0.162	0.274	3.84311e-10
Nr2c2ap	2.32424e-14	-0.034026	0.063	0.133	3.96027e-10
Ppp2cb	2.32824e-14	-0.0339533	0.094	0.178	3.96709e-10
Kdm6b	2.35858e-14	-0.0843682	0.067	0.138	4.01879e-10
Pcm1	2.38999e-14	-0.0635872	0.128	0.223	4.0723e-10
Ormdl3	2.42124e-14	-0.0469496	0.085	0.165	4.12556e-10
Macf1	2.42157e-14	-0.153996	0.698	0.832	4.12611e-10
Ccdc88b	2.44397e-14	-0.0846816	0.299	0.452	4.16427e-10
Calu	2.45149e-14	-0.0442675	0.163	0.276	4.1771e-10
Herc4	2.46283e-14	-0.0500892	0.126	0.225	4.19641e-10
Eml3	2.54125e-14	-0.0537574	0.124	0.221	4.33003e-10
Mtmr3	2.55581e-14	-0.0528748	0.161	0.271	4.35485e-10
Dhx16	2.62452e-14	-0.0486175	0.103	0.19	4.47191e-10
Med28	2.62966e-14	-0.04075	0.161	0.275	4.48068e-10
Mrpl20	2.64471e-14	-0.015816	0.15	0.259	4.50632e-10
Cdk4	2.68551e-14	-0.041918	0.202	0.326	4.57584e-10
Pear1	2.68559e-14	-0.0723019	0.065	0.136	4.57598e-10
Hiat1	2.6998e-14	-0.0631492	0.097	0.182	4.60018e-10
Zadh2	2.70958e-14	-0.0542932	0.126	0.223	4.61686e-10
Prkca	2.74446e-14	-0.0591334	0.133	0.231	4.67629e-10
Ikbkg	2.78327e-14	-0.04921	0.072	0.147	4.74242e-10
Ube2s	2.79286e-14	-0.0394512	0.044	0.104	4.75875e-10
Rbm5	2.8765e-14	-0.074324	0.274	0.423	4.90127e-10
Stk39	2.94709e-14	-0.0775794	0.272	0.419	5.02154e-10
Taf10	2.95373e-14	-0.047744	0.26	0.407	5.03287e-10
Cnbp	2.98386e-14	-0.124037	0.557	0.718	5.08419e-10
Gspt1	2.98976e-14	-0.0601389	0.193	0.314	5.09425e-10
Sgta	3.00637e-14	-0.0315291	0.082	0.162	5.12256e-10
Thoc1	3.01336e-14	-0.0591249	0.065	0.135	5.13446e-10
Nfkbib	3.01839e-14	-0.0357951	0.111	0.201	5.14304e-10
Smc4	3.03328e-14	-0.0775086	0.264	0.403	5.1684e-10
Zmat2	3.03869e-14	-0.054305	0.161	0.27	5.17762e-10
Pnrc2	3.04973e-14	-0.0458885	0.154	0.262	5.19644e-10
Fam102a	3.06053e-14	-0.0657822	0.35	0.525	5.21483e-10
Sec16a	3.10045e-14	-0.0305516	0.153	0.262	5.28285e-10
Zfc3h1	3.12609e-14	-0.0771075	0.133	0.229	5.32654e-10
Fxr2	3.13928e-14	-0.0777309	0.121	0.215	5.34902e-10
Ppm1h	3.19964e-14	-0.0463368	0.209	0.336	5.45186e-10
Pmpca	3.28427e-14	-0.0493309	0.093	0.177	5.59606e-10
Ufl1	3.29769e-14	-0.0546544	0.051	0.114	5.61893e-10
Adamts10	3.30167e-14	-0.0621604	0.156	0.261	5.62571e-10
Cdc37l1	3.31987e-14	-0.0301594	0.055	0.12	5.65673e-10
Irf4	3.36398e-14	-0.088329	0.134	0.23	5.73188e-10
Tbl3	3.36667e-14	-0.037793	0.044	0.105	5.73647e-10
Nipal3	3.4752e-14	-0.0490122	0.169	0.282	5.92139e-10
Ptges3	3.52643e-14	-0.0157522	0.094	0.18	6.00869e-10
Pdia4	3.54434e-14	-0.0582318	0.185	0.304	6.0392e-10
Cyb5r4	3.67148e-14	-0.0476687	0.133	0.233	6.25583e-10
Ranbp3	3.69527e-14	-0.0419586	0.115	0.207	6.29637e-10
Cyb5b	3.73796e-14	-0.0597006	0.116	0.209	6.36912e-10
Pak1ip1	3.77502e-14	-0.0373387	0.102	0.188	6.43226e-10
Ankrd50	3.81316e-14	-0.0307581	0.113	0.204	6.49724e-10
Sdhb	3.83938e-14	-0.0462221	0.217	0.35	6.54192e-10
Rinl	3.83944e-14	-0.0893515	0.356	0.525	6.54203e-10
Sigirr	3.84591e-14	-0.0351551	0.118	0.211	6.55305e-10
Rbm6	3.92059e-14	-0.0505732	0.107	0.196	6.68029e-10
Lmnb1	3.96034e-14	-0.041365	0.143	0.247	6.74802e-10
Rbfa	3.97981e-14	-0.0697014	0.065	0.134	6.78121e-10
Asxl2	3.98155e-14	-0.0690713	0.164	0.273	6.78417e-10
Creb1	4.00543e-14	-0.0337742	0.158	0.267	6.82485e-10
Vps33a	4.00643e-14	-0.0559441	0.076	0.152	6.82655e-10
Ndufa12	4.00954e-14	-0.0567722	0.092	0.174	6.83185e-10
Fam160b1	4.0375e-14	-0.0638691	0.071	0.143	6.8795e-10
Sub1	4.06882e-14	-0.0936176	0.414	0.591	6.93287e-10
M6pr	4.07035e-14	-0.0664437	0.306	0.46	6.93546e-10
Ndufb10	4.10449e-14	-0.0560743	0.2	0.325	6.99363e-10
Rgl2	4.10823e-14	-0.0575471	0.11	0.2	7.00002e-10
Alkbh6	4.13899e-14	-0.0645451	0.05	0.112	7.05242e-10
Psmd12	4.15198e-14	-0.0488714	0.109	0.199	7.07455e-10
Rad23a	4.24567e-14	-0.0394375	0.085	0.164	7.2342e-10
Rrp1	4.28195e-14	-0.074993	0.272	0.417	7.29601e-10
Tmed2	4.45284e-14	-0.0227346	0.075	0.151	7.5872e-10
Aars	4.50287e-14	-0.0552431	0.14	0.242	7.67244e-10
Fam114a2	4.53419e-14	-0.0761553	0.095	0.177	7.7258e-10
Snrnp200	4.5943e-14	-0.0684003	0.312	0.47	7.82823e-10
Akap10	4.61179e-14	-0.0522098	0.059	0.127	7.85803e-10
Stard3nl	4.64107e-14	-0.0419463	0.073	0.147	7.90793e-10
Cdca4	4.64654e-14	-0.0347782	0.082	0.16	7.91724e-10
Pex16	4.6902e-14	-0.0388182	0.06	0.128	7.99162e-10
Adora3	4.69159e-14	-0.068379	0.063	0.132	7.994e-10
Ndufs3	4.76733e-14	-0.0286688	0.121	0.216	8.12305e-10
Nme1	4.8581e-14	-0.0547818	0.247	0.387	8.27771e-10
Sppl3	4.94711e-14	-0.0290249	0.052	0.116	8.42939e-10
Foxj2	4.96568e-14	-0.0236261	0.059	0.127	8.46102e-10
Ifi203	4.98406e-14	-0.0659791	0.305	0.465	8.49235e-10
Cnot6	5.02059e-14	-0.0599691	0.271	0.415	8.55459e-10
Birc2	5.07512e-14	-0.0780344	0.14	0.239	8.64749e-10
Klhdc3	5.14776e-14	-0.0435701	0.059	0.126	8.77127e-10
Pcif1	5.21458e-14	-0.0575114	0.132	0.229	8.88512e-10
Scfd1	5.26176e-14	-0.0589843	0.068	0.14	8.96551e-10
Klhdc4	5.26466e-14	-0.0454989	0.071	0.143	8.97045e-10
Iqsec1	5.33173e-14	-0.0441451	0.145	0.248	9.08474e-10
Snrpc	5.34905e-14	-0.0366018	0.054	0.118	9.11425e-10
Ppdpf	5.44389e-14	-0.0533068	0.074	0.148	9.27585e-10
Vamp4	5.45143e-14	-0.0253057	0.084	0.164	9.28869e-10
Ptpn11	5.46024e-14	-0.0623471	0.175	0.288	9.3037e-10
Cers5	5.48334e-14	-0.07002	0.162	0.269	9.34305e-10
Med30	5.49946e-14	-0.0453017	0.043	0.101	9.37053e-10
Txn2	5.50526e-14	-0.0287441	0.186	0.307	9.38041e-10
Rel	5.5324e-14	-0.094925	0.078	0.151	9.42666e-10
Ythdc1	5.55688e-14	-0.0722239	0.202	0.324	9.46837e-10
Tmem222	5.60473e-14	-0.0294536	0.07	0.143	9.54989e-10
Trim8	5.60485e-14	-0.0454292	0.106	0.195	9.55011e-10
Arl5a	5.6184e-14	-0.0295828	0.204	0.329	9.57319e-10
Rhoc	5.70833e-14	-0.06232	0.05	0.112	9.72642e-10
Ctsc	5.8107e-14	-0.0233585	0.209	0.338	9.90085e-10
Araf	5.83973e-14	-0.0288947	0.135	0.236	9.95031e-10
Mxd4	5.86235e-14	-0.0816317	0.255	0.391	9.98886e-10
Cnot3	5.87425e-14	-0.0447893	0.135	0.235	1.00091e-09
Irf2bp2	5.93487e-14	-0.0314572	0.073	0.146	1.01124e-09
Slc37a2	5.94103e-14	-0.0604677	0.088	0.168	1.01229e-09
Crk	5.95694e-14	-0.0428211	0.109	0.199	1.015e-09
Zfp451	5.98546e-14	-0.0506324	0.105	0.192	1.01986e-09
Zfand5	5.99016e-14	-0.0346898	0.148	0.253	1.02066e-09
Zmynd8	6.03466e-14	-0.0876039	0.1	0.183	1.02825e-09
Vps26a	6.05061e-14	-0.00726091	0.083	0.162	1.03096e-09
Cse1l	6.08932e-14	-0.0421711	0.064	0.134	1.03756e-09
Sarnp	6.10921e-14	-0.0296228	0.051	0.115	1.04095e-09
Nbr1	6.23295e-14	-0.045939	0.108	0.197	1.06203e-09
Tmem170b	6.60029e-14	-0.0748447	0.051	0.113	1.12462e-09
Vps37a	6.64022e-14	-0.035669	0.088	0.168	1.13143e-09
Mrpl3	6.67888e-14	-0.0646872	0.072	0.144	1.13801e-09
Dhx38	6.69099e-14	-0.0567108	0.102	0.187	1.14008e-09
Bax	6.69327e-14	-0.0452915	0.24	0.381	1.14047e-09
Dnajc9	6.71832e-14	-0.0399475	0.183	0.302	1.14473e-09
Anxa5	6.77542e-14	-0.0318713	0.179	0.296	1.15446e-09
Eno1	6.7785e-14	-0.153532	0.598	0.751	1.15499e-09
Trbc1	6.96683e-14	-0.0848568	0.363	0.526	1.18708e-09
Fbxl17	6.99136e-14	-0.0558548	0.076	0.151	1.19126e-09
Ppt2	6.9966e-14	-0.035026	0.056	0.122	1.19215e-09
Slc25a39	7.00222e-14	-0.0252783	0.135	0.235	1.19311e-09
Atp6v0d1	7.19304e-14	-0.0394316	0.115	0.207	1.22562e-09
Ppm1m	7.47695e-14	-0.0443195	0.059	0.126	1.274e-09
Ddx39b	7.5347e-14	-0.0470521	0.305	0.465	1.28384e-09
Adap1	7.54175e-14	-0.0508796	0.105	0.191	1.28504e-09
Tmx3	7.57588e-14	-0.0364379	0.195	0.32	1.29085e-09
Nudcd3	7.82001e-14	-0.0428391	0.12	0.212	1.33245e-09
Errfi1	7.87692e-14	-0.0706612	0.152	0.254	1.34215e-09
Nop56	7.9054e-14	-0.0783279	0.157	0.262	1.347e-09
Pdcd10	7.915e-14	-0.0336708	0.115	0.207	1.34864e-09
Phf2	7.93022e-14	-0.0534098	0.15	0.255	1.35123e-09
Rai1	8.12128e-14	-0.0592432	0.087	0.166	1.38378e-09
Npepps	8.12506e-14	-0.0530427	0.104	0.19	1.38443e-09
Gna13	8.16056e-14	-0.0282384	0.224	0.359	1.39048e-09
Eapp	8.22057e-14	-0.0348066	0.096	0.18	1.4007e-09
Pnrc1	8.23016e-14	-0.115526	0.439	0.61	1.40234e-09
Cbx5	8.44233e-14	-0.0754848	0.134	0.23	1.43849e-09
Atxn7l3b	8.4914e-14	-0.0695133	0.171	0.282	1.44685e-09
Arhgef1	8.58037e-14	-0.105984	0.469	0.645	1.46201e-09
Ai662270	8.69895e-14	-0.0461964	0.118	0.211	1.48221e-09
Gm23935	8.80076e-14	-0.174526	0.99	0.991	1.49956e-09
Krcc1	8.93333e-14	-0.0496487	0.077	0.152	1.52215e-09
Slc25a51	8.96183e-14	-0.0411932	0.075	0.149	1.52701e-09
Commd6	9.02424e-14	-0.0345894	0.051	0.113	1.53764e-09
Fam63b	9.10157e-14	-0.088709	0.159	0.261	1.55082e-09
Ubqln1	9.1163e-14	-0.03202	0.215	0.347	1.55333e-09
Tmem242	9.20526e-14	-0.000214076	0.096	0.181	1.56848e-09
Ahcyl1	9.34976e-14	-0.0424526	0.227	0.362	1.59311e-09
Sucla2	9.35678e-14	-0.0234357	0.07	0.142	1.5943e-09
Atp2a2	9.38498e-14	-0.0535576	0.213	0.339	1.59911e-09
Cbl	9.42097e-14	-0.0580362	0.094	0.176	1.60524e-09
Ccnl1	9.47447e-14	-0.0725755	0.244	0.378	1.61435e-09
Il3ra	9.66988e-14	-0.0353055	0.074	0.147	1.64765e-09
Gxylt1	9.71746e-14	-0.0490107	0.083	0.159	1.65576e-09
Xpo7	9.7214e-14	-0.0288904	0.121	0.214	1.65643e-09
Fermt3	9.72375e-14	-0.0785839	0.326	0.486	1.65683e-09
Elk3	9.75185e-14	-0.0389161	0.196	0.318	1.66162e-09
Usf2	9.80898e-14	-0.0462155	0.262	0.41	1.67135e-09
Lrp10	9.85661e-14	-0.0441672	0.269	0.419	1.67947e-09
Foxn2	1.01634e-13	-0.0446299	0.096	0.178	1.73174e-09
Tmem163	1.01636e-13	-0.0364142	0.058	0.124	1.73178e-09
Mtfr1l	1.0681e-13	-0.0300539	0.117	0.209	1.81994e-09
Atp13a3	1.07318e-13	-0.0565625	0.198	0.318	1.82859e-09
Rbm22	1.07557e-13	-0.0270947	0.146	0.25	1.83267e-09
Rabac1	1.08251e-13	-0.042366	0.272	0.417	1.84448e-09
Flna	1.08274e-13	-0.107105	0.418	0.589	1.84488e-09
2900026a02rik	1.08457e-13	-0.0805278	0.148	0.247	1.848e-09
Ap1b1	1.08681e-13	-0.0491976	0.132	0.228	1.85182e-09
Jtb	1.0971e-13	-0.0513178	0.093	0.174	1.86935e-09
Vamp2	1.13327e-13	-0.0510595	0.086	0.164	1.93098e-09
Supt5	1.13406e-13	-0.0177967	0.246	0.39	1.93232e-09
Sltm	1.13834e-13	-0.0267743	0.137	0.235	1.93961e-09
Papolg	1.1567e-13	-0.0733605	0.068	0.137	1.9709e-09
Adh5	1.1713e-13	-0.0626054	0.159	0.266	1.99578e-09
Larp4	1.19771e-13	-0.0341185	0.102	0.186	2.04077e-09
Timm13	1.19861e-13	-0.0420158	0.199	0.322	2.04231e-09
Hnrnph2	1.20515e-13	-0.0303977	0.096	0.179	2.05346e-09
Ehd4	1.20533e-13	-0.0810722	0.146	0.245	2.05376e-09
Polr1d	1.20537e-13	-0.0198158	0.232	0.371	2.05383e-09
Eif1ad	1.20638e-13	-0.0413402	0.095	0.177	2.05555e-09
Rnf14	1.20925e-13	-0.0578626	0.113	0.202	2.06045e-09
Mgat1	1.21436e-13	-0.0517545	0.109	0.195	2.06914e-09
Tm9sf2	1.2309e-13	-0.0738278	0.12	0.211	2.09734e-09
Exosc5	1.23645e-13	-0.0472064	0.08	0.156	2.10678e-09
Kat6b	1.23836e-13	-0.0784972	0.055	0.117	2.11004e-09
Arhgap27	1.24772e-13	-0.0392835	0.102	0.187	2.12599e-09
Gimap8	1.25148e-13	-0.0967419	0.368	0.531	2.1324e-09
Stx4a	1.27274e-13	-0.0998375	0.159	0.262	2.16862e-09
Ireb2	1.28049e-13	-0.0702782	0.115	0.203	2.18183e-09
Cnih1	1.30211e-13	-0.0295081	0.137	0.235	2.21866e-09
Klc1	1.30279e-13	-0.0493941	0.142	0.241	2.21983e-09
Crnkl1	1.30447e-13	-0.0402232	0.091	0.171	2.22268e-09
Izumo4	1.31106e-13	-0.0631427	0.063	0.13	2.23391e-09
Vprbp	1.31995e-13	-0.059622	0.106	0.191	2.24906e-09
R3hdm4	1.32026e-13	-0.0155779	0.165	0.276	2.24959e-09
Psmc1	1.3272e-13	-0.0741063	0.114	0.202	2.26141e-09
Ppcdc	1.32783e-13	-0.0580488	0.107	0.193	2.26249e-09
Tk2	1.35166e-13	-0.0657166	0.094	0.174	2.30309e-09
Dync1li1	1.35225e-13	-0.0519677	0.111	0.2	2.3041e-09
Tollip	1.35572e-13	-0.019526	0.091	0.171	2.31001e-09
Rhof	1.36475e-13	-0.0451338	0.21	0.336	2.3254e-09
Lims1	1.36847e-13	-0.0739786	0.279	0.422	2.33174e-09
Ppa1	1.37742e-13	-0.0319349	0.086	0.164	2.34698e-09
Vps16	1.3842e-13	-0.0401702	0.139	0.239	2.35853e-09
Tpd52l2	1.42821e-13	-0.0343966	0.058	0.124	2.43352e-09
Fam105a	1.44048e-13	-0.0245757	0.153	0.259	2.45443e-09
Gse1	1.44645e-13	-0.0605165	0.089	0.169	2.46461e-09
Herc2	1.45943e-13	-0.0696798	0.269	0.404	2.48672e-09
Tmem127	1.47618e-13	-0.0401272	0.219	0.347	2.51527e-09
Fbxo18	1.47673e-13	-0.0387857	0.097	0.18	2.51619e-09
Tnk2	1.49771e-13	-0.0393906	0.115	0.205	2.55195e-09
Rab7	1.50086e-13	-0.0322416	0.279	0.434	2.55732e-09
Slc25a46	1.50454e-13	-0.0217234	0.087	0.166	2.56358e-09
Tspan14	1.51527e-13	-0.0509299	0.101	0.186	2.58188e-09
Qsox1	1.52361e-13	-0.0361012	0.115	0.206	2.59608e-09
Zranb2	1.53039e-13	-0.0507789	0.085	0.163	2.60762e-09
Adrm1	1.55166e-13	-0.0471157	0.075	0.148	2.64387e-09
H2afj	1.58396e-13	-0.0384502	0.227	0.359	2.69891e-09
Rassf1	1.58634e-13	-0.019085	0.145	0.249	2.70296e-09
Birc3	1.60385e-13	-0.0317666	0.05	0.111	2.7328e-09
Akr1b3	1.6049e-13	-0.0230112	0.089	0.17	2.73458e-09
Cyth2	1.60892e-13	-0.0215116	0.075	0.15	2.74144e-09
Kdm2b	1.63501e-13	-0.05785	0.126	0.217	2.7859e-09
Ago2	1.64493e-13	-0.0467028	0.254	0.392	2.8028e-09
Rnf11	1.66996e-13	-0.0151108	0.102	0.187	2.84544e-09
Dcaf7	1.69642e-13	-0.0255085	0.209	0.336	2.89052e-09
Amfr	1.70447e-13	-0.0404305	0.193	0.314	2.90425e-09
Atp6v1a	1.71097e-13	-0.0242997	0.137	0.236	2.91531e-09
Bcl2l1	1.71993e-13	-0.0624549	0.084	0.16	2.9306e-09
Aldh18a1	1.72306e-13	-0.0478189	0.085	0.163	2.93593e-09
Znrf1	1.73366e-13	-0.028856	0.111	0.2	2.95399e-09
Top1	1.73379e-13	-0.0704623	0.2	0.32	2.9542e-09
Hdgf	1.74725e-13	-0.0445033	0.168	0.279	2.97714e-09
Zfp259	1.74767e-13	-0.0377881	0.096	0.179	2.97786e-09
Mkl1	1.74784e-13	-0.0402982	0.092	0.172	2.97815e-09
Kansl3	1.74864e-13	-0.0358046	0.146	0.249	2.97951e-09
Mvb12a	1.74969e-13	-0.0297234	0.161	0.269	2.98129e-09
Iws1	1.75022e-13	-0.0784709	0.118	0.207	2.98219e-09
Rbbp5	1.75259e-13	-0.0523525	0.087	0.164	2.98624e-09
Rc3h1	1.79453e-13	-0.0124541	0.153	0.259	3.0577e-09
Rgs19	1.79789e-13	-0.0206874	0.1	0.185	3.06343e-09
1110004f10rik	1.80401e-13	-0.0486046	0.112	0.2	3.07386e-09
Flii	1.81289e-13	-0.0532642	0.278	0.425	3.08898e-09
Dohh	1.827e-13	-0.0496342	0.053	0.116	3.11303e-09
Mier1	1.83223e-13	-0.0427465	0.274	0.422	3.12193e-09
Bc005624	1.87387e-13	-0.0515527	0.056	0.119	3.19288e-09
Fip1l1	1.87502e-13	-0.0448239	0.184	0.3	3.19485e-09
Nploc4	1.87571e-13	-0.0286799	0.105	0.191	3.19602e-09
Ctage5	1.8812e-13	-0.0513413	0.131	0.225	3.20538e-09
Rbmx	1.90929e-13	-0.0576824	0.077	0.149	3.25323e-09
Ensa	1.92454e-13	-0.00973455	0.173	0.287	3.27922e-09
Mitd1	1.94086e-13	-0.0331708	0.053	0.116	3.30703e-09
4933434e20rik	1.94205e-13	-0.0179531	0.084	0.161	3.30907e-09
Gcc1	1.95177e-13	-0.0870549	0.063	0.129	3.32562e-09
Arih1	1.96e-13	-0.0395951	0.277	0.425	3.33964e-09
Zfp644	1.97149e-13	-0.0688553	0.097	0.177	3.35922e-09
Emc6	1.9985e-13	-0.0223603	0.087	0.166	3.40525e-09
Foxp1	2.00241e-13	-0.0317073	0.105	0.191	3.4119e-09
Commd7	2.02358e-13	-0.0544651	0.157	0.262	3.44798e-09
Dhx15	2.03795e-13	-0.0608931	0.322	0.486	3.47246e-09
Pomp	2.04452e-13	-0.0522118	0.254	0.393	3.48365e-09
Lat2	2.05055e-13	-0.0340244	0.208	0.332	3.49393e-09
Epb4.1l2	2.05202e-13	-0.0533104	0.088	0.165	3.49644e-09
Zfp598	2.0759e-13	-0.0415799	0.106	0.191	3.53713e-09
Suv420h1	2.10461e-13	-0.0605175	0.149	0.25	3.58605e-09
Taf1	2.1052e-13	-0.0234022	0.164	0.272	3.58705e-09
Zfp91	2.11329e-13	-0.0604186	0.317	0.473	3.60083e-09
Ing3	2.11622e-13	-0.0504421	0.055	0.119	3.60582e-09
Adss	2.14406e-13	-0.0475873	0.232	0.364	3.65326e-09
1110038b12rik	2.15472e-13	-0.0278626	0.048	0.108	3.67143e-09
Zfp318	2.1752e-13	-0.0960791	0.129	0.221	3.70632e-09
Gm26917	2.18708e-13	-0.152936	0.605	0.775	3.72656e-09
Yipf4	2.19773e-13	-0.0412806	0.066	0.135	3.74471e-09
Uqcc2	2.22684e-13	-0.0149461	0.123	0.218	3.79432e-09
Vamp3	2.23452e-13	-0.0212307	0.092	0.174	3.8074e-09
Wipi2	2.27374e-13	-0.0492266	0.086	0.164	3.87422e-09
4833420g17rik	2.28496e-13	-0.05498	0.088	0.166	3.89334e-09
Rapgef1	2.28501e-13	-0.0583286	0.316	0.473	3.89343e-09
Arhgap30	2.28701e-13	-0.116131	0.464	0.628	3.89684e-09
Got1	2.2976e-13	-0.0412668	0.066	0.134	3.91488e-09
Ctso	2.30882e-13	-0.049422	0.062	0.129	3.934e-09
Phf20l1	2.33117e-13	-0.0558284	0.217	0.34	3.97208e-09
Babam1	2.33299e-13	-0.0272006	0.114	0.202	3.97519e-09
1810013l24rik	2.3681e-13	-0.0216654	0.106	0.193	4.035e-09
Dctn6	2.41419e-13	-0.0177074	0.126	0.222	4.11353e-09
Gon4l	2.4176e-13	-0.0516559	0.122	0.212	4.11935e-09
Dnajc10	2.42232e-13	-0.0437247	0.085	0.161	4.12739e-09
Clptm1l	2.42247e-13	-0.0268675	0.229	0.366	4.12765e-09
Tomm22	2.44099e-13	-0.0296484	0.145	0.248	4.1592e-09
Mif	2.45634e-13	-0.0809914	0.326	0.479	4.18536e-09
Ugp2	2.49294e-13	-0.026537	0.126	0.221	4.24772e-09
Nedd4	2.49378e-13	-0.0406998	0.226	0.355	4.24916e-09
Oxsr1	2.50265e-13	-0.0689494	0.161	0.266	4.26427e-09
Faim	2.50549e-13	-0.0461364	0.063	0.13	4.26911e-09
Ap1s1	2.54463e-13	-0.0321687	0.087	0.166	4.3358e-09
Uba6	2.57775e-13	-0.037777	0.061	0.127	4.39222e-09
Fnta	2.60049e-13	-0.0225455	0.081	0.157	4.43098e-09
Ssb	2.66076e-13	-0.0626725	0.202	0.324	4.53367e-09
Uba3	2.66207e-13	-0.0506315	0.066	0.133	4.5359e-09
Sun2	2.67197e-13	-0.0778674	0.312	0.462	4.55276e-09
Faah	2.69045e-13	-0.013643	0.114	0.204	4.58426e-09
Rpl10a	2.71885e-13	-0.0894143	0.401	0.571	4.63265e-09
Rbck1	2.72175e-13	-0.0315281	0.217	0.344	4.63759e-09
Ing4	2.73333e-13	-0.0503003	0.068	0.136	4.65732e-09
Cox5a	2.75877e-13	-0.0395703	0.294	0.446	4.70066e-09
Cpsf1	2.79817e-13	-0.0476451	0.119	0.208	4.7678e-09
Stx8	2.82159e-13	-0.0394863	0.088	0.167	4.80771e-09
Eif4enif1	2.84357e-13	-0.041972	0.177	0.286	4.84516e-09
Rab24	2.86168e-13	-0.0391386	0.095	0.176	4.87601e-09
Zfp52	2.88429e-13	-0.0314154	0.066	0.135	4.91454e-09
Sra1	2.89713e-13	-0.0353423	0.183	0.299	4.93642e-09
Rpl7l1	2.90155e-13	-0.0448724	0.092	0.172	4.94395e-09
Zmym2	2.91404e-13	-0.0566657	0.117	0.206	4.96524e-09
3110002h16rik	2.92376e-13	-0.0170867	0.046	0.104	4.9818e-09
Psat1	2.93914e-13	-0.0479045	0.084	0.16	5.00799e-09
Atg16l1	2.94199e-13	-0.0118408	0.058	0.124	5.01285e-09
Hmg20b	3.01531e-13	-0.0766561	0.092	0.17	5.13779e-09
Mlec	3.02396e-13	-0.0519545	0.318	0.475	5.15253e-09
Ccdc115	3.04126e-13	-0.0378528	0.068	0.137	5.18201e-09
Sumo3	3.10416e-13	-0.0416249	0.107	0.191	5.28918e-09
Ralbp1	3.16195e-13	-0.063634	0.201	0.32	5.38765e-09
Pphln1	3.16737e-13	-0.0263019	0.082	0.158	5.39688e-09
Dph3	3.18534e-13	-0.0268804	0.093	0.174	5.4275e-09
Abl1	3.19547e-13	-0.0320337	0.119	0.209	5.44476e-09
Nasp	3.21763e-13	-0.0440331	0.087	0.163	5.48251e-09
Gramd1b	3.22085e-13	-0.0519593	0.107	0.191	5.488e-09
Tmem168	3.27285e-13	-0.0442682	0.07	0.141	5.57661e-09
Plrg1	3.27703e-13	-0.0416586	0.068	0.138	5.58373e-09
Ddx39	3.31265e-13	-0.0419862	0.105	0.19	5.64443e-09
Brk1	3.33179e-13	-0.0298487	0.223	0.357	5.67703e-09
Gmfb	3.35503e-13	-0.0253566	0.205	0.33	5.71664e-09
Gtpbp1	3.43498e-13	-0.0119911	0.201	0.325	5.85286e-09
Atic	3.43629e-13	-0.0694185	0.108	0.192	5.85509e-09
Dkc1	3.44884e-13	-0.0429974	0.071	0.141	5.87647e-09
Dalrd3	3.4709e-13	-0.02781	0.052	0.113	5.91406e-09
Ubash3a	3.56803e-13	-0.0263271	0.18	0.295	6.07957e-09
Ptp4a2	3.63868e-13	-0.121894	0.452	0.61	6.19995e-09
Rock1	3.72106e-13	-0.0856847	0.351	0.508	6.34031e-09
Rad54l2	3.73522e-13	-0.0901112	0.176	0.286	6.36444e-09
Senp2	3.80146e-13	-0.0434448	0.132	0.228	6.4773e-09
Pcmt1	3.81643e-13	-0.0218037	0.16	0.268	6.50281e-09
Slain1	3.90275e-13	-0.0475637	0.071	0.14	6.6499e-09
Spg7	3.97743e-13	-0.0349361	0.093	0.173	6.77715e-09
Cct6a	3.98702e-13	-0.0520357	0.175	0.287	6.79349e-09
Tgfb1	4.01773e-13	-0.0704623	0.323	0.48	6.8458e-09
Prpf40a	4.03841e-13	-0.0288988	0.213	0.339	6.88105e-09
Mrpl4	4.05606e-13	-0.0233256	0.139	0.238	6.91112e-09
Gatad1	4.15553e-13	-0.0207798	0.128	0.223	7.0806e-09
Rab11fip1	4.15676e-13	-0.0361427	0.056	0.119	7.0827e-09
Chchd3	4.16635e-13	-0.0344819	0.18	0.295	7.09904e-09
Kidins220	4.16808e-13	-0.0710961	0.224	0.346	7.102e-09
Lipa	4.2175e-13	-0.0303458	0.124	0.216	7.1862e-09
Ppp2r5e	4.22915e-13	-0.0522433	0.129	0.222	7.20604e-09
Gzmc	4.30193e-13	0.516877	0.215	0.144	7.33005e-09
Carhsp1	4.32816e-13	-0.0567755	0.059	0.123	7.37475e-09
Rab11a	4.33253e-13	-0.0276185	0.161	0.268	7.38221e-09
Tceb2	4.42035e-13	-0.0412656	0.257	0.398	7.53184e-09
Mybbp1a	4.50361e-13	-0.0612115	0.198	0.314	7.67369e-09
Spcs3	4.54705e-13	-0.0769916	0.245	0.374	7.74772e-09
Tspyl1	4.55948e-13	-0.0221419	0.18	0.295	7.7689e-09
Tmem173	4.56388e-13	-0.03072	0.142	0.24	7.77639e-09
Gabpb1	4.63886e-13	-0.0419643	0.065	0.132	7.90416e-09
Map3k5	4.66932e-13	-0.0545297	0.058	0.12	7.95605e-09
Rtn3	4.68567e-13	-0.0251968	0.251	0.392	7.98391e-09
Nup188	4.74225e-13	-0.0435402	0.06	0.124	8.08031e-09
Adora2a	4.7936e-13	-0.0459714	0.062	0.127	8.16782e-09
S100pbp	4.86196e-13	-0.0317486	0.064	0.13	8.2843e-09
Cul3	4.88443e-13	-0.030336	0.229	0.361	8.32258e-09
Pcnp	4.94869e-13	-0.0400686	0.061	0.126	8.43208e-09
9930111j21rik2	5.04001e-13	-0.0536937	0.151	0.254	8.58768e-09
Rrad	5.05405e-13	-0.0483878	0.05	0.109	8.6116e-09
Ngdn	5.05607e-13	-0.0333999	0.084	0.159	8.61504e-09
Ikzf3	5.10575e-13	-0.0909152	0.409	0.577	8.69969e-09
Dok2	5.12344e-13	-0.0372098	0.149	0.252	8.72983e-09
Dnm1l	5.16347e-13	-0.0644048	0.15	0.249	8.79804e-09
Sfr1	5.19661e-13	-0.0609098	0.092	0.171	8.8545e-09
Vps13a	5.21458e-13	-0.0327518	0.178	0.288	8.88512e-09
Nt5c3b	5.30346e-13	-0.039824	0.105	0.189	9.03656e-09
Prps1	5.35299e-13	-0.039673	0.079	0.153	9.12095e-09
Slc30a5	5.35879e-13	-0.0452097	0.064	0.13	9.13084e-09
Dpp8	5.40595e-13	-0.0493196	0.144	0.242	9.21119e-09
Tssc1	5.43428e-13	-0.0210307	0.112	0.2	9.25947e-09
Il10ra	5.43479e-13	-0.00816475	0.217	0.343	9.26033e-09
Rmnd5a	5.45554e-13	-0.0482996	0.181	0.294	9.29569e-09
Sdf2l1	5.47687e-13	-0.0562023	0.06	0.124	9.33203e-09
Fam193b	5.52154e-13	-0.06145	0.133	0.227	9.40815e-09
Cdk5	5.55596e-13	-0.0300485	0.068	0.136	9.4668e-09
Wdr75	5.59013e-13	-0.051555	0.051	0.111	9.52502e-09
Nomo1	5.65023e-13	-0.0367782	0.106	0.19	9.62743e-09
Rnf138	5.65833e-13	-0.036044	0.073	0.143	9.64123e-09
Tex261	5.68817e-13	-0.0369626	0.15	0.252	9.69207e-09
Rnf38	5.70016e-13	-0.0123224	0.097	0.18	9.7125e-09
Ube2d2a	5.91353e-13	-0.0230374	0.128	0.222	1.00761e-08
Snapin	5.94724e-13	-0.0272394	0.078	0.151	1.01335e-08
Cast	6.07222e-13	-0.0747184	0.268	0.403	1.03465e-08
Spr	6.07803e-13	-0.0460213	0.074	0.144	1.03564e-08
Med14	6.09736e-13	-0.0489149	0.145	0.244	1.03893e-08
Scyl1	6.14673e-13	-0.0694548	0.112	0.197	1.04734e-08
Cfdp1	6.14849e-13	-0.0186647	0.093	0.173	1.04764e-08
Psmb3	6.15473e-13	-0.0380989	0.262	0.412	1.0487e-08
Tesk1	6.17957e-13	-0.0491261	0.062	0.127	1.05294e-08
Chuk	6.23131e-13	-0.0343145	0.099	0.18	1.06175e-08
Arfgap2	6.234e-13	-0.070428	0.096	0.174	1.06221e-08
Skp1a	6.25417e-13	-0.0341201	0.201	0.325	1.06565e-08
Smg7	6.27834e-13	-0.0550109	0.243	0.374	1.06977e-08
Tor1b	6.32876e-13	-0.0590082	0.111	0.196	1.07836e-08
Ppp1r16b	6.39652e-13	-0.0631053	0.383	0.549	1.0899e-08
Ddx50	6.52216e-13	-0.0570179	0.107	0.19	1.11131e-08
Gm10800	6.53252e-13	-0.0352797	0.061	0.126	1.11308e-08
Ctla2a	6.70055e-13	0.234858	0.726	0.733	1.14171e-08
Nrd1	6.7831e-13	-0.0490122	0.28	0.424	1.15577e-08
Ttc39b	6.81428e-13	-0.0675606	0.285	0.426	1.16108e-08
Gabpb2	6.8603e-13	-0.0643342	0.227	0.351	1.16893e-08
Ap2a1	6.90442e-13	-0.0306768	0.095	0.174	1.17644e-08
Thumpd1	6.9972e-13	-0.0416511	0.076	0.148	1.19225e-08
Rnf139	7.02363e-13	-0.00909206	0.113	0.201	1.19676e-08
Gtf2a1	7.04577e-13	-0.0553762	0.071	0.139	1.20053e-08
Prr13	7.1018e-13	-0.0460862	0.3	0.453	1.21008e-08
2310033p09rik	7.21595e-13	-0.0624524	0.046	0.103	1.22953e-08
Rab10	7.21908e-13	-0.0604705	0.35	0.511	1.23006e-08
Psmc3	7.22075e-13	-0.0489451	0.289	0.44	1.23034e-08
Dcp2	7.26688e-13	-0.0345067	0.113	0.199	1.2382e-08
Stk24	7.31957e-13	-0.0963004	0.417	0.586	1.24718e-08
Tspan31	7.4663e-13	-0.0508465	0.096	0.174	1.27218e-08
Sema4a	7.4786e-13	-0.0598738	0.275	0.418	1.27428e-08
Rnf167	7.48909e-13	-0.025377	0.091	0.17	1.27607e-08
Zbtb8os	7.51282e-13	-0.0358886	0.063	0.129	1.28011e-08
Bcas2	7.58926e-13	-0.0191866	0.086	0.162	1.29313e-08
Zswim8	7.59182e-13	-0.0383925	0.117	0.205	1.29357e-08
Isyna1	7.6226e-13	-0.0478205	0.136	0.23	1.29881e-08
Cbx7	7.62406e-13	-0.0365826	0.05	0.11	1.29906e-08
Nsmaf	7.80663e-13	-0.0164931	0.298	0.454	1.33017e-08
Plscr1	7.80824e-13	-0.0455562	0.091	0.167	1.33045e-08
Acin1	7.82994e-13	-0.0846223	0.324	0.473	1.33414e-08
Zfp207	7.83339e-13	-0.0452338	0.283	0.43	1.33473e-08
Mrps14	7.95486e-13	-0.000529891	0.099	0.182	1.35543e-08
Riok2	7.97544e-13	-0.0399644	0.052	0.113	1.35894e-08
Anapc4	8.28023e-13	-0.0340814	0.084	0.16	1.41087e-08
Eif4a3	8.28724e-13	-0.025503	0.221	0.35	1.41206e-08
Trim34a	8.4037e-13	-0.0425082	0.056	0.117	1.43191e-08
Ppat	8.52873e-13	-0.0472399	0.086	0.16	1.45321e-08
Farsb	8.70237e-13	-0.0430559	0.067	0.134	1.4828e-08
Eif4b	8.7058e-13	-0.129247	0.574	0.735	1.48338e-08
Tmem229b	8.75852e-13	-0.0220356	0.1	0.181	1.49236e-08
Ugdh	8.77212e-13	-0.0313289	0.089	0.165	1.49468e-08
Cst7	8.78955e-13	-0.124334	0.454	0.618	1.49765e-08
Tcf3	8.84476e-13	-0.020709	0.104	0.188	1.50706e-08
Ptprj	8.98627e-13	-0.0288367	0.154	0.255	1.53117e-08
Riok1	9.02376e-13	-0.0292268	0.097	0.178	1.53756e-08
Ssrp1	9.26346e-13	-0.0728376	0.308	0.46	1.5784e-08
Nudt18	9.27277e-13	-0.0620007	0.046	0.102	1.57999e-08
Ilk	9.36612e-13	-0.0466123	0.22	0.346	1.59589e-08
Pias1	9.49589e-13	-0.0416494	0.074	0.144	1.61801e-08
Phf6	9.59249e-13	-0.0345547	0.128	0.221	1.63446e-08
Pigq	9.64067e-13	-0.0391355	0.058	0.121	1.64267e-08
Myo1c	9.65276e-13	-0.0285627	0.059	0.122	1.64473e-08
Pik3ca	9.66511e-13	-0.0208836	0.12	0.21	1.64684e-08
Mapkapk2	9.67746e-13	-0.0306372	0.283	0.435	1.64894e-08
Pdzd8	9.75655e-13	-0.0321041	0.195	0.31	1.66242e-08
Prpf6	9.94356e-13	-0.0349031	0.166	0.271	1.69428e-08
Mrpl54	1.00089e-12	-0.022012	0.104	0.187	1.70542e-08
Scaf1	1.00229e-12	-0.0287675	0.121	0.21	1.7078e-08
Rangap1	1.01978e-12	-0.0387237	0.226	0.351	1.73761e-08
Hsd11b1	1.0211e-12	-0.0276226	0.115	0.201	1.73985e-08
Wbp1	1.02665e-12	-0.045995	0.078	0.149	1.74931e-08
Cpsf2	1.05074e-12	-0.0516464	0.126	0.217	1.79036e-08
Copg1	1.06765e-12	-0.0605373	0.129	0.22	1.81917e-08
Map2k3	1.06805e-12	-0.0610434	0.151	0.25	1.81985e-08
Sptssa	1.06818e-12	-0.0300537	0.106	0.191	1.82007e-08
Ahcy	1.07825e-12	-0.0325197	0.058	0.121	1.83722e-08
Ddx21	1.09714e-12	-0.112295	0.327	0.468	1.86941e-08
Slc5a3	1.09905e-12	-0.0768687	0.056	0.116	1.87267e-08
Cdk9	1.10272e-12	-0.0118238	0.083	0.157	1.87893e-08
R3hdm1	1.10555e-12	-0.0443104	0.079	0.15	1.88375e-08
Zcchc9	1.12116e-12	-0.0449947	0.058	0.12	1.91035e-08
Ncaph2	1.13559e-12	-0.0507308	0.198	0.314	1.93493e-08
Ergic2	1.14371e-12	-0.0182756	0.097	0.177	1.94877e-08
Leprotl1	1.14786e-12	-0.0369096	0.296	0.445	1.95584e-08
Rcn2	1.15015e-12	-0.0265093	0.057	0.119	1.95974e-08
Unkl	1.16018e-12	-0.0447616	0.049	0.107	1.97683e-08
Pitpnm1	1.16417e-12	-0.0441522	0.205	0.323	1.98363e-08
Sgpp1	1.17607e-12	-0.0347649	0.09	0.166	2.0039e-08
Fam193a	1.17711e-12	-0.0311418	0.103	0.185	2.00567e-08
Dguok	1.17837e-12	-0.0391777	0.055	0.116	2.00782e-08
Esyt1	1.17949e-12	-0.105141	0.525	0.682	2.00972e-08
Tmem109	1.18254e-12	-0.0546935	0.065	0.13	2.01492e-08
Arcn1	1.18259e-12	-0.0393786	0.206	0.327	2.01502e-08
Eif5	1.18267e-12	-0.100806	0.347	0.49	2.01514e-08
Trmt2b	1.20677e-12	-0.0363852	0.074	0.144	2.05622e-08
Fasn	1.22225e-12	-0.0535359	0.075	0.144	2.08259e-08
Mfsd1	1.22909e-12	-0.0139191	0.098	0.179	2.09425e-08
Cd44	1.24801e-12	-0.0981002	0.442	0.608	2.12648e-08
Spata13	1.24804e-12	-0.0561668	0.277	0.425	2.12653e-08
Tulp4	1.26139e-12	-0.05544	0.067	0.133	2.14929e-08
Cic	1.26388e-12	-0.029251	0.159	0.263	2.15352e-08
Rbbp7	1.26522e-12	-0.0442014	0.206	0.327	2.15581e-08
Tmem209	1.26575e-12	-0.0471015	0.047	0.104	2.15672e-08
Hspa4l	1.26587e-12	-0.106526	0.111	0.192	2.15692e-08
Atxn1l	1.27429e-12	-0.0416156	0.059	0.122	2.17125e-08
Txnl1	1.27528e-12	-0.0363004	0.146	0.245	2.17295e-08
Ypel3	1.27649e-12	-0.0137609	0.209	0.334	2.17501e-08
Senp1	1.28017e-12	-0.0548291	0.11	0.193	2.18128e-08
Morf4l2	1.28356e-12	-0.0258931	0.085	0.159	2.18705e-08
Zfp827	1.31886e-12	-0.0705695	0.058	0.12	2.2472e-08
Cd97	1.32011e-12	-0.0709255	0.364	0.519	2.24934e-08
Au020206	1.331e-12	-0.0510806	0.089	0.164	2.2679e-08
Plek	1.34831e-12	-0.137685	0.478	0.624	2.29738e-08
Ubr1	1.35154e-12	-0.07074	0.147	0.242	2.30289e-08
Rpl13	1.37699e-12	-0.132528	0.847	0.925	2.34625e-08
Ring1	1.39041e-12	-0.0443734	0.071	0.139	2.36912e-08
E4f1	1.39259e-12	-0.0491136	0.048	0.105	2.37284e-08
Ppp1r15b	1.39474e-12	-0.0368936	0.236	0.366	2.3765e-08
Mrpl42	1.39722e-12	-0.0346356	0.067	0.133	2.38072e-08
Glyr1	1.40376e-12	-0.0340863	0.174	0.282	2.39187e-08
Wars	1.4119e-12	-0.0338222	0.101	0.182	2.40574e-08
Safb	1.45967e-12	-0.0507472	0.15	0.248	2.48713e-08
Nucb1	1.47557e-12	-0.111608	0.411	0.581	2.51422e-08
Tmem248	1.49793e-12	0.0075598	0.127	0.219	2.55233e-08
Arfip1	1.50282e-12	-0.0489822	0.083	0.156	2.56065e-08
Usp8	1.51217e-12	-0.0257291	0.143	0.24	2.57659e-08
Srsf10	1.53321e-12	-0.0259062	0.087	0.163	2.61244e-08
Mecp2	1.55996e-12	-0.068456	0.117	0.202	2.65801e-08
Ndufb9	1.56383e-12	-0.0195758	0.194	0.311	2.66461e-08
Vcp	1.57101e-12	-0.0799607	0.326	0.48	2.67685e-08
Mpdu1	1.58243e-12	-0.0569729	0.081	0.153	2.6963e-08
Smc5	1.60471e-12	-0.0793859	0.133	0.222	2.73427e-08
Mib1	1.61859e-12	-0.0423247	0.111	0.195	2.75791e-08
Msh2	1.62117e-12	-0.0609119	0.098	0.175	2.76231e-08
Psmd3	1.62161e-12	-0.0385206	0.149	0.248	2.76305e-08
Strip1	1.63958e-12	-0.0358736	0.071	0.14	2.79368e-08
Zfp683	1.65496e-12	-0.0562836	0.046	0.102	2.81988e-08
Trappc2l	1.66933e-12	-0.038001	0.074	0.144	2.84437e-08
Trrap	1.67736e-12	-0.0530255	0.145	0.242	2.85806e-08
Stk16	1.69127e-12	-0.0446517	0.094	0.171	2.88175e-08
Arid1a	1.69227e-12	-0.0440478	0.31	0.459	2.88346e-08
Eif6	1.70704e-12	-0.0400801	0.229	0.356	2.90863e-08
Gpr56	1.70913e-12	-0.0474965	0.162	0.263	2.91219e-08
Nadk	1.71789e-12	-0.0508874	0.118	0.203	2.9271e-08
Ep300	1.74058e-12	-0.0670292	0.223	0.344	2.96577e-08
Sf3a1	1.76028e-12	-0.00935183	0.152	0.254	2.99935e-08
Upf1	1.78586e-12	-0.0182648	0.251	0.388	3.04293e-08
Ddx47	1.81238e-12	-0.0178421	0.126	0.217	3.08811e-08
Hdac2	1.84731e-12	-0.0247663	0.067	0.133	3.14763e-08
Rcbtb1	1.85034e-12	-0.0491205	0.09	0.166	3.1528e-08
Stk19	1.86459e-12	-0.0334871	0.059	0.122	3.17707e-08
Map4k1	1.87187e-12	-0.0536068	0.186	0.297	3.18948e-08
Mthfd1l	1.88997e-12	-0.039655	0.138	0.232	3.22033e-08
Cdc123	1.89252e-12	-0.034214	0.103	0.183	3.22467e-08
Bcl2	1.91139e-12	-0.153676	0.466	0.604	3.25682e-08
Gga1	1.91341e-12	-0.0293501	0.131	0.224	3.26026e-08
Hmgcr	1.92047e-12	-0.0442854	0.14	0.235	3.27229e-08
Derl2	1.92553e-12	-0.0399234	0.083	0.156	3.28091e-08
Ptpn12	1.93763e-12	-0.0406957	0.104	0.185	3.30152e-08
Raver1	1.94346e-12	-0.0293453	0.1	0.181	3.31146e-08
Vps13b	1.94939e-12	-0.0521046	0.196	0.308	3.32156e-08
Chd3	1.98023e-12	-0.0972153	0.258	0.382	3.37411e-08
Aimp2	2.01464e-12	-0.0510088	0.055	0.114	3.43275e-08
Bub3	2.0148e-12	-0.00698255	0.134	0.229	3.43302e-08
Nktr	2.01957e-12	-0.0855761	0.292	0.427	3.44115e-08
Pdcl	2.04355e-12	-0.0226848	0.048	0.104	3.48201e-08
Uso1	2.06053e-12	-0.0237869	0.162	0.267	3.51094e-08
Nup85	2.06706e-12	-0.0548996	0.047	0.103	3.52207e-08
Tspan13	2.07192e-12	-0.0397849	0.078	0.149	3.53034e-08
Mrpl24	2.08385e-12	-0.0197663	0.203	0.321	3.55068e-08
Hspa4	2.102e-12	-0.0748508	0.313	0.459	3.58159e-08
Clstn1	2.11255e-12	-0.0451179	0.049	0.106	3.59957e-08
Nvl	2.12647e-12	-0.0670033	0.053	0.111	3.62329e-08
Adam8	2.13297e-12	-0.042829	0.214	0.332	3.63438e-08
Ywhah	2.14299e-12	-0.0665167	0.218	0.339	3.65143e-08
Emc2	2.14339e-12	-0.0461462	0.108	0.19	3.65213e-08
Fundc2	2.16788e-12	-0.0174942	0.16	0.263	3.69384e-08
Poldip3	2.19421e-12	-0.0224453	0.2	0.32	3.73871e-08
Smim15	2.20014e-12	-0.0386032	0.091	0.166	3.74881e-08
Mien1	2.20591e-12	-0.0452145	0.197	0.311	3.75865e-08
Acsl4	2.20844e-12	-0.039166	0.241	0.367	3.76296e-08
Golga4	2.2275e-12	-0.0387758	0.185	0.294	3.79544e-08
Nolc1	2.229e-12	-0.0951817	0.103	0.181	3.79799e-08
Ino80d	2.23386e-12	-0.0453828	0.154	0.254	3.80627e-08
Dcaf13	2.23569e-12	-0.074871	0.076	0.144	3.80939e-08
Atad1	2.25672e-12	-0.0308299	0.112	0.197	3.84522e-08
Tmpo	2.28099e-12	-0.0200857	0.255	0.395	3.88657e-08
Nipa2	2.29635e-12	-0.0337557	0.087	0.161	3.91275e-08
Psme3	2.30293e-12	-0.0135484	0.168	0.274	3.92396e-08
Smc6	2.31645e-12	-0.0171162	0.196	0.314	3.947e-08
Eaf1	2.3361e-12	-0.0449929	0.137	0.229	3.98048e-08
Dvl1	2.35461e-12	-0.0533774	0.048	0.104	4.01202e-08
Dtnbp1	2.35911e-12	-0.026848	0.102	0.182	4.01969e-08
Pip4k2c	2.37832e-12	-0.0332358	0.14	0.234	4.05242e-08
Anapc2	2.38518e-12	-0.0361987	0.116	0.201	4.06411e-08
Tceb3	2.38586e-12	-0.0577382	0.174	0.279	4.06526e-08
Hnrnpr	2.39334e-12	-0.0393268	0.159	0.261	4.07801e-08
Slc26a2	2.43805e-12	-0.0603455	0.096	0.171	4.15419e-08
Qrich1	2.44903e-12	-0.0374406	0.125	0.214	4.17291e-08
Gnpda2	2.48312e-12	-0.0380626	0.092	0.168	4.231e-08
Elp3	2.50208e-12	-0.0512233	0.07	0.137	4.2633e-08
Smarca4	2.50528e-12	-0.0517683	0.251	0.379	4.26874e-08
1110037f02rik	2.50661e-12	-0.0237972	0.235	0.364	4.27101e-08
Stat4	2.535e-12	-0.0206809	0.226	0.353	4.31939e-08
Stx6	2.55451e-12	-0.013601	0.09	0.166	4.35262e-08
Agap3	2.55652e-12	-0.0385141	0.068	0.134	4.35605e-08
Fam53a	2.56096e-12	-0.0536249	0.054	0.113	4.36363e-08
Zc3h15	2.58855e-12	-0.0354262	0.148	0.246	4.41062e-08
Dennd3	2.61258e-12	-0.0703383	0.052	0.109	4.45158e-08
Cbx1	2.62568e-12	-0.0469002	0.126	0.215	4.47389e-08
Mkln1	2.62743e-12	-0.0569329	0.126	0.213	4.47687e-08
Gls	2.65685e-12	-0.0422856	0.348	0.514	4.52701e-08
Cdipt	2.66455e-12	-0.0150072	0.155	0.256	4.54012e-08
Pigt	2.6846e-12	-0.02033	0.096	0.174	4.57429e-08
Snx2	2.73423e-12	0.0095336	0.109	0.194	4.65885e-08
Rassf2	2.76009e-12	-0.0593546	0.182	0.289	4.70291e-08
Cul2	2.76795e-12	-0.0555405	0.07	0.136	4.71631e-08
Slc12a7	2.77089e-12	-0.0497882	0.057	0.117	4.72132e-08
Wdr77	2.77598e-12	-0.0258564	0.058	0.12	4.73e-08
Tmem9b	2.78891e-12	-0.018563	0.138	0.232	4.75202e-08
Ube2f	2.80286e-12	-0.0376174	0.06	0.123	4.7758e-08
Plekhf2	2.84129e-12	-0.0245979	0.05	0.107	4.84127e-08
Mapre1	2.8515e-12	-0.0305945	0.284	0.432	4.85867e-08
2810428i15rik	2.8666e-12	-0.0244791	0.105	0.186	4.88439e-08
Aup1	2.90331e-12	-0.0225287	0.271	0.416	4.94695e-08
Rae1	2.90974e-12	-0.0400997	0.108	0.189	4.95791e-08
Tmed3	2.92357e-12	-0.0376205	0.111	0.195	4.98147e-08
Stt3a	2.9296e-12	-0.0383404	0.192	0.305	4.99175e-08
Dnajc19	2.95561e-12	-0.0316892	0.05	0.108	5.03606e-08
Upf3a	2.96493e-12	-0.0344269	0.069	0.135	5.05194e-08
Abce1	2.98457e-12	-0.0170517	0.174	0.282	5.08541e-08
Eif2s3x	3.05185e-12	-0.0249812	0.06	0.122	5.20005e-08
D630039a03rik	3.07686e-12	-0.0344164	0.104	0.185	5.24266e-08
Ap2b1	3.0887e-12	-0.0500771	0.332	0.487	5.26284e-08
Tug1	3.09809e-12	-0.033924	0.089	0.164	5.27883e-08
Psmd1	3.10051e-12	-0.0204682	0.188	0.301	5.28296e-08
Fkbp3	3.1265e-12	-0.0303431	0.203	0.319	5.32723e-08
Copz1	3.14877e-12	0.00236247	0.206	0.329	5.36519e-08
Tmem63a	3.15272e-12	-0.0569168	0.055	0.114	5.37192e-08
Rsl1d1	3.15742e-12	-0.0526279	0.177	0.284	5.37993e-08
Ube4b	3.16282e-12	-0.0331384	0.124	0.212	5.38913e-08
Napa	3.19588e-12	-0.0141516	0.137	0.231	5.44546e-08
Zranb1	3.25359e-12	-0.0381315	0.103	0.183	5.54379e-08
Tbc1d2b	3.28259e-12	-0.00933038	0.191	0.308	5.5932e-08
Smarce1	3.29699e-12	-0.0322999	0.112	0.197	5.61774e-08
Dhx36	3.29728e-12	-0.0364961	0.121	0.208	5.61824e-08
St13	3.29864e-12	-0.0577132	0.276	0.416	5.62054e-08
Psmd2	3.33098e-12	-0.0743019	0.29	0.43	5.67565e-08
Ik	3.34893e-12	-0.0368863	0.236	0.364	5.70623e-08
Grb2	3.41096e-12	-0.0224174	0.275	0.421	5.81193e-08
D17wsu92e	3.41827e-12	-0.0426874	0.281	0.423	5.82439e-08
Cul1	3.4283e-12	-0.0322412	0.143	0.239	5.84147e-08
Rab6a	3.44255e-12	-0.0025066	0.157	0.259	5.86576e-08
Dbnl	3.49291e-12	-0.0615766	0.359	0.515	5.95156e-08
Ndel1	3.49762e-12	-0.0148892	0.118	0.206	5.95959e-08
Trim59	3.49948e-12	-0.0393236	0.141	0.235	5.96276e-08
Mga	3.56976e-12	-0.0622537	0.159	0.257	6.08252e-08
Pes1	3.57265e-12	-0.0543905	0.133	0.224	6.08744e-08
Thyn1	3.5839e-12	-0.0475029	0.052	0.11	6.1066e-08
[truncated: 3,272 more rows]

## Sheet: CD8+ CTL - Vax vs. CarT, day 14
	P-value	Average log-fold change	Fraction of cells expressing	Fraction of other cells expressing	Adjusted p-value
Trav6-1	1.29484e-73	0.308648	0.147	0	2.20629e-69
Trbv26	1.89403e-71	0.450023	0.263	0.039	3.22724e-67
Mt-Rnr2	2.87465e-61	0.22908	1	1	4.89812e-57
Ccl5	2.43494e-57	0.635631	0.905	0.674	4.1489e-53
Trbc1	7.38706e-52	0.579909	0.666	0.368	1.25868e-47
Sema6d	4.58569e-42	-0.777244	0.022	0.243	7.81356e-38
Itga4	7.96223e-41	0.531283	0.612	0.335	1.35668e-36
Mmu-Mir-6236	1.67902e-38	0.35489	1	0.998	2.86088e-34
Mt-Rnr1	1.85869e-37	0.200017	1	1	3.16702e-33
Trbc2	5.66261e-34	-0.419325	0.744	0.827	9.64853e-30
Gm23935	1.11815e-33	0.299332	0.995	0.982	1.90522e-29
Gzmb	4.93785e-30	0.400374	0.7	0.465	8.4136e-26
Vim	7.88383e-29	-0.486459	0.741	0.802	1.34333e-24
Ifitm1	9.22599e-27	-0.948484	0.055	0.224	1.57202e-22
Dpp4	1.33494e-25	0.300998	0.339	0.154	2.2746e-21
Capg	4.88827e-25	-0.564364	0.448	0.573	8.32912e-21
Irs2	1.52441e-24	0.256443	0.175	0.053	2.59744e-20
Lars2	3.49147e-24	0.247354	0.999	0.994	5.94912e-20
Gm15564	1.16901e-23	0.27065	0.934	0.854	1.99188e-19
Gzmk	1.37839e-23	0.233002	0.322	0.143	2.34864e-19
Cotl1	1.828e-22	-0.418873	0.693	0.756	3.11473e-18
Camk2n1	1.21536e-21	0.246433	0.312	0.145	2.07086e-17
Atxn1	1.54508e-20	0.27288	0.615	0.395	2.63266e-16
Kif9	5.16569e-20	0.168947	0.179	0.064	8.80182e-16
Sytl2	6.04792e-20	0.287487	0.455	0.264	1.03051e-15
Hspa1b	1.08602e-19	0.402477	0.539	0.346	1.85047e-15
Actb	3.42394e-19	-0.210266	0.99	0.994	5.83406e-15
Mt-Co1	5.03583e-19	0.218191	0.939	0.881	8.58056e-15
Tcrg-C2	8.39159e-19	-0.335318	0.017	0.126	1.42984e-14
Serpina3g	4.63883e-18	-0.555057	0.299	0.434	7.90411e-14
Coro1a	1.57019e-17	-0.261441	0.872	0.898	2.67545e-13
Klf6	6.14279e-17	-0.390147	0.571	0.659	1.04667e-12
Havcr2	6.32753e-17	0.271508	0.534	0.341	1.07815e-12
Cblb	8.91479e-17	0.230719	0.564	0.361	1.51899e-12
Serpinb6b	1.17848e-16	0.222093	0.314	0.165	2.00801e-12
Sh3bgrl3	1.86879e-16	-0.346661	0.657	0.711	3.18422e-12
Gramd3	3.49089e-16	0.182035	0.434	0.249	5.94813e-12
Rgs1	6.59433e-16	-0.51307	0.418	0.524	1.12361e-11
Ldha	1.12892e-15	-0.397315	0.657	0.722	1.92356e-11
Fth1	5.37359e-15	-0.294025	0.706	0.741	9.15606e-11
Snx30	1.97069e-14	0.157448	0.237	0.115	3.35785e-10
Rps23	2.30708e-14	0.277222	0.631	0.486	3.93104e-10
Il12rb2	2.94739e-14	0.188746	0.309	0.169	5.02205e-10
Cdh1	4.79877e-14	-0.356882	0.04	0.137	8.17663e-10
Pde4d	1.15423e-13	0.20576	0.492	0.32	1.96669e-09
Crot	1.15872e-13	0.151689	0.366	0.21	1.97434e-09
Ifitm2	1.81756e-13	-0.435305	0.076	0.181	3.09694e-09
Jun	2.61838e-13	0.35923	0.512	0.363	4.46146e-09
Serpinb9	2.93171e-13	0.166704	0.379	0.223	4.99535e-09
Acly	5.45578e-13	0.168603	0.455	0.289	9.29611e-09
Rpl36	8.66519e-13	0.190064	0.536	0.364	1.47646e-08
Gp49a	1.67035e-12	0.16314	0.309	0.173	2.84612e-08
Wls	1.81193e-12	-0.307454	0.059	0.155	3.08736e-08
Bmp2k	2.02289e-12	0.146685	0.281	0.154	3.44681e-08
Uba52	2.11877e-12	0.109402	0.263	0.141	3.61017e-08
Nt5e	2.52181e-12	-0.317139	0.073	0.174	4.29692e-08
Wdr89	3.99827e-12	0.0772034	0.195	0.093	6.81265e-08
Xcl1	4.01867e-12	-0.735943	0.026	0.105	6.8474e-08
Heca	5.75201e-12	0.101801	0.286	0.156	9.80085e-08
B2m	5.89654e-12	-0.158599	0.96	0.979	1.00471e-07
Arsb	7.45689e-12	0.135565	0.366	0.22	1.27058e-07
Pink1	8.21968e-12	0.123482	0.285	0.159	1.40055e-07
Rora	1.1519e-11	0.204787	0.276	0.158	1.96272e-07
H2-K1	1.68477e-11	-0.156702	0.972	0.986	2.87068e-07
Lyst	1.68977e-11	0.197427	0.598	0.434	2.87921e-07
Satb1	1.8563e-11	0.151502	0.433	0.279	3.16295e-07
Epsti1	2.35891e-11	0.196079	0.552	0.387	4.01935e-07
Spry2	2.3819e-11	0.119014	0.22	0.115	4.05851e-07
Prpf18	2.83948e-11	0.127362	0.26	0.144	4.8382e-07
Myo10	3.27658e-11	0.190507	0.157	0.074	5.58296e-07
Gm9843	3.34617e-11	0.084075	0.162	0.075	5.70153e-07
Tm6sf1	4.16484e-11	0.149742	0.304	0.176	7.09647e-07
Gimap7	4.67955e-11	0.183591	0.483	0.336	7.97348e-07
Tspan3	5.91136e-11	0.131879	0.13	0.056	1.00724e-06
Arhgap26	7.3924e-11	0.129678	0.232	0.125	1.25959e-06
Pabpn1	7.39533e-11	0.114662	0.155	0.072	1.26009e-06
Arap2	8.51091e-11	0.188425	0.459	0.303	1.45017e-06
Nsa2	1.106e-10	0.102174	0.332	0.195	1.88451e-06
Traf3ip3	1.11978e-10	0.102542	0.381	0.237	1.908e-06
Ago1	1.17025e-10	0.14441	0.286	0.168	1.99399e-06
Nsmaf	1.21019e-10	0.160897	0.51	0.341	2.06205e-06
Rps24	1.24145e-10	0.190354	0.858	0.796	2.11531e-06
Gm10275	1.4378e-10	0.0874388	0.143	0.064	2.44986e-06
Mt1	1.567e-10	0.0706295	0.111	0.045	2.67002e-06
Ptpn13	1.72337e-10	0.11356	0.179	0.089	2.93645e-06
Chd7	2.58278e-10	0.182138	0.497	0.35	4.40079e-06
Morf4l1	2.66402e-10	0.128182	0.344	0.211	4.53922e-06
Nrp1	3.66202e-10	-0.439427	0.229	0.327	6.23971e-06
Rpl22l1	4.73593e-10	0.0798083	0.284	0.164	8.06956e-06
Eef1a1	4.86507e-10	0.12693	0.987	0.987	8.2896e-06
Filip1	5.19103e-10	0.169027	0.121	0.054	8.84499e-06
Rpl35a	5.78178e-10	0.179362	0.63	0.489	9.85157e-06
Oxr1	6.35484e-10	0.109706	0.201	0.106	1.0828e-05
Pip4k2a	6.39938e-10	0.134156	0.389	0.252	1.09039e-05
Rps5	7.53689e-10	-0.201325	0.927	0.936	1.28421e-05
Oxsr1	1.15304e-09	0.114397	0.321	0.197	1.96467e-05
Pydc4	1.32507e-09	0.106084	0.231	0.129	2.25779e-05
Ugcg	1.35773e-09	0.169349	0.613	0.457	2.31344e-05
Adss	1.40108e-09	0.105043	0.392	0.254	2.38731e-05
Gvin1	1.42041e-09	0.0723425	0.14	0.066	2.42024e-05
Camk4	1.68285e-09	0.148284	0.539	0.384	2.86741e-05
Setbp1	2.09012e-09	0.126125	0.241	0.141	3.56136e-05
Inpp4b	2.14761e-09	-0.317525	0.562	0.6	3.65932e-05
Msi2	2.29215e-09	0.132835	0.311	0.195	3.9056e-05
Gpx4	2.64129e-09	0.0817204	0.273	0.162	4.5005e-05
Hmgb1	2.95953e-09	0.0913553	0.304	0.186	5.04275e-05
Rps3	3.96525e-09	-0.165743	0.95	0.964	6.75639e-05
Thy1	4.18249e-09	-0.194346	0.929	0.931	7.12655e-05
Mier1	4.57597e-09	0.143883	0.457	0.317	7.79699e-05
Il18rap	5.63478e-09	0.149595	0.548	0.395	9.6011e-05
Mllt3	5.75417e-09	0.1004	0.296	0.183	9.80453e-05
Fkbp5	6.03373e-09	0.120707	0.206	0.116	0.000102809
Ccr5	6.03841e-09	0.106483	0.481	0.334	0.000102888
Eef2	6.76823e-09	-0.1304	0.985	0.989	0.000115324
Bcl2	8.42714e-09	-0.278915	0.495	0.562	0.00014359
Tcea1	9.00473e-09	0.0724049	0.13	0.062	0.000153432
M6pr	9.84589e-09	0.115635	0.5	0.355	0.000167764
Hmgn2	9.90617e-09	0.0645952	0.102	0.044	0.000168791
Styk1	1.00377e-08	0.119506	0.175	0.095	0.000171032
Srgn	1.04453e-08	-0.235417	0.814	0.825	0.000177977
Lamc1	1.04763e-08	0.11094	0.196	0.109	0.000178505
Abcg1	1.05057e-08	0.0686103	0.155	0.078	0.000179007
Cd4	1.07179e-08	-0.601289	0.07	0.146	0.000182623
Gnb2l1	1.07608e-08	-0.180615	0.928	0.943	0.000183354
Crebrf	1.16602e-08	0.126321	0.263	0.161	0.000198679
Hip1	1.18287e-08	0.190401	0.403	0.28	0.000201549
Tle4	1.38812e-08	0.054905	0.195	0.106	0.000236522
C030046e11rik	1.43573e-08	0.0940841	0.256	0.153	0.000244634
H2-D1	1.52178e-08	-0.139034	0.961	0.976	0.000259296
Fam71b	1.53336e-08	0.0850522	0.106	0.047	0.000261269
Ddx6	1.70037e-08	0.133181	0.755	0.626	0.000289726
Rpl17	1.73338e-08	0.183261	0.79	0.719	0.00029535
Calm2	2.19176e-08	0.097156	0.428	0.29	0.000373454
Cd69	2.37219e-08	-0.352802	0.231	0.318	0.000404198
Gmfg	2.43702e-08	0.126588	0.432	0.296	0.000415243
Plagl2	2.87316e-08	0.0568106	0.138	0.069	0.000489558
Cd160	3.38147e-08	0.0925763	0.202	0.117	0.000576169
Zufsp	3.38936e-08	0.0629923	0.128	0.062	0.000577513
Rps15a	3.49499e-08	0.163146	0.915	0.904	0.000595511
Tox	3.62206e-08	0.0938515	0.394	0.261	0.000617162
St3gal6	3.87037e-08	0.065399	0.211	0.121	0.000659472
Cr1l	4.37737e-08	0.073604	0.274	0.167	0.000745861
Sp100	4.52814e-08	0.1499	0.705	0.559	0.000771549
Epb4.1	4.60896e-08	0.106412	0.447	0.305	0.00078532
Recql	5.56821e-08	0.0814878	0.153	0.081	0.000948766
Rplp2	7.73702e-08	0.147588	0.86	0.766	0.00131831
Bend4	7.79997e-08	0.129622	0.16	0.088	0.00132904
Rab5b	8.29853e-08	0.0555357	0.133	0.067	0.00141399
Atf6	8.39275e-08	0.115609	0.278	0.175	0.00143004
Wrn	9.68754e-08	0.0724399	0.218	0.129	0.00165066
Dock9	9.81439e-08	0.144677	0.175	0.1	0.00167227
Btg1	1.07574e-07	0.136159	0.738	0.605	0.00183295
Cox7c	1.08315e-07	0.0779799	0.299	0.193	0.00184558
Ly6e	1.09198e-07	-0.285361	0.638	0.652	0.00186062
Ndufa1	1.09781e-07	0.0433174	0.207	0.12	0.00187056
Pdcd1	1.16262e-07	0.10043	0.679	0.518	0.00198099
Stat1	1.1761e-07	0.146691	0.812	0.678	0.00200396
Rpl19	1.34311e-07	0.136747	0.838	0.747	0.00228852
Anxa6	1.4211e-07	-0.190217	0.746	0.754	0.00242141
Arhgef12	1.47257e-07	0.0844285	0.126	0.064	0.00250911
Ythdc1	1.53948e-07	0.0789267	0.392	0.268	0.00262311
Rpl13a	1.56727e-07	0.121425	0.979	0.976	0.00267046
Psip1	1.67169e-07	0.0877257	0.236	0.144	0.00284839
Sh2d3c	1.69817e-07	0.0638673	0.204	0.12	0.00289351
Bsdc1	1.78911e-07	0.0695629	0.138	0.072	0.00304846
Oxa1l	1.86153e-07	0.0909231	0.189	0.109	0.00317187
Nabp1	1.98988e-07	0.0852923	0.535	0.384	0.00339056
Rpl37a	2.01515e-07	0.148198	0.695	0.583	0.00343361
Csnk2a1	2.02354e-07	0.0676848	0.272	0.171	0.00344792
Lat	2.03491e-07	-0.280995	0.612	0.622	0.00346729
Rps27	2.10402e-07	0.160025	0.807	0.716	0.00358505
Scp2	2.12872e-07	0.0458859	0.153	0.083	0.00362713
Rbm25	2.26954e-07	0.117685	0.437	0.309	0.00386707
Polk	2.36181e-07	0.108682	0.143	0.077	0.00402428
Bc094916	2.38326e-07	0.0353263	0.202	0.117	0.00406084
Lamtor1	2.53348e-07	0.0748538	0.186	0.108	0.00431679
C1qtnf6	2.54446e-07	-0.234555	0.061	0.124	0.00433551
Gm4955	2.69513e-07	0.0516905	0.383	0.258	0.00459224
Psmb8	2.75494e-07	-0.175318	0.822	0.808	0.00469415
Tbpl1	3.06321e-07	0.0717049	0.121	0.062	0.00521941
Rab11fip4	3.26846e-07	0.0633961	0.302	0.195	0.00556913
Arl14ep	3.28359e-07	0.106781	0.235	0.146	0.00559491
Akr1b3	3.31135e-07	0.040973	0.191	0.109	0.00564221
Il18r1	3.3779e-07	0.118416	0.543	0.404	0.00575561
Sms	3.39071e-07	0.0817058	0.166	0.095	0.00577743
Matr3	3.44041e-07	0.0963906	0.522	0.383	0.00586211
Irf2	3.54378e-07	0.0778248	0.273	0.175	0.00603825
Rpl23	3.54913e-07	0.138296	0.741	0.637	0.00604736
Snrpg	3.64234e-07	0.0854277	0.293	0.19	0.00620618
Eva1b	3.71733e-07	0.0432658	0.242	0.15	0.00633395
Hadhb	3.75957e-07	0.0516506	0.177	0.101	0.00640593
Ptpn22	3.76893e-07	0.162625	0.688	0.575	0.00642188
Tcf7	3.9189e-07	-0.291612	0.107	0.183	0.00667741
Ccnd2	4.09299e-07	-0.255325	0.55	0.601	0.00697404
Lgals3	4.40471e-07	0.094662	0.535	0.394	0.00750519
Pabpc4	4.6819e-07	0.0457595	0.183	0.106	0.00797748
Rps7	4.80255e-07	0.14949	0.809	0.748	0.00818307
Plek	5.15203e-07	0.117858	0.625	0.476	0.00877854
Thap3	5.22827e-07	0.0696581	0.155	0.085	0.00890845
Lrrk1	5.48373e-07	0.0641642	0.365	0.248	0.00934372
Myo1e	5.55596e-07	0.103232	0.18	0.107	0.0094668
Ankra2	6.03579e-07	0.0822391	0.113	0.057	0.0102844
Mrpl33	6.04346e-07	0.0600235	0.251	0.159	0.0102974
Wdr95	6.10887e-07	0.0195341	0.168	0.094	0.0104089
Tma7	6.32527e-07	0.0406296	0.249	0.155	0.0107776
Vps4b	6.34584e-07	0.101712	0.345	0.235	0.0108127
Eomes	6.65925e-07	0.0444305	0.233	0.145	0.0113467
Pde3b	6.77744e-07	0.102022	0.477	0.341	0.0115481
Rsf1	7.17225e-07	0.0963174	0.284	0.187	0.0122208
Ict1	7.42451e-07	0.0843036	0.227	0.141	0.0126506
Rtf1	7.54125e-07	0.109716	0.331	0.226	0.0128495
Itgb1	7.57716e-07	-0.411889	0.591	0.601	0.0129107
Eif2s3x	8.04135e-07	0.044625	0.139	0.075	0.0137017
Nlrc5	8.69483e-07	0.11802	0.503	0.373	0.0148151
Usp38	8.72212e-07	0.0566606	0.331	0.22	0.0148616
Fam104a	8.74603e-07	0.058148	0.165	0.095	0.0149024
Tbk1	8.82627e-07	0.0466867	0.224	0.137	0.0150391
Ppil4	8.98731e-07	0.0349418	0.196	0.116	0.0153135
Ik	9.9321e-07	0.0748716	0.434	0.299	0.0169233
Csnk2a2	1.01854e-06	0.0467471	0.157	0.089	0.0173549
Rbm17	1.08879e-06	0.056079	0.206	0.126	0.0185519
Uhrf2	1.12672e-06	0.0845013	0.349	0.24	0.0191982
Dnajc1	1.13681e-06	0.0554715	0.34	0.227	0.0193702
Tsc22d4	1.16533e-06	0.0329223	0.415	0.281	0.0198561
Ankrd52	1.17373e-06	0.088003	0.128	0.069	0.0199992
Slc38a1	1.17972e-06	0.0754414	0.343	0.236	0.0201012
Srp9	1.18993e-06	0.0508237	0.129	0.069	0.0202753
Ints10	1.24745e-06	0.0448686	0.106	0.053	0.0212552
Rpl29	1.26409e-06	0.100562	0.541	0.408	0.0215388
Sap18	1.32035e-06	0.0139024	0.164	0.093	0.0224974
Lamp2	1.34593e-06	0.0704331	0.211	0.129	0.0229334
Senp6	1.36167e-06	0.0833902	0.409	0.291	0.0232015
Mmd	1.375e-06	0.0791136	0.189	0.115	0.0234287
Yme1l1	1.3872e-06	0.0464581	0.392	0.27	0.0236365
Gm4070	1.40118e-06	0.0371174	0.116	0.06	0.0238748
Flywch1	1.4131e-06	0.0510175	0.117	0.061	0.0240779
Zadh2	1.42144e-06	0.046005	0.235	0.148	0.02422
Cd28	1.48243e-06	0.141976	0.515	0.4	0.0252591
Rpl35	1.54147e-06	0.0925922	0.492	0.367	0.026265
Ppt1	1.71761e-06	0.0466468	0.262	0.169	0.0292664
Phf17	1.74998e-06	0.0726592	0.17	0.1	0.0298179
Rps16	1.76016e-06	0.16118	0.771	0.688	0.0299914
Igf2r	1.76795e-06	0.153817	0.546	0.414	0.0301241
Tmed8	1.8451e-06	0.0682362	0.166	0.097	0.0314387
Dnajc15	1.89699e-06	0.0436507	0.316	0.208	0.0323229
Rsrc1	2.02832e-06	0.0533876	0.135	0.074	0.0345606
Dnajb4	2.03873e-06	0.0808315	0.155	0.089	0.034738
Evl	2.14571e-06	-0.34817	0.271	0.33	0.0365607
Lgals1	2.16185e-06	-0.230457	0.8	0.808	0.0368358
Dnajc14	2.16328e-06	0.0508961	0.262	0.168	0.0368601
Vmp1	2.1818e-06	0.0552701	0.312	0.208	0.0371756
Ubc	2.20559e-06	-0.241597	0.665	0.668	0.0375811
Lnpep	2.32339e-06	0.101203	0.598	0.462	0.0395882
Sbds	2.38294e-06	0.0517535	0.214	0.133	0.040603
Rad54l2	2.40265e-06	0.0867991	0.287	0.192	0.0409387
Ppp3ca	2.42793e-06	0.0509634	0.299	0.198	0.0413695
Klhl24	2.44594e-06	0.0610043	0.201	0.124	0.0416763
Arl6ip1	2.49697e-06	0.116407	0.72	0.608	0.0425459
Ptch1	2.50193e-06	0.078471	0.12	0.065	0.0426305
Ddx19a	2.54016e-06	0.0470787	0.152	0.088	0.0432817
Hltf	2.54668e-06	0.0489441	0.265	0.172	0.0433928
Trmt2b	2.54895e-06	0.0471588	0.146	0.082	0.0434316
Smap2	2.56652e-06	0.0661714	0.54	0.397	0.0437309
Fnip1	2.59102e-06	0.0664601	0.162	0.096	0.0441484
Srrm1	2.64219e-06	0.0469456	0.464	0.329	0.0450203
Kmt2c	2.68404e-06	0.0763997	0.361	0.253	0.0457334
Smarcc2	2.76313e-06	0.0779025	0.383	0.273	0.0470809
Bub3	2.82121e-06	0.0397682	0.22	0.137	0.0480706
Pdcl	2.9097e-06	0.0648395	0.121	0.065	0.0495783
2210016l21rik	2.92168e-06	0.0463518	0.147	0.084	0.0497825
Fmr1	2.95567e-06	0.0715904	0.237	0.154	0.0503617
Cdc37l1	3.02408e-06	0.0456596	0.117	0.063	0.0515273
Map3k1	3.02448e-06	0.0682583	0.441	0.315	0.051534
Eid1	3.03565e-06	0.070498	0.3	0.201	0.0517245
Pik3ap1	3.09157e-06	0.0437336	0.173	0.102	0.0526773
Gcnt1	3.10055e-06	-0.237685	0.093	0.156	0.0528302
Ammecr1l	3.12339e-06	0.0499389	0.129	0.071	0.0532195
Cisd2	3.13855e-06	0.0516504	0.178	0.107	0.0534778
Mt-Nd5	3.15809e-06	0.0923498	0.396	0.285	0.0538107
Hmgb2	3.1917e-06	0.0810365	0.332	0.229	0.0543834
Ptges3	3.24684e-06	0.042567	0.22	0.137	0.055323
Rpl8	3.29147e-06	-0.145622	0.928	0.931	0.0560834
Stag1	3.31207e-06	0.0695306	0.289	0.194	0.0564344
Tmed10	3.46903e-06	0.0724284	0.325	0.221	0.0591087
Ly75	3.47403e-06	0.0968314	0.276	0.188	0.059194
Naa20	3.49089e-06	0.0269914	0.121	0.065	0.0594813
Tomm20	3.69039e-06	0.0339828	0.209	0.129	0.0628806
Rev3l	3.71687e-06	0.0421425	0.174	0.104	0.0633317
Ppm1h	3.79489e-06	0.0735063	0.345	0.24	0.0646612
Pkn2	3.8357e-06	0.0656162	0.237	0.153	0.0653565
Rnf111	3.86688e-06	0.0866933	0.209	0.134	0.0658878
Fam117b	4.19388e-06	0.0883811	0.34	0.236	0.0714594
Set	4.22438e-06	0.102052	0.62	0.486	0.0719792
Mrpl9	4.2483e-06	0.0459893	0.255	0.166	0.0723867
Smarce1	4.28107e-06	0.0771106	0.202	0.127	0.0729452
Rad21	4.29925e-06	0.0895672	0.488	0.363	0.0732548
Cdk5rap2	4.32331e-06	0.0712611	0.178	0.108	0.0736648
Atm	4.58321e-06	0.0460951	0.263	0.172	0.0780934
Trappc13	4.63281e-06	0.0505806	0.112	0.06	0.0789385
Ttc17	4.79222e-06	0.0426377	0.171	0.102	0.0816546
Adora2a	4.83654e-06	0.0647184	0.144	0.083	0.0824097
Hsdl2	4.89428e-06	0.0666807	0.155	0.09	0.0833937
Syne3	4.9809e-06	0.0486328	0.216	0.136	0.0848695
Ppp1r12a	5.00858e-06	0.0822648	0.562	0.416	0.0853411
Ptma	5.09968e-06	0.105271	0.635	0.5	0.0868934
Smarca5	5.10134e-06	0.0409193	0.38	0.263	0.0869218
Nucks1	5.13527e-06	0.106897	0.41	0.3	0.0874998
Kif21b	5.15276e-06	0.0941957	0.421	0.306	0.0877978
Tnfaip3	5.33129e-06	-0.217043	0.696	0.707	0.0908399
Lonp2	5.47781e-06	0.0476186	0.289	0.193	0.0933363
Smad3	5.50034e-06	-0.231615	0.057	0.11	0.0937203
Nap1l1	5.57833e-06	0.0780222	0.492	0.365	0.0950491
Synj2bp	5.78622e-06	0.046915	0.228	0.146	0.0985914
Akna	5.78625e-06	0.0691224	0.537	0.399	0.0985919
Supt20	5.91076e-06	0.0593641	0.344	0.238	0.100713
Il10ra	6.07665e-06	0.0607852	0.348	0.242	0.10354
Cdc40	6.07768e-06	0.0229684	0.207	0.129	0.103558
Sipa1l1	6.09689e-06	0.0711446	0.345	0.24	0.103885
Cmip	6.13233e-06	0.115139	0.631	0.486	0.104489
Rasgrp1	6.27863e-06	0.0679698	0.443	0.319	0.106982
R3hdm2	6.37421e-06	0.0820175	0.264	0.178	0.10861
Spint2	6.56645e-06	0.0221378	0.152	0.089	0.111886
Larp7	6.64666e-06	0.041883	0.138	0.079	0.113252
Spopl	6.7171e-06	0.0633676	0.116	0.063	0.114453
Dlg1	6.89796e-06	0.0490254	0.226	0.146	0.117534
Golga4	6.98605e-06	0.0591407	0.34	0.238	0.119035
Abcb9	7.07051e-06	0.0531228	0.335	0.231	0.120474
Tdg	7.12421e-06	0.0520728	0.108	0.058	0.121389
Apobec3	7.24903e-06	0.0485244	0.356	0.244	0.123516
Setd3	7.5141e-06	0.0395711	0.224	0.144	0.128033
Rnps1	7.58962e-06	0.0549184	0.165	0.1	0.12932
Rps25	7.59111e-06	0.0874138	0.494	0.369	0.129345
Oraov1	7.61134e-06	0.0634954	0.102	0.053	0.12969
Ubr2	7.66815e-06	0.060677	0.363	0.255	0.130658
Fam172a	7.72981e-06	0.0583577	0.218	0.14	0.131708
Rplp0	7.77812e-06	-0.148948	0.947	0.947	0.132531
Cul4b	7.83745e-06	0.0728047	0.152	0.091	0.133542
Rps13	7.99982e-06	0.124647	0.874	0.83	0.136309
Pkm	8.2506e-06	-0.203743	0.726	0.728	0.140582
Zfp330	8.53834e-06	0.0507803	0.168	0.102	0.145485
Map1lc3b	8.67342e-06	0.0209335	0.305	0.204	0.147786
Fxyd5	8.67398e-06	-0.174713	0.825	0.81	0.147796
Phlda1	8.98889e-06	0.0855448	0.131	0.076	0.153162
Arhgap15	9.10071e-06	0.0597668	0.285	0.192	0.155067
Kdm4a	9.62769e-06	0.053711	0.232	0.151	0.164046
4933434e20rik	9.82947e-06	0.021778	0.168	0.1	0.167484
Samhd1	9.84522e-06	0.123851	0.555	0.439	0.167753
Hspa5	9.87068e-06	-0.213327	0.805	0.793	0.168186
Mink1	1.0018e-05	0.0606254	0.311	0.213	0.170696
Rab8b	1.015e-05	0.113255	0.586	0.452	0.172946
Pyhin1	1.0232e-05	0.0823635	0.46	0.341	0.174343
Zfp512	1.04062e-05	0.0387187	0.11	0.059	0.177311
Au040320	1.04416e-05	0.0403309	0.171	0.105	0.177914
Cox17	1.04916e-05	0.0252209	0.299	0.201	0.178767
Gpr56	1.05588e-05	0.0464347	0.25	0.166	0.179911
Arl4c	1.09802e-05	-0.370013	0.414	0.448	0.187091
Itgb7	1.0985e-05	-0.374448	0.28	0.334	0.187173
Hspa1a	1.09879e-05	0.220901	0.441	0.344	0.187223
Trim5	1.10134e-05	0.0680203	0.13	0.075	0.187658
Tnrc6c	1.15491e-05	0.055868	0.231	0.151	0.196785
Farp1	1.16758e-05	0.05292	0.2	0.127	0.198944
Azi2	1.18131e-05	0.0368893	0.33	0.229	0.201283
Dnajc8	1.18863e-05	0.0534324	0.313	0.215	0.202531
Med1	1.22651e-05	0.0112397	0.3	0.202	0.208985
Bc005537	1.24538e-05	0.0736911	0.617	0.478	0.2122
S100a11	1.27018e-05	0.0124741	0.231	0.147	0.216426
Ncald	1.27222e-05	0.0715628	0.116	0.065	0.216773
Mrgbp	1.27293e-05	0.0821331	0.119	0.067	0.216895
Gnl2	1.34663e-05	0.0674589	0.187	0.119	0.229453
Dennd4c	1.38056e-05	0.0343096	0.321	0.223	0.235233
Rab2a	1.40997e-05	0.0535524	0.32	0.221	0.240245
Itih5	1.4145e-05	0.0915186	0.215	0.143	0.241016
Trim26	1.41871e-05	0.0407157	0.251	0.168	0.241734
Cdc5l	1.42928e-05	0.0437873	0.249	0.164	0.243536
Rpl21	1.45455e-05	0.113118	0.79	0.701	0.247841
Ypel3	1.45457e-05	0.0211616	0.294	0.199	0.247844
Fyco1	1.49938e-05	0.0612844	0.182	0.114	0.25548
Cnot4	1.56466e-05	0.0631258	0.187	0.119	0.266602
Mbtd1	1.5716e-05	0.0464176	0.12	0.068	0.267784
Ddx50	1.65404e-05	0.0367163	0.229	0.149	0.281831
Cd3d	1.65807e-05	-0.166665	0.818	0.796	0.282519
Ighm	1.68073e-05	0.0179675	0.126	0.071	0.286379
Cast	1.6811e-05	0.0769947	0.46	0.34	0.286442
Tomm70a	1.687e-05	0.033699	0.347	0.24	0.287448
Itga1	1.69392e-05	0.074063	0.307	0.218	0.288627
Mtmr2	1.69615e-05	0.050215	0.157	0.096	0.289007
Pitpnb	1.74523e-05	0.051858	0.235	0.155	0.297369
Zfp207	1.74525e-05	0.055498	0.424	0.306	0.297374
Itk	1.74734e-05	0.103421	0.678	0.545	0.297729
Mrfap1	1.75238e-05	0.0290391	0.305	0.207	0.298589
Prf1	1.78138e-05	-0.107503	0.615	0.456	0.30353
Sec61b	1.83718e-05	0.0358409	0.276	0.187	0.313037
Eif2s2	1.84838e-05	0.0256579	0.242	0.159	0.314945
Ccl4	1.87057e-05	0.0794723	0.353	0.256	0.318727
Sh2d1a	1.89796e-05	0.0731735	0.183	0.116	0.323393
Zbtb38	1.89998e-05	0.0537347	0.304	0.211	0.323737
Gtf2i	1.91664e-05	0.0550165	0.488	0.364	0.326576
Rpl10a	1.93631e-05	0.069911	0.535	0.414	0.329928
Zc3h7a	1.96982e-05	0.0751285	0.305	0.214	0.335638
Aqr	1.97985e-05	0.0160582	0.274	0.185	0.337347
Cbx1	2.07861e-05	0.0565107	0.246	0.166	0.354175
Irf9	2.09904e-05	0.0879063	0.305	0.215	0.357656
Grpel1	2.104e-05	0.0407094	0.187	0.118	0.3585
Slc39a1	2.11434e-05	0.0434278	0.111	0.062	0.360262
Ube2r2	2.15745e-05	0.0397794	0.284	0.193	0.367608
Casp3	2.16112e-05	0.0488493	0.399	0.29	0.368233
Rnf166	2.18692e-05	0.0341927	0.41	0.297	0.372629
Junb	2.23984e-05	-0.270304	0.594	0.609	0.381646
Mdm4	2.2704e-05	0.052521	0.236	0.157	0.386853
Sumo1	2.33232e-05	0.0466958	0.192	0.122	0.397403
Gnl1	2.36736e-05	0.0408852	0.256	0.174	0.403375
Ncoa2	2.42652e-05	0.0605368	0.325	0.231	0.413455
Eif4ebp2	2.46248e-05	0.0293954	0.144	0.086	0.419582
Serf2	2.57698e-05	0.0503381	0.375	0.263	0.439091
Ept1	2.58122e-05	0.0642957	0.126	0.074	0.439813
Ywhag	2.58971e-05	0.0682504	0.406	0.299	0.44126
Commd10	2.59733e-05	0.0448579	0.102	0.055	0.44256
Wrnip1	2.63819e-05	0.0526723	0.168	0.105	0.449521
Ngly1	2.68786e-05	0.038623	0.195	0.126	0.457985
Tnik	2.70188e-05	0.0905562	0.251	0.173	0.460374
Armc10	2.72132e-05	0.0198642	0.131	0.076	0.463686
Acbd5	2.77095e-05	0.0710787	0.174	0.11	0.472143
Mef2a	2.81095e-05	0.0774444	0.316	0.225	0.478958
Ywhaz	2.89283e-05	0.079571	0.635	0.493	0.492909
Gon4l	2.92547e-05	0.0160772	0.223	0.145	0.498471
Gramd4	2.9521e-05	-0.203694	0.103	0.16	0.503009
Rbm3	2.96788e-05	0.0645679	0.513	0.389	0.505698
Mlxip	2.97224e-05	0.0408702	0.174	0.11	0.50644
Amica1	2.98552e-05	-0.279028	0.437	0.472	0.508703
Stxbp5	3.03208e-05	0.0439653	0.205	0.133	0.516636
Ddx17	3.06971e-05	0.101436	0.724	0.592	0.523048
Celf2	3.1102e-05	0.117559	0.566	0.439	0.529947
Rasa3	3.12844e-05	0.0178617	0.344	0.243	0.533055
Mnt	3.13015e-05	0.0640688	0.106	0.059	0.533347
Upf3a	3.1836e-05	0.0489277	0.142	0.085	0.542454
Cox8a	3.18714e-05	0.0798247	0.39	0.284	0.543057
Clasrp	3.26501e-05	0.0358689	0.138	0.083	0.556324
Eif4a2	3.27532e-05	0.0752322	0.454	0.343	0.558082
Klrk1	3.3855e-05	0.0666375	0.639	0.498	0.576855
Gimap3	3.40242e-05	0.0335809	0.428	0.311	0.579738
Esyt2	3.40345e-05	0.0205702	0.454	0.325	0.579914
Ktn1	3.42072e-05	0.0749694	0.17	0.109	0.582856
Lsg1	3.49064e-05	0.0508656	0.152	0.094	0.59477
2810474o19rik	3.51122e-05	0.0819599	0.34	0.246	0.598277
Gmeb2	3.51643e-05	0.0441392	0.116	0.066	0.599164
Ypel5	3.54575e-05	0.0399893	0.189	0.121	0.604161
Cox4i1	3.59425e-05	-0.171063	0.755	0.739	0.612424
Ddx46	3.63186e-05	0.0415655	0.393	0.285	0.618832
Klf10	3.6566e-05	0.016058	0.108	0.06	0.623047
Stk38	3.73895e-05	0.038937	0.259	0.178	0.63708
Fam105b	3.77632e-05	0.0684244	0.361	0.263	0.643447
2010111i01rik	3.81782e-05	0.0273873	0.233	0.155	0.650518
Impa1	3.92746e-05	0.0312171	0.215	0.142	0.669199
Eml4	3.94165e-05	0.020155	0.278	0.191	0.671618
Cpsf2	3.95167e-05	0.0211919	0.247	0.166	0.673324
Fut8	3.95931e-05	0.058512	0.195	0.128	0.674626
Themis	3.97552e-05	0.0986378	0.546	0.418	0.677389
Anxa11	4.07106e-05	0.040629	0.165	0.103	0.693669
Zap70	4.12581e-05	-0.247832	0.61	0.597	0.702997
Haus6	4.13233e-05	0.0776179	0.106	0.06	0.704108
Pbrm1	4.1656e-05	0.0645563	0.438	0.324	0.709776
Srpk2	4.23467e-05	0.026036	0.235	0.157	0.721545
Neat1	4.27377e-05	0.0892395	0.365	0.266	0.728208
Coa5	4.2919e-05	0.0334312	0.258	0.176	0.731296
Zfml	4.32486e-05	0.066178	0.272	0.19	0.736914
Top2b	4.33916e-05	0.0616595	0.57	0.444	0.739349
Hnrnpa1	4.35557e-05	0.0699352	0.436	0.323	0.742145
Dync1li1	4.35828e-05	0.0222403	0.216	0.143	0.742607
Baz2a	4.35958e-05	0.0855276	0.353	0.26	0.742829
Gng2	4.36167e-05	0.0703477	0.58	0.44	0.743185
Cdc73	4.41715e-05	0.0171223	0.253	0.17	0.752637
Uri1	4.48994e-05	0.0223735	0.202	0.131	0.765041
Arih2	4.53273e-05	0.0506103	0.268	0.186	0.772331
E330009j07rik	4.57385e-05	0.0386635	0.168	0.106	0.779339
Rsl1d1	4.60123e-05	0.0558725	0.303	0.212	0.784003
Limd1	4.62131e-05	0.0223867	0.278	0.191	0.787425
Ifitm3	4.681e-05	-0.194756	0.063	0.113	0.797595
Tnrc6b	4.71887e-05	0.0888549	0.436	0.329	0.804049
Psma3	4.74987e-05	0.0194607	0.222	0.146	0.80933
Atxn7l3	4.78974e-05	0.0488505	0.345	0.246	0.816124
Gmcl1	4.83856e-05	0.077472	0.12	0.07	0.824443
Ppig	4.90949e-05	0.0693976	0.268	0.188	0.836527
Slfn2	4.94368e-05	0.0610725	0.59	0.45	0.842353
Sin3a	4.95147e-05	0.0478888	0.229	0.155	0.843681
Ptpn6	4.98337e-05	-0.261144	0.534	0.545	0.849116
Pms2	5.05156e-05	0.0701273	0.101	0.057	0.860735
Mrps21	5.11008e-05	0.00675347	0.13	0.076	0.870706
Kmt2a	5.1283e-05	0.120367	0.599	0.489	0.87381
Atp2c1	5.1482e-05	0.063679	0.197	0.13	0.877202
Tax1bp1	5.18428e-05	0.0507652	0.563	0.426	0.883349
Klf13	5.2164e-05	0.0391936	0.456	0.342	0.888822
Ipo7	5.25087e-05	0.048803	0.286	0.201	0.894695
Wbp5	5.36753e-05	0.0306092	0.129	0.076	0.914574
Lax1	5.47586e-05	0.0382804	0.375	0.27	0.933032
Usp16	5.53104e-05	0.0477739	0.178	0.114	0.942434
Dnaja1	5.5976e-05	0.0869733	0.362	0.263	0.953776
Fgd3	5.73065e-05	0.00475761	0.233	0.155	0.976445
Atf2	5.83036e-05	0.0691901	0.224	0.155	0.993435
2510002d24rik	5.84643e-05	0.0650436	0.102	0.057	0.996174
Tra2b	5.85249e-05	0.0480297	0.32	0.229	0.997206
Rasa1	5.88676e-05	0.063048	0.356	0.261	1
Myo9b	5.89867e-05	0.0523126	0.387	0.281	1
Trim30d	5.95483e-05	0.0602834	0.157	0.101	1
Clcc1	6.03918e-05	0.0376813	0.111	0.064	1
Ppp4r2	6.06286e-05	0.0156402	0.207	0.135	1
Rgs8	6.10527e-05	0.0988656	0.165	0.107	1
Rbm6	6.19241e-05	0.0532214	0.211	0.142	1
Ier3ip1	6.25572e-05	0.0167809	0.202	0.131	1
Gpatch11	6.27718e-05	0.045797	0.101	0.056	1
Abcb7	6.3317e-05	0.0184591	0.186	0.12	1
Gxylt1	6.37716e-05	0.109343	0.183	0.121	1
Fau	6.40188e-05	0.100974	0.91	0.881	1
Pcbp2	6.44514e-05	0.0940232	0.617	0.499	1
Prrc2b	6.45756e-05	0.0610232	0.682	0.532	1
Ildr1	6.48982e-05	0.0283432	0.122	0.072	1
Fbxl3	6.52854e-05	0.0324498	0.189	0.124	1
Numa1	6.58762e-05	0.0406829	0.474	0.36	1
Lcp1	6.5915e-05	-0.109955	0.938	0.93	1
Frg1	6.6024e-05	0.0282324	0.182	0.116	1
Lsm6	6.6137e-05	0.0210551	0.179	0.114	1
Acot7	6.65331e-05	-0.282987	0.332	0.367	1
Dera	6.76441e-05	0.055308	0.138	0.085	1
Pdcd5	6.76948e-05	0.0158539	0.148	0.091	1
Arl1	6.7798e-05	0.00764281	0.197	0.127	1
Stag2	6.81517e-05	0.0870812	0.494	0.382	1
Tpm4	6.84175e-05	-0.230224	0.385	0.427	1
Tmem87a	6.94369e-05	0.0164415	0.186	0.12	1
Ppp3cc	7.03076e-05	0.0478172	0.322	0.227	1
Eif2ak2	7.07775e-05	0.0376149	0.165	0.105	1
Crebbp	7.11738e-05	0.0587356	0.378	0.276	1
H2-Ke2	7.18322e-05	0.0870852	0.17	0.111	1
Tmsb10	7.25588e-05	-0.125352	0.74	0.755	1
Gtf3c2	7.32786e-05	0.0785047	0.162	0.104	1
Hnrnpul1	7.43758e-05	0.0737824	0.62	0.483	1
Mfsd6	7.50828e-05	0.0340269	0.2	0.133	1
4833420g17rik	7.60222e-05	0.0331719	0.159	0.1	1
Vps13b	7.62475e-05	0.0519598	0.323	0.233	1
Usp1	7.64907e-05	0.0407224	0.206	0.137	1
Pik3c3	7.7062e-05	0.0461357	0.175	0.114	1
Hip1r	7.7662e-05	0.0813626	0.514	0.4	1
Txnrd1	7.77468e-05	0.0556372	0.3	0.209	1
Crim1	7.80469e-05	0.0379046	0.155	0.097	1
Rad23b	7.9915e-05	0.0429308	0.405	0.293	1
Tmem167b	7.99561e-05	0.0310977	0.164	0.105	1
Gid8	8.01549e-05	0.0587444	0.133	0.082	1
Ndufv3	8.02911e-05	0.0468793	0.321	0.231	1
Tsc22d2	8.03176e-05	0.0432439	0.122	0.074	1
Guf1	8.08185e-05	0.0559023	0.101	0.057	1
Rgs3	8.1413e-05	0.0365428	0.361	0.259	1
Sel1l	8.51611e-05	0.075389	0.202	0.137	1
Mrpl30	8.62933e-05	0.0435303	0.214	0.145	1
Gcn1l1	8.64969e-05	0.0169538	0.183	0.119	1
Ppp1r3b	8.88689e-05	-0.230499	0.093	0.144	1
Ppcdc	8.90167e-05	0.0388545	0.16	0.102	1
Srgap2	8.94325e-05	0.0486624	0.187	0.123	1
Sfr1	8.96358e-05	0.0539315	0.195	0.13	1
Pim2	9.04505e-05	0.00644564	0.2	0.132	1
Ankrd12	9.10727e-05	0.0396433	0.273	0.193	1
2022-09-02	9.27357e-05	0.0250761	0.309	0.217	1
Gse1	9.32869e-05	0.046788	0.164	0.104	1
Pim1	9.33809e-05	0.0576311	0.331	0.238	1
Whsc1	9.39387e-05	0.0864217	0.356	0.265	1
Pofut2	9.40498e-05	0.0649547	0.117	0.07	1
Slx4	9.44041e-05	0.0723852	0.115	0.068	1
Rundc3b	9.50594e-05	0.0526979	0.113	0.067	1
Tnfrsf4	9.52423e-05	-0.292279	0.153	0.208	1
Rcn1	9.55215e-05	0.0345429	0.245	0.169	1
Nt5dc1	9.70251e-05	0.0442934	0.149	0.094	1
Xpa	9.83468e-05	0.000918776	0.137	0.083	1
Gpatch8	9.99699e-05	0.0633575	0.216	0.147	1
Hp1bp3	0.000100244	0.0511618	0.555	0.428	1
Smek2	0.000101363	0.0197129	0.399	0.289	1
Tgs1	0.000101844	0.0253994	0.135	0.083	1
Zer1	0.000104608	0.0380953	0.131	0.08	1
Nek6	0.000107177	-0.186818	0.082	0.132	1
Nab2	0.000107271	0.00786931	0.175	0.113	1
Helb	0.000108581	0.0475274	0.134	0.083	1
Ahcyl1	0.000109718	0.0542697	0.34	0.249	1
Hnrnpr	0.000110503	0.0298028	0.305	0.217	1
Fuca2	0.000110653	0.0169465	0.159	0.101	1
Ube2q2	0.000111984	0.00110986	0.111	0.064	1
Mysm1	0.000112517	0.036747	0.213	0.145	1
Gtf3c6	0.00011255	0.00908522	0.111	0.064	1
Nr2c2	0.000117759	0.0522473	0.388	0.287	1
Tug1	0.000119064	0.00665776	0.182	0.119	1
Ola1	0.000120089	0.0400767	0.269	0.19	1
Auh	0.000120758	0.016689	0.174	0.112	1
Zfp827	0.000125126	0.0308325	0.138	0.085	1
Dnaja4	0.000127642	0.0259972	0.137	0.084	1
Rpl27	0.000128026	0.0921182	0.682	0.587	1
Vezf1	0.000129353	0.0728115	0.249	0.176	1
Cdk19	0.000129744	0.0259527	0.177	0.115	1
Nr4a2	0.000130318	0.153177	0.381	0.294	1
Psenen	0.000131008	0.00103787	0.169	0.108	1
Trmt10c	0.000131133	0.0649523	0.107	0.064	1
Sec24b	0.0001323	0.0309899	0.206	0.138	1
Irak2	0.000132499	0.0394633	0.147	0.093	1
Hipk2	0.000132505	0.060506	0.119	0.071	1
Vcpip1	0.000133595	0.0295736	0.332	0.238	1
Hnrnpa3	0.000136864	0.0906253	0.633	0.51	1
Rnf125	0.000138716	0.0200527	0.219	0.148	1
Dnajc7	0.000139442	0.0517842	0.357	0.266	1
Ikzf2	0.000140261	-0.287789	0.162	0.216	1
Atg16l2	0.000142628	0.0617821	0.187	0.127	1
Clic4	0.000142717	0.0360841	0.191	0.127	1
Rab19	0.000142859	-0.000237655	0.188	0.124	1
Tmem160	0.000143626	0.0275688	0.344	0.246	1
Aw112010	0.000146153	-0.186479	0.669	0.672	1
Mxi1	0.000146584	0.0606093	0.228	0.159	1
Prkcb	0.000146909	0.0133368	0.211	0.143	1
Arid4b	0.000146918	0.0120352	0.29	0.202	1
Zc3h12d	0.000146961	-0.00329113	0.168	0.108	1
Hsp90ab1	0.000147032	-0.118532	0.948	0.943	1
Phf6	0.000147338	0.0802714	0.219	0.156	1
Ids	0.000148111	0.0385714	0.11	0.065	1
Tmem71	0.000151494	0.0251291	0.209	0.14	1
Terf2	0.000152816	0.0474658	0.152	0.097	1
Tmem135	0.000153192	0.0371372	0.169	0.11	1
Mapre2	0.000153864	0.0283492	0.278	0.197	1
Akt3	0.000153882	0.0372227	0.18	0.12	1
Psmd11	0.000154128	0.0485936	0.244	0.171	1
Nrip1	0.000155848	0.0762328	0.276	0.198	1
Mrpl19	0.000156278	0.0455742	0.137	0.086	1
Rpl13	0.000157614	0.0914203	0.871	0.818	1
Bag4	0.000158123	0.0228881	0.119	0.071	1
Mettl21d	0.000161135	0.0540602	0.21	0.143	1
Ms4a4b	0.000161933	0.102384	0.874	0.817	1
Dhx36	0.000163204	0.0102124	0.223	0.152	1
Nudc	0.0001638	0.0157637	0.244	0.169	1
Usp48	0.000164726	0.0517585	0.406	0.306	1
Ino80b	0.000165818	0.0315004	0.13	0.08	1
Ube2b	0.000166148	0.0321391	0.344	0.251	1
Fryl	0.000166793	0.0632819	0.473	0.357	1
Rps6kb1	0.000166814	0.0597569	0.189	0.128	1
Klf2	0.000167978	-0.302694	0.093	0.14	1
Neu1	0.000172162	0.0499473	0.12	0.073	1
Mitd1	0.000172681	0.0299261	0.135	0.085	1
Yipf5	0.000173456	0.015885	0.131	0.081	1
Mapk1ip1l	0.000174886	0.00654032	0.209	0.141	1
Trp53	0.000175994	0.0278429	0.286	0.203	1
Eif5	0.000176152	0.0588343	0.575	0.451	1
Ep400	0.000176155	0.0575295	0.474	0.367	1
Gtf2f1	0.000177155	0.0259758	0.24	0.166	1
Marf1	0.000177913	0.0497321	0.343	0.25	1
Pten	0.000180795	0.00482956	0.425	0.311	1
Aldoa	0.000180904	-0.164705	0.755	0.769	1
Sgpl1	0.000181628	0.0460392	0.259	0.183	1
Gpr183	0.000182254	0.0495361	0.228	0.158	1
Nufip2	0.000183078	0.0398236	0.314	0.227	1
Tmf1	0.000183154	0.0034881	0.344	0.25	1
H3f3a	0.000183157	0.00953535	0.352	0.252	1
Gbp6	0.000183651	0.0656896	0.388	0.29	1
H2-T22	0.000185051	0.0505035	0.472	0.357	1
Tmem234	0.000187635	0.0349487	0.371	0.276	1
Lrba	0.00018818	0.0364812	0.307	0.222	1
Dusp1	0.000188311	-0.285709	0.182	0.229	1
Fam102a	0.000189169	-0.26889	0.415	0.431	1
U2af1	0.000190328	0.0290452	0.135	0.085	1
Trim12c	0.000195643	0.0301573	0.295	0.211	1
Zdhhc3	0.000196421	0.0253531	0.312	0.223	1
Snrnp48	0.000196892	0.0312838	0.126	0.078	1
Fam193b	0.000199689	0.00340109	0.186	0.123	1
Akap8l	0.000200839	0.0328156	0.229	0.159	1
Iqce	0.000201306	0.0259785	0.121	0.074	1
Ppia	0.000202559	0.0789255	0.497	0.387	1
Pgam5	0.000206532	0.0166832	0.133	0.083	1
Dcaf8	0.000206738	0.0396376	0.305	0.22	1
Irgm2	0.000207687	0.0604015	0.134	0.085	1
Sft2d2	0.000209323	0.0889119	0.233	0.165	1
Galnt7	0.000209756	0.0251303	0.164	0.107	1
Ybx3	0.000210319	0.0669732	0.577	0.457	1
Xrcc5	0.000210431	0.00544815	0.112	0.067	1
Dusp4	0.000210453	-0.275622	0.233	0.285	1
Klrc1	0.000211331	0.0347986	0.454	0.342	1
Nom1	0.000211934	0.0469303	0.131	0.083	1
Abi1	0.000212147	0.0427924	0.451	0.339	1
Prps1l3	0.000212407	0.015791	0.11	0.065	1
Grcc10	0.00021329	0.0429183	0.117	0.071	1
Ube2i	0.000214132	0.0409459	0.274	0.196	1
Desi2	0.000218412	0.034646	0.137	0.086	1
Acbd6	0.000218979	0.00597613	0.178	0.117	1
Arel1	0.000221389	0.0178579	0.258	0.181	1
Mllt6	0.000223358	0.0870733	0.541	0.431	1
Setd7	0.000223567	0.0448197	0.186	0.126	1
Ppp1cb	0.000225353	-0.00844798	0.383	0.276	1
Slc7a6os	0.000227333	0.0118338	0.131	0.082	1
Acox3	0.000231272	0.0695741	0.119	0.073	1
Tnpo3	0.000236444	0.039425	0.226	0.157	1
1110004f10rik	0.000236696	0.0166326	0.233	0.161	1
Gtf2h1	0.000237063	0.032557	0.169	0.112	1
Stk39	0.000237359	0.0334944	0.376	0.279	1
Mndal	0.000237974	0.024344	0.336	0.245	1
Ash1l	0.000238506	0.0603392	0.264	0.19	1
Hiat1	0.000243407	0.036537	0.169	0.112	1
Kif13b	0.000244383	0.0194162	0.216	0.148	1
Ehmt2	0.000245966	0.013817	0.371	0.272	1
Rps29	0.000247625	0.100048	0.656	0.563	1
Rpl27a	0.000250024	0.0532685	0.588	0.473	1
Sdf4	0.0002504	-0.245209	0.713	0.682	1
Cox6b1	0.00025433	0.0192118	0.405	0.299	1
Mgat2	0.000254488	-0.00173962	0.272	0.19	1
Faim	0.00025461	0.0302721	0.124	0.076	1
Cmtm7	0.00025513	0.000939872	0.263	0.183	1
Rnf14	0.000255494	0.0410156	0.209	0.144	1
Pa2g4	0.000260546	0.0422069	0.362	0.267	1
Rbm5	0.000260561	0.0329203	0.416	0.314	1
Adam19	0.000261225	0.0615548	0.517	0.413	1
Abhd12	0.000262073	0.0351505	0.138	0.087	1
Anp32b	0.000262658	0.0319276	0.528	0.405	1
Senp5	0.000265833	0.0409812	0.149	0.097	1
Ppp1ca	0.000269461	-0.189372	0.629	0.619	1
Alyref	0.000269762	0.0270729	0.18	0.121	1
Eif2d	0.000271494	0.0183178	0.124	0.077	1
Runx2	0.000273191	0.035413	0.424	0.318	1
Rnf138	0.00027448	-0.0276364	0.222	0.151	1
Zdhhc2	0.000274657	0.00576732	0.156	0.101	1
Chp1	0.000276709	0.0187611	0.334	0.24	1
Cbx4	0.000277645	0.0450714	0.308	0.224	1
Syap1	0.000278265	0.0122113	0.206	0.14	1
Zc3h13	0.000279532	0.0754735	0.223	0.159	1
Kpna4	0.000280701	0.0720959	0.483	0.379	1
Bsg	0.000282276	-0.292961	0.472	0.467	1
Zfc3h1	0.000282479	0.0806975	0.259	0.187	1
Ubxn2a	0.0002825	0.0135726	0.171	0.114	1
Cnot2	0.000283479	0.0135927	0.235	0.162	1
Mapk8ip3	0.000284934	0.0478049	0.192	0.131	1
Zcchc6	0.000285621	0.0828445	0.441	0.342	1
Tfip11	0.000287576	0.0424816	0.152	0.099	1
Rps6ka3	0.000288994	0.0406999	0.457	0.342	1
Slc25a3	0.000293033	-0.204842	0.597	0.583	1
Rps21	0.000293969	0.0850319	0.872	0.848	1
Rps27a	0.000294102	0.087682	0.719	0.625	1
Pcmt1	0.000295358	0.0171332	0.246	0.171	1
Zyg11b	0.000296749	0.0357179	0.267	0.191	1
Ddrgk1	0.000298653	0.00890344	0.233	0.162	1
Trim34a	0.000300388	0.00859974	0.122	0.076	1
Pde4b	0.000301442	0.048226	0.186	0.126	1
Chmp5	0.000304804	0.0512282	0.193	0.134	1
Phf3	0.000305921	0.0546846	0.361	0.271	1
Prkar2a	0.000308518	0.0495999	0.156	0.103	1
Rpusd4	0.000310811	0.0105075	0.11	0.066	1
Trappc5	0.00031423	-0.0171356	0.155	0.099	1
Ube2k	0.000319046	-0.0127804	0.253	0.175	1
Trim21	0.000319566	0.0263932	0.106	0.064	1
Mbnl2	0.000321565	-0.00039942	0.157	0.102	1
Fip1l1	0.000325567	0.0496417	0.314	0.23	1
Sfxn3	0.000328019	0.0148908	0.14	0.089	1
Taf7	0.000329089	0.0404168	0.115	0.071	1
Gpr171	0.000330851	0.0279206	0.362	0.269	1
Sh3glb1	0.000331935	0.0281156	0.381	0.283	1
Zc3h14	0.000333735	-0.0040762	0.29	0.206	1
Dcaf7	0.000335282	0.0217544	0.304	0.218	1
Chd6	0.000336259	0.0865321	0.216	0.153	1
Surf1	0.000339257	0.0137933	0.193	0.131	1
Blmh	0.000341865	0.0305992	0.276	0.198	1
U2surp	0.000343254	0.0157862	0.273	0.197	1
Tstd3	0.00034401	0.0305359	0.119	0.074	1
Zfr	0.000345013	0.0519397	0.274	0.196	1
Zcchc2	0.000345518	0.0353895	0.25	0.178	1
Lrrc58	0.000345607	0.053931	0.299	0.217	1
Zfp609	0.000354161	0.0362015	0.113	0.07	1
Zfp871	0.000354807	0.0196783	0.159	0.105	1
Ercc3	0.000357729	0.0208621	0.129	0.082	1
Nt5c3	0.00035786	0.0247792	0.147	0.096	1
Chm	0.000358413	0.0506848	0.152	0.1	1
Rock1	0.000359616	0.052472	0.554	0.439	1
Emd	0.000360511	-0.00526559	0.192	0.129	1
Plekha2	0.00036056	0.0441263	0.524	0.408	1
Cd84	0.000362593	-0.000647089	0.246	0.171	1
Zfp362	0.000363867	0.053991	0.11	0.067	1
Srcap	0.00036437	0.0320033	0.227	0.159	1
Adam8	0.000364547	0.0212219	0.259	0.186	1
Stx4a	0.000365105	-0.00271641	0.286	0.204	1
Tab2	0.000366749	0.0754835	0.544	0.439	1
Eif3h	0.000366954	-0.15182	0.731	0.717	1
Parp14	0.000367079	0.0503371	0.423	0.328	1
Uchl5	0.000368239	0.0183229	0.139	0.089	1
Ddi2	0.000371189	0.0555458	0.151	0.1	1
Scyl2	0.000371825	0.0493308	0.238	0.169	1
Ubxn4	0.000371826	0.0244218	0.313	0.229	1
Nupl1	0.000374508	-0.0115547	0.165	0.108	1
Mtif2	0.000375876	0.0934229	0.119	0.076	1
Vapa	0.00037681	0.00725681	0.238	0.166	1
Cish	0.00038282	-0.234977	0.295	0.341	1
Usf1	0.000383653	0.0168163	0.116	0.071	1
Fkbp3	0.000384371	0.017832	0.331	0.243	1
Capza1	0.000389551	-0.00766587	0.415	0.306	1
Huwe1	0.000392646	0.073118	0.633	0.519	1
Fam174a	0.000397483	0.0379747	0.113	0.07	1
Bmi1	0.000403279	0.0599211	0.155	0.103	1
Ntan1	0.00040377	0.0424762	0.216	0.151	1
Rps18	0.000405614	0.0765895	0.897	0.857	1
Ube3c	0.00041044	0.0348283	0.104	0.064	1
P2ry10	0.000411493	-0.247577	0.41	0.427	1
Tnrc6a	0.000414551	0.0390822	0.335	0.253	1
Ccndbp1	0.000414724	0.0187978	0.183	0.124	1
Gpank1	0.00041641	0.0474526	0.12	0.075	1
Exoc6	0.000417267	0.0136749	0.151	0.099	1
Lef1	0.000422788	0.0259855	0.134	0.086	1
Man2a1	0.000423338	0.00662908	0.38	0.282	1
Wdr3	0.000425431	0.00226309	0.165	0.11	1
Slc16a3	0.00042898	-0.228103	0.098	0.142	1
Ermp1	0.000430297	0.0449244	0.166	0.112	1
Senp7	0.00043061	0.0164871	0.178	0.121	1
Cd5	0.000434041	-0.0119545	0.424	0.318	1
Stx16	0.000435923	0.0402239	0.195	0.134	1
Ercc6	0.000436187	0.0440254	0.108	0.067	1
Ubash3b	0.000437669	0.0273172	0.446	0.338	1
Tnfrsf18	0.00043797	-0.301409	0.465	0.465	1
Ddx52	0.000441529	0.0231795	0.211	0.148	1
Irak1	0.000444161	0.0259552	0.276	0.199	1
Arid4a	0.000453232	0.0434259	0.247	0.179	1
Gng5	0.000454505	0.00123338	0.134	0.085	1
Tomm34	0.000457028	0.0165997	0.135	0.087	1
Mt-Nd2	0.000458279	0.0572968	0.576	0.459	1
Luc7l2	0.000458623	0.0791832	0.496	0.39	1
Xrn1	0.000459739	0.0318013	0.286	0.206	1
Pan3	0.000461158	0.048867	0.219	0.154	1
Tmem127	0.000465162	0.0283942	0.336	0.249	1
Ly6c2	0.000467371	-0.105066	0.603	0.457	1
Rab5a	0.000470719	0.0594729	0.2	0.138	1
Rpl36a	0.000484403	0.0402508	0.514	0.411	1
Rc3h1	0.000490189	0.0539069	0.255	0.184	1
Rmnd5a	0.000493912	0.0589387	0.28	0.205	1
Mphosph10	0.000500383	0.0195495	0.119	0.074	1
Flii	0.000500432	0.038006	0.427	0.327	1
Bod1l	0.000503793	0.0362081	0.339	0.255	1
Gpcpd1	0.000505683	0.0209099	0.157	0.105	1
Lpin2	0.00050648	0.0838074	0.22	0.158	1
Tfam	0.000507263	0.0424438	0.137	0.089	1
Gm3345	0.00050767	0.064259	0.146	0.096	1
Uqcrc2	0.000508359	0.0178593	0.357	0.263	1
Slamf7	0.000510876	0.0191193	0.213	0.148	1
Snf8	0.000515244	0.0192106	0.175	0.119	1
Lck	0.000515762	-0.151509	0.695	0.685	1
Rpl26	0.000515783	0.0697836	0.865	0.788	1
Tpi1	0.000516264	-0.308838	0.5	0.512	1
Map2k4	0.000519104	0.0365457	0.161	0.109	1
Maz	0.000529907	0.00906736	0.262	0.188	1
Tor1a	0.000530427	0.0185404	0.116	0.072	1
Mctp2	0.000537546	0.0279789	0.186	0.127	1
Mapkap1	0.000539539	0.0491622	0.204	0.143	1
Mxd4	0.000543065	0.0273031	0.332	0.247	1
Tecpr1	0.0005431	0.0318987	0.496	0.385	1
Stard3nl	0.000543452	-0.0177596	0.126	0.079	1
Hsp90aa1	0.000544404	0.10043	0.659	0.56	1
Ralbp1	0.000545748	0.00611781	0.33	0.241	1
Ccnc	0.000547167	0.0364156	0.119	0.075	1
Scaf1	0.000554095	0.0387113	0.204	0.144	1
Nop56	0.000557029	0.00939021	0.269	0.193	1
Abcf2	0.0005581	0.0181202	0.156	0.104	1
Nup188	0.00056341	0.0416236	0.121	0.077	1
Fyb	0.000565611	0.0917352	0.677	0.554	1
Scaf4	0.000565812	0.0481298	0.149	0.1	1
Nup153	0.000573942	0.0364786	0.464	0.357	1
Ccnk	0.000574205	0.0155716	0.178	0.121	1
Isy1	0.000576347	0.0202513	0.363	0.27	1
Hgsnat	0.000577034	-0.0122399	0.146	0.095	1
Tada1	0.000580095	0.0357154	0.106	0.065	1
9930111j21rik2	0.00058016	0.0379432	0.265	0.195	1
Pdhb	0.000582789	0.0187321	0.235	0.166	1
Larp1	0.000583556	0.0303329	0.41	0.312	1
Mib1	0.000584314	0.0329671	0.191	0.134	1
Prkdc	0.000587855	0.0530593	0.197	0.14	1
Il4ra	0.000590672	-0.21883	0.143	0.189	1
Rabif	0.000591653	0.0288083	0.116	0.073	1
Tprkb	0.00059352	-0.00864037	0.104	0.064	1
Ncf1	0.000613171	0.0760992	0.13	0.085	1
Ncoa1	0.000618548	0.0100982	0.162	0.108	1
Katna1	0.000622048	0.00756321	0.192	0.131	1
Gtpbp4	0.000623547	0.0150552	0.222	0.156	1
Rbl2	0.00062665	0.0547996	0.606	0.494	1
Snapc5	0.000628855	-0.0010688	0.138	0.089	1
Setd8	0.00063329	0.0078429	0.161	0.108	1
Smad2	0.000633813	0.0385413	0.138	0.091	1
Ppp6r2	0.00063576	0.0366359	0.152	0.102	1
Pafah1b2	0.000638976	0.0165236	0.237	0.168	1
Txndc17	0.0006448	-0.0039211	0.201	0.138	1
Slc28a2	0.000649058	-0.00808815	0.183	0.125	1
Mta3	0.000650293	-0.00381874	0.325	0.237	1
Fam32a	0.000651776	0.0191934	0.242	0.173	1
Zfand5	0.000652878	0.00704392	0.235	0.165	1
Irf8	0.000660407	-0.265352	0.352	0.383	1
Atg12	0.000662201	0.0226199	0.216	0.153	1
Nfil3	0.000663905	0.0430593	0.344	0.262	1
Ezh1	0.000664141	0.0179817	0.262	0.191	1
Trim14	0.0006652	-0.00666487	0.103	0.063	1
Ftl1	0.000667764	0.0261759	0.293	0.216	1
Naip2	0.000668942	0.0255758	0.125	0.08	1
Zfp62	0.000669634	0.0537798	0.165	0.114	1
Zbtb7a	0.000675214	0.00457695	0.362	0.269	1
Atmin	0.00067752	0.0325813	0.165	0.111	1
Itpkb	0.000679571	0.0559274	0.456	0.361	1
Atxn2l	0.000683803	0.0275185	0.339	0.249	1
Patl1	0.000686627	0.0156842	0.168	0.114	1
2310045n01rik	0.000690725	0.0116841	0.153	0.102	1
Zcchc9	0.000692326	0.0177237	0.115	0.072	1
Ttc14	0.000695597	0.0335052	0.184	0.129	1
Ccng2	0.000697917	0.0515998	0.21	0.15	1
Mina	0.000699068	0.0344881	0.186	0.128	1
Ndufs3	0.000702942	-0.0105716	0.193	0.133	1
Rel	0.000704712	0.0255802	0.165	0.112	1
Smc1a	0.000705047	0.0313771	0.372	0.283	1
Kdelr1	0.000712311	-0.0189672	0.204	0.14	1
Cd3e	0.000712927	0.0577662	0.802	0.7	1
Arid1a	0.000722627	0.0437855	0.486	0.375	1
Fam134a	0.000732046	0.0316345	0.162	0.11	1
1810022k09rik	0.000732207	0.0135128	0.125	0.081	1
Etaa1	0.000742521	0.0370303	0.116	0.074	1
Trafd1	0.000743481	0.0103591	0.228	0.162	1
Lrch1	0.000746429	0.0315812	0.2	0.14	1
Vps35	0.000748998	0.0483315	0.25	0.179	1
Chd3	0.000762891	-0.269252	0.376	0.407	1
Trim30a	0.000765908	0.0541539	0.411	0.321	1
Glipr1	0.00076819	0.0153498	0.249	0.178	1
Ankfy1	0.000785291	0.00193671	0.244	0.174	1
Ms4a6b	0.000786612	0.0630817	0.764	0.646	1
Hnrnpf	0.000789417	-0.00603942	0.375	0.278	1
Cyhr1	0.000792115	0.0338945	0.188	0.132	1
Galnt1	0.000793163	0.0168422	0.358	0.268	1
Rb1cc1	0.000795783	0.000858023	0.179	0.123	1
Filip1l	0.000797398	0.0743981	0.186	0.131	1
Baiap3	0.000800602	-0.0196608	0.128	0.082	1
Dlgap4	0.000805733	0.0199984	0.188	0.131	1
Spcs1	0.000807132	-0.01026	0.211	0.147	1
Rsl24d1	0.000811	0.0335797	0.104	0.065	1
Tsc22d3	0.000814189	-0.254159	0.161	0.202	1
Dnajb6	0.000815093	-0.0115273	0.162	0.109	1
Cbx5	0.000815654	0.0463904	0.251	0.185	1
4921524j17rik	0.000840206	0.00600829	0.104	0.064	1
Utp3	0.000844701	-0.00140073	0.191	0.131	1
Actl6a	0.000846342	0.0394315	0.173	0.12	1
Ate1	0.0008517	0.017869	0.139	0.092	1
Snw1	0.000851855	0.0137406	0.378	0.282	1
Os9	0.000856949	0.0394749	0.577	0.45	1
Ccdc59	0.000857498	0.0381715	0.164	0.112	1
Kif2a	0.000857803	0.0208757	0.259	0.191	1
Emp3	0.000859964	0.0373377	0.205	0.145	1
Wtap	0.000866509	-0.0023112	0.198	0.137	1
Ttc33	0.000870782	0.0247747	0.111	0.07	1
Reps1	0.000871228	0.00472328	0.191	0.132	1
Sp110	0.000873059	0.00796667	0.385	0.291	1
Sh3kbp1	0.000875194	0.0784093	0.648	0.545	1
Syne1	0.00088505	0.0376181	0.125	0.082	1
Wbp11	0.000885259	0.064365	0.211	0.152	1
Cep85	0.000890197	0.032579	0.115	0.073	1
Zmym5	0.000898598	0.0307202	0.157	0.107	1
Ube4b	0.000901112	0.0166784	0.171	0.117	1
Prkx	0.000901401	0.0240202	0.201	0.141	1
Vdac3	0.000911554	0.0205674	0.146	0.097	1
Rnf44	0.000915776	-0.00667389	0.179	0.122	1
Apbb1ip	0.000922894	0.00124491	0.338	0.249	1
Zfp746	0.000923677	0.0163903	0.119	0.076	1
Impact	0.000927474	0.0406667	0.121	0.079	1
Capn7	0.000927837	0.0240368	0.168	0.115	1
Pkd1	0.000933691	0.0526593	0.122	0.08	1
Khsrp	0.000938821	0.017293	0.309	0.228	1
Rb1	0.000940524	0.0377359	0.152	0.104	1
Pttg1	0.000941589	0.0133503	0.164	0.112	1
Utp14a	0.000942947	0.0349412	0.128	0.084	1
Slfn8	0.000945438	0.0633009	0.347	0.267	1
Exoc2	0.000953015	0.00488147	0.304	0.224	1
Atp13a3	0.000953507	0.0410499	0.314	0.237	1
Golga5	0.000956876	0.0101629	0.147	0.099	1
Fxr1	0.000963414	0.0304003	0.271	0.198	1
Qrich1	0.000967615	0.0450708	0.207	0.149	1
Edc4	0.000968886	0.0126236	0.168	0.115	1
Rnf6	0.000975851	0.00450169	0.17	0.116	1
Tmsb4x	0.000976999	-0.0975094	0.978	0.972	1
Gle1	0.000978964	0.0190973	0.102	0.064	1
Brd7	0.000987534	0.0411161	0.195	0.138	1
Nono	0.000991632	0.0401908	0.468	0.365	1
Yy1	0.000995947	0.0274273	0.443	0.338	1
Copz1	0.00100462	0.00120681	0.273	0.198	1
Sntb2	0.00100648	-0.0187923	0.187	0.129	1
Bclaf1	0.00100913	0.0919414	0.325	0.25	1
Atp6v1d	0.00101149	0.0477767	0.237	0.174	1
Gbp9	0.0010197	0.00857674	0.323	0.242	1
Trp53i11	0.00102219	0.00830473	0.197	0.137	1
Tnip1	0.00102622	0.0314907	0.24	0.175	1
Anapc1	0.0010324	0.00410163	0.267	0.196	1
Ext2	0.00104051	0.0362265	0.116	0.075	1
Cmc1	0.00104128	0.00978273	0.129	0.084	1
Bc005624	0.00104494	0.0367453	0.146	0.098	1
Zfand3	0.00104654	0.0288236	0.196	0.137	1
Fosb	0.00105018	-0.186073	0.188	0.236	1
Pgam1	0.00105553	0.0157819	0.16	0.109	1
Ppm1a	0.00106233	-0.00779834	0.237	0.169	1
Prkacb	0.00106767	0.0205493	0.483	0.382	1
Gm26924	0.00107567	0.0461793	1	1	1
Trnau1ap	0.00107732	0.023411	0.137	0.091	1
Utp11l	0.00109084	0.0279511	0.165	0.114	1
Plcxd2	0.00109491	0.0567739	0.151	0.103	1
Npat	0.00110383	0.0222007	0.137	0.091	1
Cd2	0.00110999	0.0501964	0.722	0.606	1
Med13	0.00111821	0.0258906	0.418	0.319	1
Rnf4	0.00113074	0.00162864	0.284	0.206	1
Pcm1	0.00113692	0.0345004	0.229	0.166	1
Uvrag	0.00113696	0.0270745	0.191	0.134	1
Zfp52	0.00113864	0.0276943	0.13	0.087	1
Ip6k2	0.00117482	0.041578	0.102	0.064	1
Xpo5	0.00118068	0.0208669	0.102	0.064	1
Bbx	0.00118502	0.019284	0.227	0.163	1
Ptprj	0.00118632	0.020468	0.214	0.153	1
Tmem57	0.00119387	0.00983718	0.113	0.073	1
Brox	0.00120457	0.0287448	0.124	0.081	1
Gpd2	0.00121666	0.0237038	0.271	0.201	1
Ndufs1	0.00122453	0.0390321	0.189	0.134	1
Safb	0.00122517	0.0422299	0.242	0.178	1
Zranb1	0.00123241	0.028642	0.183	0.13	1
Rbm45	0.00123356	0.0240118	0.117	0.076	1
Mrpl4	0.00125055	0.0180675	0.198	0.14	1
Ikzf4	0.001251	-0.154784	0.082	0.121	1
Rictor	0.00125927	0.0438988	0.215	0.157	1
Mettl23	0.00126363	0.0239004	0.206	0.147	1
Mcm3ap	0.00127773	0.0101074	0.16	0.11	1
Sfrs18	0.00128563	0.0245936	0.231	0.168	1
Nptn	0.00128898	-0.0141443	0.323	0.24	1
Eif4e	0.00129022	0.0154424	0.165	0.113	1
Strbp	0.00129362	0.0207643	0.134	0.089	1
Cd44	0.00129656	-0.248505	0.497	0.496	1
Fam98b	0.00130196	-0.0137368	0.178	0.123	1
Rap2a	0.00130522	0.0674014	0.159	0.11	1
Sp3	0.00130778	0.00790047	0.349	0.263	1
4931406p16rik	0.00131436	0.0099736	0.11	0.07	1
Dtd1	0.00131517	0.00962276	0.119	0.077	1
Eif3e	0.00131576	0.0349736	0.506	0.397	1
Orc4	0.0013195	0.0339989	0.131	0.087	1
Il2rb	0.00133379	-0.166005	0.686	0.647	1
Med13l	0.00133431	0.00434641	0.231	0.166	1
Pi4kb	0.0013472	0.0335753	0.128	0.084	1
Myef2	0.001355	0.0321621	0.102	0.064	1
Fuca1	0.00135815	0.00558273	0.213	0.152	1
Cetn3	0.00136274	0.0106062	0.121	0.079	1
Avl9	0.00137425	0.0199974	0.186	0.132	1
Hilpda	0.00138141	-0.24196	0.148	0.19	1
Xpo6	0.0013891	0.0104235	0.213	0.151	1
Fbxw2	0.00139017	0.00503206	0.196	0.139	1
Rab11fip1	0.00139273	0.029538	0.143	0.097	1
Arhgap12	0.00139274	0.0471867	0.107	0.069	1
Klhl9	0.00139373	0.000178353	0.186	0.129	1
Tubgcp6	0.00141234	0.0386495	0.119	0.078	1
Hmg20b	0.00141589	0.0216388	0.16	0.111	1
Jhdm1d	0.00141712	0.0481747	0.295	0.224	1
Taok3	0.00141715	0.0806253	0.272	0.204	1
Rbm26	0.0014256	0.0283897	0.211	0.153	1
Arhgef18	0.00143672	0.0310214	0.174	0.122	1
Sephs2	0.00143814	0.0253223	0.148	0.101	1
Zcchc7	0.00144587	0.0349686	0.222	0.161	1
Ccdc25	0.00144799	0.0315236	0.161	0.111	1
Paqr7	0.00145112	-0.0047552	0.106	0.067	1
Cd6	0.00146135	-0.0343338	0.64	0.495	1
Lcmt1	0.00147668	0.0310377	0.11	0.071	1
Pacs1	0.00148732	-0.013457	0.26	0.19	1
Lgalsl	0.00149549	-0.00249434	0.135	0.09	1
Abcf3	0.00150594	0.0258051	0.122	0.081	1
Agpat4	0.00150771	0.0283093	0.168	0.116	1
Prpf4b	0.00151143	0.00878298	0.311	0.232	1
Pik3ca	0.00151702	0.0229255	0.22	0.159	1
Ubp1	0.00151863	0.0296179	0.219	0.159	1
Bcl2l13	0.00152022	-0.0244505	0.146	0.098	1
Phtf1	0.00152313	0.0332269	0.178	0.125	1
Cwf19l2	0.00153196	0.0540531	0.102	0.065	1
Exoc1	0.00153288	0.0279333	0.126	0.084	1
Rc3h2	0.00153551	0.0626358	0.233	0.174	1
Tob2	0.00153835	-0.00890703	0.278	0.205	1
Taf1	0.00154101	0.0295107	0.282	0.211	1
Paip1	0.00154638	0.00644225	0.161	0.11	1
Spin1	0.00155403	0.0248831	0.193	0.137	1
Rfk	0.00156196	0.0185222	0.229	0.167	1
Mtfr1l	0.00158497	-0.00563037	0.196	0.137	1
Gigyf2	0.00159857	0.0298284	0.253	0.188	1
Ptms	0.00161296	-0.00510942	0.433	0.334	1
Tbc1d15	0.00161336	0.0194902	0.183	0.129	1
Syf2	0.00161405	0.00814195	0.383	0.289	1
Arhgef3	0.00161766	-0.00868042	0.338	0.254	1
Cul1	0.00161894	-0.0035766	0.251	0.183	1
Grb2	0.00161998	-0.00257062	0.451	0.342	1
Vrk3	0.00162716	0.031051	0.129	0.086	1
Fam65b	0.00163711	0.010965	0.209	0.15	1
Rnasel	0.00164559	0.0644106	0.188	0.136	1
Nde1	0.00164767	0.021553	0.152	0.105	1
Nr4a3	0.00166034	0.192754	0.216	0.163	1
Parp6	0.0016665	0.0366953	0.12	0.08	1
Ccdc6	0.00166994	0.0509729	0.2	0.145	1
Rpl36al	0.00167121	0.0438414	0.487	0.388	1
Atf4	0.00167752	-0.204058	0.485	0.49	1
Tceb3	0.001685	0.0414641	0.29	0.221	1
Dctn4	0.00169647	0.0121331	0.17	0.119	1
Brd3	0.00170376	0.00836778	0.135	0.09	1
A230050p20rik	0.00170573	0.0226894	0.104	0.067	1
Nubp1	0.00170691	-0.0182909	0.197	0.139	1
Jund	0.0017169	-0.202121	0.702	0.68	1
Nbeal1	0.0017238	0.00422365	0.111	0.072	1
Fbrs	0.00172469	-0.023087	0.151	0.101	1
Rpia	0.00175322	0.0141302	0.157	0.109	1
Slco3a1	0.00176556	-0.137582	0.073	0.111	1
Ssu72	0.00176888	0.0241378	0.267	0.199	1
Hdgf	0.00177302	-0.013125	0.285	0.211	1
Impdh1	0.00177759	0.0322117	0.235	0.172	1
Ino80d	0.001787	0.0155058	0.254	0.187	1
Dennd4a	0.00178898	0.0536863	0.562	0.454	1
Snx9	0.0017922	0.0281398	0.143	0.098	1
Zfp622	0.00181045	-0.000718671	0.326	0.247	1
Fam129a	0.00181916	0.0302236	0.365	0.28	1
Dock10	0.0018204	0.0928358	0.693	0.6	1
Ttc9c	0.00182158	0.0142604	0.161	0.112	1
Kri1	0.00182558	0.0231733	0.2	0.142	1
Ddx42	0.00183275	0.0339328	0.322	0.251	1
Eif5b	0.00184213	0.0240067	0.289	0.216	1
Sf3a3	0.00185495	0.0191509	0.205	0.147	1
Sdhaf2	0.0018573	-0.000219976	0.17	0.118	1
Pak1ip1	0.0018677	0.0288642	0.198	0.142	1
Akt2	0.00187875	-0.00764348	0.293	0.217	1
Tcof1	0.00188051	0.0339853	0.329	0.253	1
Mtmr6	0.00188302	0.0132855	0.256	0.19	1
Fnbp1	0.00189458	0.0620808	0.727	0.611	1
Smndc1	0.00189782	-0.0076182	0.206	0.146	1
Txlna	0.00190313	0.0173606	0.18	0.127	1
Snrnp70	0.00191108	0.0204421	0.451	0.346	1
Ncf4	0.00191543	-0.221894	0.237	0.272	1
Unc119b	0.00191675	0.039645	0.269	0.204	1
Secisbp2	0.00192344	0.0346148	0.13	0.088	1
Scamp2	0.00192396	-0.0125227	0.149	0.102	1
Jarid2	0.0019575	0.0264123	0.258	0.194	1
Samm50	0.00196072	-0.0112831	0.242	0.177	1
Nemf	0.00196255	0.0720496	0.209	0.154	1
Tsc1	0.00197403	0.0380519	0.104	0.067	1
Ccnt1	0.00198331	0.0205348	0.264	0.197	1
Gimap6	0.00198464	0.0335129	0.74	0.623	1
C2cd5	0.00199395	0.0295169	0.128	0.086	1
Dhrs7	0.00200453	-0.011151	0.173	0.121	1
Pdcd10	0.00201532	0.0153899	0.209	0.151	1
Ap1ar	0.00201624	0.0330053	0.125	0.084	1
Rbm27	0.00201824	0.0160022	0.238	0.176	1
Coro1b	0.00202392	-0.191846	0.428	0.444	1
Rexo1	0.00202589	-0.0246376	0.195	0.137	1
Malt1	0.00203036	-0.00654365	0.473	0.375	1
Phactr2	0.00203788	0.0822958	0.18	0.131	1
Pcnp	0.00204661	-0.0197642	0.135	0.09	1
Syt11	0.00204974	-0.00113514	0.229	0.169	1
Rnf2	0.00206975	0.0177662	0.152	0.106	1
Ppp1r21	0.00206978	0.00926779	0.111	0.073	1
Cirbp	0.0020699	0.00817203	0.189	0.135	1
Dbr1	0.00207098	0.00521757	0.128	0.085	1
Cfdp1	0.00208688	-0.00909394	0.192	0.137	1
Itgav	0.00210293	0.0169488	0.406	0.313	1
Rgs2	0.0021057	-0.179721	0.405	0.447	1
2210018m11rik	0.00210783	0.0149275	0.157	0.109	1
Arfgef1	0.00211104	0.0276754	0.45	0.356	1
Mex3c	0.00212603	0.0314051	0.188	0.136	1
Coq2	0.00212637	0.0178536	0.108	0.071	1
Kif5b	0.00214172	0.0181663	0.452	0.349	1
Psmd12	0.00214361	0.0337835	0.209	0.152	1
Nck1	0.00214441	0.0212406	0.182	0.13	1
Orai2	0.00214569	-0.0139312	0.204	0.146	1
Mylip	0.0021497	-0.0162925	0.112	0.073	1
Sec62	0.00215607	-0.0108854	0.352	0.264	1
Papolg	0.00216238	0.00834505	0.135	0.092	1
Tm9sf4	0.00217339	0.00639409	0.107	0.07	1
Zcchc11	0.00217569	0.0526782	0.443	0.353	1
Pglyrp1	0.0021762	-0.256964	0.236	0.267	1
Nisch	0.00218406	0.00797097	0.237	0.173	1
Zscan29	0.00219629	0.0109054	0.139	0.095	1
Msl3	0.002207	0.0244901	0.101	0.065	1
Cab39	0.00220837	0.038187	0.519	0.405	1
Zmat2	0.00221534	-0.0340265	0.268	0.194	1
Nfyb	0.00221601	0.0144232	0.188	0.135	1
Usp14	0.0022204	0.0292552	0.164	0.115	1
Wdr43	0.00223828	0.0377269	0.267	0.203	1
Pcmtd1	0.00225067	-0.0081814	0.195	0.138	1
Ptpra	0.00225163	0.0376021	0.276	0.208	1
Fem1a	0.00225348	0.0219684	0.143	0.098	1
Tbc1d2b	0.00227027	0.0292498	0.285	0.215	1
Dcaf13	0.00227253	0.0216257	0.142	0.098	1
Gimap1	0.00227781	0.0115322	0.522	0.413	1
2410015m20rik	0.00228415	-0.0189883	0.197	0.14	1
Swt1	0.00228726	0.0294985	0.124	0.083	1
Pdxdc1	0.00229077	-0.00391229	0.146	0.1	1
Hif1an	0.00229196	0.0376687	0.115	0.077	1
Prps2	0.00229821	0.0284612	0.21	0.153	1
Akirin1	0.00230231	-0.01581	0.207	0.149	1
Prkch	0.00230875	0.0418845	0.664	0.55	1
Smc3	0.00232128	0.0249156	0.313	0.238	1
Helz2	0.00233302	0.0438369	0.224	0.166	1
Ptpn12	0.00233344	0.00366791	0.198	0.143	1
Dnajc9	0.00234349	-0.00357213	0.335	0.255	1
Rhot1	0.00234364	-0.00444114	0.143	0.098	1
Gpalpp1	0.00234469	0.00905236	0.166	0.116	1
Cct6a	0.00235032	-0.00415059	0.291	0.215	1
Tor1aip1	0.00237137	-0.000560288	0.345	0.262	1
Appl1	0.00237181	-0.00462143	0.222	0.161	1
Icos	0.00237291	-0.00386727	0.553	0.446	1
Smarcd1	0.00237602	0.0247268	0.107	0.07	1
Myl6	0.00237845	0.0307798	0.594	0.486	1
Prpf39	0.00237972	-0.00478858	0.17	0.118	1
Mboat7	0.00240973	0.0180361	0.12	0.08	1
Cab39l	0.00243236	0.03837	0.137	0.094	1
Smc5	0.00243448	0.0468152	0.196	0.143	1
Ncl	0.00243713	0.0472914	0.786	0.684	1
Psmc6	0.00244216	-0.00685465	0.188	0.134	1
Ifit2	0.00244875	0.0291173	0.142	0.099	1
Ilf2	0.00246211	0.0289538	0.134	0.093	1
Dnajb9	0.00247557	0.0086363	0.13	0.088	1
Ssbp3	0.00247722	0.00168746	0.28	0.208	1
Ap3b1	0.00248054	0.00718564	0.378	0.287	1
Trrap	0.0024947	0.0452993	0.224	0.167	1
Prpf38b	0.00251056	-0.00259197	0.385	0.295	1
Rnmt	0.00252272	-0.0225333	0.111	0.072	1
Ndufb3	0.00253074	0.00142517	0.159	0.11	1
Hps3	0.00254083	0.0262839	0.103	0.067	1
Papd5	0.00254887	0.050866	0.202	0.15	1
Tspyl1	0.00255113	-0.0186632	0.281	0.207	1
Ctsc	0.00255535	-0.00382952	0.291	0.218	1
Slu7	0.00257052	-0.00879638	0.259	0.191	1
Rpl18a	0.00257257	-0.106066	0.933	0.944	1
Pip5k1a	0.00257295	-0.00523742	0.205	0.148	1
Safb2	0.0025805	0.0177761	0.312	0.236	1
2610018g03rik	0.0025871	-0.0105458	0.278	0.206	1
Fam178a	0.00258806	0.0460477	0.147	0.102	1
Atp6v1g1	0.00259025	0.00298322	0.12	0.079	1
Sos2	0.00259642	0.0299952	0.229	0.17	1
Erlec1	0.00259827	-0.0160485	0.146	0.1	1
Epc2	0.00260605	8.96743e-05	0.179	0.128	1
Grina	0.00260843	0.0214073	0.278	0.208	1
Midn	0.0026346	-0.00911377	0.214	0.154	1
Rps6	0.00263894	0.0822928	0.849	0.822	1
Kcnn4	0.00264008	-0.182722	0.119	0.157	1
Pxk	0.0026508	0.0243974	0.153	0.108	1
Zfp646	0.00265798	0.0523691	0.197	0.144	1
Fam179b	0.00266513	0.0365731	0.205	0.151	1
Rab24	0.00266596	-0.00370989	0.156	0.108	1
Zmym4	0.00267549	0.0446276	0.148	0.104	1
Slc4a7	0.00268976	0.00614364	0.205	0.149	1
Khnyn	0.00269315	0.0147417	0.17	0.121	1
Odf2	0.00269321	0.00484045	0.147	0.101	1
Plekha3	0.0027534	-0.00210296	0.162	0.114	1
Tep1	0.00275487	0.00823484	0.113	0.076	1
Dap3	0.00276279	0.030143	0.139	0.096	1
9930111j21rik1	0.00279103	0.0123104	0.13	0.088	1
Hspa4	0.00282421	0.0309684	0.451	0.35	1
Rpl30	0.00283539	0.0671834	0.863	0.812	1
Atp8b4	0.00283582	0.0375839	0.521	0.42	1
Mkrn1	0.0028384	-0.00471056	0.388	0.296	1
Itsn2	0.00284646	0.0485749	0.38	0.298	1
Odc1	0.00288317	-0.216856	0.327	0.355	1
Mief1	0.00289276	0.0175998	0.121	0.082	1
Ndufa5	0.00289814	0.00775292	0.135	0.092	1
1200014j11rik	0.00289963	0.028233	0.205	0.15	1
Usp5	0.00290234	0.00591244	0.182	0.13	1
Gm26917	0.00293641	0.0197972	0.733	0.624	1
Mapkapk5	0.00293656	0.00258007	0.121	0.081	1
Rnf31	0.00294996	0.0148994	0.126	0.085	1
Brd8	0.00295352	0.0595212	0.195	0.146	1
Dnpep	0.00295597	-0.0217487	0.101	0.064	1
Mxd1	0.00297368	-0.213265	0.139	0.178	1
Tyk2	0.00297378	-0.00374508	0.213	0.155	1
Vps41	0.00297868	0.00638602	0.198	0.144	1
Btf3	0.00297956	0.0170182	0.53	0.417	1
Umps	0.00298066	0.0146559	0.128	0.088	1
Gripap1	0.00298259	-0.00321153	0.166	0.118	1
Nudt9	0.00302001	0.00911858	0.147	0.102	1
Tmco1	0.00303248	0.00975228	0.116	0.078	1
Asap1	0.0030473	0.0438615	0.104	0.069	1
Luc7l3	0.00305301	0.0340389	0.206	0.152	1
Parg	0.00307967	0.0119297	0.223	0.166	1
Rltpr	0.00309618	0.0148283	0.121	0.082	1
Ccdc9	0.00310232	0.0166195	0.146	0.102	1
Atp5k	0.00311807	-0.0139243	0.198	0.143	1
Gpbp1l1	0.00312416	-0.00650545	0.3	0.224	1
Atp6v0a2	0.00312717	-0.0063709	0.228	0.166	1
Ly9	0.00312775	-0.0226192	0.268	0.2	1
Supt5	0.00312924	-0.00844706	0.399	0.301	1
Vamp4	0.00313113	-0.0027318	0.151	0.105	1
Setdb1	0.00314166	0.00544861	0.124	0.084	1
Usp8	0.00314894	-0.00884467	0.219	0.16	1
Eif2ak1	0.00315544	0.0170791	0.2	0.146	1
Wapal	0.00317608	0.0386607	0.456	0.359	1
Spata5	0.00319085	0.0228884	0.138	0.096	1
Gbp10	0.00319491	0.0501539	0.106	0.07	1
Malat1	0.00319507	0.2895	0.936	0.906	1
Kpna1	0.00320746	0.0396589	0.223	0.166	1
Dtx3l	0.00320912	0.0361526	0.447	0.361	1
Ubac2	0.00321728	0.025193	0.247	0.185	1
Atxn1l	0.00321819	0.0117812	0.117	0.079	1
Ppp6r3	0.00322053	-0.0082671	0.255	0.191	1
Lims1	0.00322756	-0.0122516	0.385	0.298	1
Cdk13	0.00324617	0.00711934	0.389	0.302	1
Plgrkt	0.00325977	0.0144364	0.14	0.097	1
Atp9b	0.00329337	0.0349663	0.195	0.144	1
Cggbp1	0.00329409	-0.0222055	0.295	0.222	1
Ifih1	0.00329508	0.0298867	0.148	0.105	1
Ten1	0.00330023	0.0132351	0.112	0.075	1
Ptpn18	0.00331857	0.0227668	0.532	0.428	1
Cd2bp2	0.00332208	-0.00687331	0.276	0.204	1
Rpl6	0.00333209	0.0692593	0.747	0.694	1
Pnrc1	0.00333855	-0.183797	0.561	0.547	1
Psme4	0.00333974	-0.000601778	0.277	0.211	1
Rbl1	0.00334943	0.0272503	0.178	0.129	1
Scyl3	0.00335533	-0.00478213	0.161	0.114	1
Was	0.00335983	0.0206285	0.41	0.319	1
Zfp664	0.00341771	0.0118279	0.166	0.118	1
Foxn3	0.00343931	-0.000784452	0.191	0.139	1
Mrps16	0.00349284	-0.0230943	0.159	0.11	1
Trpc4ap	0.00350091	-0.0269044	0.259	0.191	1
Eif3k	0.00351074	-0.21723	0.378	0.385	1
Cycs	0.00351643	0.0157008	0.119	0.08	1
Phb	0.00352857	-0.0226556	0.152	0.106	1
Coro7	0.0035594	0.0114564	0.173	0.124	1
Smarcad1	0.00357259	0.0404334	0.115	0.078	1
Tigit	0.00358544	-0.0468343	0.446	0.339	1
1810013l24rik	0.00360169	0.0142026	0.16	0.114	1
Dek	0.003607	-0.00904192	0.407	0.314	1
Cops5	0.0036155	-0.00901843	0.188	0.135	1
Psme3	0.00363223	-0.0272874	0.26	0.192	1
Ndufa6	0.00364187	-0.00404444	0.358	0.272	1
Ubr1	0.00364965	0.0142192	0.231	0.172	1
Arhgef2	0.00365917	-0.00605385	0.3	0.228	1
Ctr9	0.00366358	0.00728423	0.186	0.134	1
Plac8	0.00368493	-0.213624	0.253	0.291	1
Ankrd11	0.00368812	0.0419278	0.505	0.412	1
Zfp281	0.00369817	0.0129474	0.168	0.121	1
Rpl37	0.00374517	0.0667486	0.714	0.622	1
Nup50	0.00375756	0.0144501	0.282	0.213	1
Eif5a	0.00375865	-0.224187	0.487	0.473	1
Raf1	0.00375939	-0.0161812	0.254	0.189	1
Ssh2	0.00378075	-0.2735	0.244	0.273	1
Gmip	0.00378357	0.0116288	0.241	0.179	1
Pnpla8	0.00378531	0.0186623	0.106	0.07	1
Abcb1a	0.00379559	0.00857851	0.281	0.216	1
Gemin5	0.00379685	-0.00571738	0.115	0.077	1
Anxa2	0.00380058	-0.225097	0.625	0.578	1
Smap1	0.0038222	0.00395503	0.256	0.193	1
H2-Q4	0.00382308	0.0492862	0.637	0.526	1
Pigm	0.00382482	0.0292663	0.108	0.073	1
Exoc4	0.00382773	0.00027127	0.186	0.135	1
Ccdc93	0.00383132	0.034565	0.11	0.074	1
Sdad1	0.00384431	0.0542549	0.119	0.082	1
Smim15	0.00385182	0.0145081	0.159	0.113	1
Ankib1	0.00385453	0.0101347	0.326	0.253	1
Tufm	0.00385551	-0.00582687	0.111	0.074	1
Pias1	0.00385815	0.0134715	0.159	0.113	1
Pfdn1	0.00385887	0.0202901	0.12	0.082	1
Pxn	0.00385895	-0.0145229	0.219	0.16	1
Mcts1	0.00387957	0.0028524	0.101	0.066	1
Sptlc2	0.00388826	0.00105584	0.235	0.175	1
Ube3b	0.00389099	0.00881438	0.121	0.083	1
Atr	0.00390845	0.0521826	0.178	0.132	1
Asnsd1	0.00391479	-0.00834083	0.244	0.182	1
Trip11	0.00391673	0.0456708	0.313	0.245	1
Eif4g3	0.00392204	0.0179374	0.495	0.389	1
Ctsw	0.00393677	-0.148987	0.662	0.635	1
Zfp131	0.00394735	-0.00882082	0.156	0.11	1
Chd1l	0.00396844	0.0379299	0.12	0.083	1
Ccz1	0.00397381	0.0386256	0.137	0.096	1
Cdk11b	0.00397663	0.0357106	0.3	0.234	1
Zranb2	0.00398889	0.00783227	0.164	0.116	1
Srsf3	0.00400787	-0.205525	0.465	0.458	1
Card6	0.00402513	0.0153883	0.143	0.101	1
Cacul1	0.00402526	-0.0032019	0.197	0.144	1
Abcf1	0.00402903	0.0365699	0.348	0.27	1
Eef1g	0.00405314	0.0307979	0.741	0.653	1
Gm15800	0.00405575	-0.00171271	0.142	0.1	1
Mtif3	0.00406024	0.00909211	0.103	0.068	1
Sp4	0.00406413	-0.000833684	0.267	0.203	1
Fam49a	0.0040798	0.0112822	0.101	0.066	1
Mapkapk3	0.00410101	-0.199982	0.263	0.295	1
Ubald2	0.00410395	-0.0213143	0.165	0.117	1
Sdcbp2	0.00411374	0.00557003	0.183	0.133	1
4932438a13rik	0.00412275	0.048153	0.494	0.408	1
Gdf11	0.00412695	0.0420514	0.165	0.12	1
Ak3	0.00413863	-0.0189251	0.206	0.15	1
Riok3	0.00414088	0.0067118	0.291	0.222	1
Txndc9	0.00415703	0.01765	0.143	0.102	1
Trnt1	0.00417208	0.0103051	0.178	0.129	1
Ube2h	0.00421692	0.0129298	0.3	0.23	1
Morc2a	0.00423561	0.0222967	0.126	0.088	1
Snx27	0.00425744	0.0183511	0.142	0.1	1
Arpp19	0.00427093	-0.0361326	0.276	0.204	1
Rars	0.00427705	0.0166547	0.164	0.117	1
Wipf2	0.00430871	-0.012464	0.146	0.102	1
Ttf1	0.00431757	0.000148697	0.138	0.096	1
Ddx19b	0.0043519	0.0712582	0.135	0.096	1
Stat2	0.00440377	0.0332756	0.196	0.146	1
Dync1i2	0.00440463	-0.0113058	0.282	0.213	1
Lpp	0.00441938	0.0674146	0.119	0.083	1
Foxo3	0.00442875	0.00665275	0.124	0.085	1
Glrx3	0.00444385	-0.0088117	0.206	0.149	1
Dnajc2	0.00446099	-0.0270753	0.204	0.147	1
Rpn2	0.00450204	-0.00301909	0.372	0.287	1
Arl2bp	0.00450658	0.0157392	0.282	0.213	1
D14abb1e	0.00451331	0.0550534	0.211	0.16	1
Zfp800	0.00451663	0.00909467	0.138	0.097	1
Ipo8	0.00453063	0.026552	0.26	0.199	1
Phf20	0.00455503	0.0578868	0.139	0.099	1
Rrm2b	0.00455801	0.0188315	0.126	0.087	1
Cd8a	0.00456551	-0.115176	0.916	0.842	1
Eif2ak3	0.0045656	0.00453067	0.143	0.101	1
Eif1a	0.00456619	0.000292521	0.18	0.131	1
Cd3g	0.00459733	0.0442652	0.863	0.8	1
Ncoa6	0.00462565	-0.00721522	0.186	0.134	1
Ikzf3	0.00463135	0.0231839	0.571	0.457	1
Hbp1	0.00464184	8.49421e-05	0.156	0.11	1
Dpf2	0.00464766	0.00325786	0.18	0.131	1
Mkln1	0.00466358	-0.00895666	0.21	0.155	1
Cdca4	0.0046699	0.0059399	0.144	0.102	1
Pacs2	0.00468772	-0.0114589	0.131	0.091	1
Wdr5	0.00469474	0.0334565	0.108	0.073	1
Tpm3	0.00470738	0.0401159	0.722	0.619	1
Elmsan1	0.00472027	-0.0254337	0.205	0.151	1
Nbr1	0.0047235	-0.0156927	0.171	0.123	1
Fam49b	0.00474031	-0.00910358	0.425	0.324	1
Dnaja2	0.00476089	-0.00580865	0.367	0.281	1
Hspa4l	0.0047808	0.0222831	0.16	0.115	1
Mast3	0.00478995	-0.0229179	0.26	0.194	1
Gpbp1	0.0047932	-0.0270932	0.358	0.272	1
Ankrd40	0.00479752	-0.00257645	0.231	0.172	1
Scrib	0.00481986	0.0355524	0.115	0.079	1
Rad23a	0.00483471	-0.0233243	0.166	0.119	1
Csde1	0.00484574	0.0498017	0.631	0.536	1
Xdh	0.00486117	0.0095461	0.197	0.146	1
Phyh	0.00486988	0.00823379	0.106	0.071	1
Mau2	0.00491113	0.0242855	0.2	0.148	1
Ncoa7	0.00494036	0.0272362	0.108	0.073	1
Nat10	0.00495049	-0.00102471	0.111	0.075	1
Mrpl21	0.00496033	-0.00770657	0.124	0.085	1
Itpr2	0.00497486	0.00363396	0.334	0.263	1
Gsr	0.00499989	-0.00608704	0.126	0.087	1
Ptbp3	0.00502017	0.042449	0.659	0.551	1
Plekhj1	0.00502104	-0.00838703	0.191	0.139	1
Cxcr3	0.00503339	-0.0366221	0.231	0.17	1
Mrpl13	0.00503656	-0.0244796	0.177	0.126	1
Pdcl3	0.00503675	0.00800227	0.102	0.068	1
Gm8369	0.00504665	0.0163726	0.215	0.16	1
Krcc1	0.00508417	-0.00283606	0.155	0.11	1
Inip	0.00509545	0.018338	0.112	0.076	1
Sp2	0.00511995	-0.0144533	0.113	0.076	1
Smchd1	0.00512797	0.00387267	0.428	0.33	1
Tnks	0.00514819	0.0399676	0.124	0.087	1
Sart1	0.00515035	0.0258654	0.372	0.292	1
Ank	0.00515167	-0.00887544	0.133	0.092	1
Romo1	0.00515493	0.000510633	0.178	0.128	1
Sertad1	0.00517606	-0.219864	0.12	0.153	1
Eif3f	0.00518702	-0.133667	0.714	0.71	1
Rpe	0.0051979	-0.00775281	0.148	0.105	1
2810403a07rik	0.00519827	0.0256223	0.153	0.11	1
Gfpt1	0.00524961	0.0126616	0.285	0.22	1
Prpf6	0.00524966	0.00666796	0.269	0.203	1
2010107e04rik	0.00525862	-0.020618	0.242	0.178	1
Jtb	0.00527741	-0.0244926	0.148	0.104	1
Cep110	0.00528471	0.0434437	0.552	0.461	1
Slc2a1	0.00530723	-0.229516	0.157	0.191	1
Cep57	0.00531156	-0.00300408	0.162	0.117	1
Osbp	0.0053139	0.0129332	0.128	0.089	1
Ppp1r15b	0.00532589	-0.00372297	0.371	0.29	1
Ppm1g	0.00532717	0.000679967	0.42	0.331	1
Vps53	0.00533014	0.0265465	0.161	0.117	1
Anxa7	0.00535006	-0.018678	0.235	0.173	1
Ddit4	0.00537635	-0.282872	0.228	0.254	1
Ogfod1	0.00539024	0.0178803	0.104	0.071	1
Tnpo1	0.0054061	0.00447478	0.291	0.225	1
Elk3	0.00541779	0.00780775	0.313	0.242	1
Fam13b	0.0054354	-0.0151426	0.195	0.142	1
Abcb1b	0.00546187	0.0162173	0.116	0.081	1
Gpr174	0.00549622	-0.00883939	0.287	0.218	1
Ccl3	0.0054969	-0.203935	0.251	0.191	1
Fam107b	0.00551406	0.0495361	0.695	0.6	1
Pmepa1	0.00552389	-0.214621	0.138	0.171	1
Tbc1d5	0.00553064	0.0352186	0.111	0.076	1
Psma4	0.00554205	-0.0319509	0.273	0.204	1
Ctdnep1	0.00559967	-0.0130559	0.231	0.171	1
Btbd1	0.00561071	-0.0155334	0.175	0.127	1
Rab14	0.00561358	-0.0171171	0.271	0.203	1
Sdhd	0.00561861	-0.0249077	0.159	0.113	1
Tbl1x	0.00562286	0.0267783	0.304	0.234	1
Tor1aip2	0.00564378	0.00532689	0.193	0.141	1
Stim1	0.00564989	-0.0301535	0.258	0.194	1
Aida	0.00569433	0.03693	0.147	0.106	1
Usp42	0.00570893	-0.00676561	0.129	0.09	1
Syncrip	0.00571712	-0.00622061	0.393	0.303	1
Ndfip1	0.00576365	0.00174177	0.477	0.376	1
Tbcel	0.00576608	0.0328746	0.131	0.093	1
Raly	0.00577115	-0.199535	0.505	0.483	1
2900026a02rik	0.00577491	0.0171686	0.188	0.141	1
Bcl2a1d	0.00578914	-0.0222263	0.111	0.075	1
Ankrd28	0.00583418	0.0111977	0.125	0.088	1
Rps14	0.00586759	-0.0787816	0.961	0.97	1
Phip	0.00590454	-0.022488	0.321	0.248	1
Fam114a2	0.00591689	0.00315476	0.162	0.117	1
Kdm2a	0.00592338	0.0191489	0.339	0.266	1
Fgl2	0.00596823	-0.273037	0.469	0.464	1
Dmxl1	0.00599485	0.0216026	0.209	0.157	1
Phf21a	0.00601709	-0.00529004	0.17	0.123	1
Dpp8	0.0060226	0.00452862	0.22	0.165	1
Gbf1	0.0060381	0.0413147	0.215	0.166	1
Hsd17b4	0.00605292	0.0187256	0.138	0.098	1
Slc48a1	0.00606597	-0.0125067	0.16	0.115	1
Asun	0.00608145	0.0179217	0.122	0.086	1
Zfp146	0.00608829	0.0132761	0.106	0.072	1
Nr2c2ap	0.00609332	-0.0167073	0.115	0.078	1
Cpsf7	0.00609566	-0.0142343	0.188	0.138	1
Cux1	0.00611071	0.0191931	0.146	0.104	1
Hnrnph3	0.00612819	0.0156784	0.122	0.085	1
Brd9	0.00618224	0.0400349	0.129	0.091	1
2610020h08rik	0.00622272	-0.0405061	0.17	0.123	1
Ttc1	0.00625248	0.0199189	0.133	0.094	1
Bnip3l	0.00628224	-0.018699	0.287	0.217	1
Fam46a	0.00629461	0.0403588	0.224	0.172	1
Slc4a1ap	0.00630004	-0.000377437	0.143	0.102	1
Kmt2b	0.0063003	0.0205634	0.256	0.197	1
Pole4	0.00631638	-0.0136437	0.165	0.12	1
Sdhb	0.00634258	-0.0309576	0.303	0.226	1
Tbc1d1	0.00634349	-0.0119976	0.197	0.146	1
Cdc14a	0.0063469	0.0467649	0.214	0.161	1
Prkaca	0.00635215	-0.0139431	0.151	0.107	1
Elf1	0.00635757	0.0152595	0.573	0.463	1
Taz	0.00640394	-0.0129568	0.113	0.077	1
Prr13	0.00640901	0.0271041	0.436	0.346	1
Cstf2	0.0064221	0.0104532	0.147	0.106	1
Cox7a2l	0.00642456	0.0113271	0.549	0.437	1
Lrrc47	0.00644419	-0.0052856	0.193	0.143	1
Nfe2l1	0.00645492	-0.0102555	0.278	0.213	1
Slc35a3	0.00647283	-0.0200757	0.126	0.088	1
Rap2c	0.00650105	-0.0228936	0.286	0.216	1
Ptp4a2	0.00651147	0.0558176	0.695	0.604	1
Atp5j	0.00655346	-0.013933	0.264	0.198	1
Naca	0.00659066	0.0451026	0.756	0.672	1
Nod1	0.00659692	-0.019895	0.117	0.081	1
Pphln1	0.00660764	-0.00764166	0.138	0.097	1
Eapp	0.00660959	-0.00668682	0.182	0.133	1
Wdr48	0.00663761	-0.00755707	0.202	0.15	1
Rpl5	0.00664614	0.0543249	0.88	0.859	1
Nrgn	0.00674535	-0.190617	0.094	0.127	1
Atp5o	0.00679697	-0.0120906	0.339	0.263	1
Gclc	0.00682077	-0.00582469	0.121	0.085	1
Ube2e1	0.00685064	-0.0228543	0.182	0.131	1
Zfp511	0.00687937	-0.0084611	0.107	0.073	1
Ppm1k	0.00692914	0.032855	0.115	0.08	1
Eftud1	0.00693804	-0.00295196	0.111	0.076	1
Rps3a1	0.00695199	0.07833	0.831	0.8	1
Dcaf15	0.00697138	-0.00253218	0.186	0.137	1
Snrk	0.00698433	-0.00183767	0.16	0.116	1
Ip6k1	0.00699399	-0.0307988	0.206	0.152	1
Ythdf3	0.00703153	0.0156015	0.251	0.191	1
Tcerg1	0.00705311	0.00361659	0.237	0.179	1
Gtf3a	0.00705803	-0.0107247	0.202	0.151	1
Gigyf1	0.00705941	-0.00314221	0.12	0.083	1
Ring1	0.00707498	0.00456967	0.117	0.081	1
Oaz1	0.00709348	-0.148615	0.659	0.643	1
Aa467197	0.0071135	0.0136198	0.128	0.09	1
Scaf8	0.00711512	-0.00432538	0.269	0.208	1
Rala	0.0071155	-0.00886893	0.146	0.103	1
Ormdl1	0.00711961	-0.0248485	0.122	0.084	1
Dtymk	0.00712591	-0.0135484	0.102	0.069	1
Bcas2	0.00713034	-0.00991746	0.165	0.12	1
Prpf40a	0.00714457	-0.00192803	0.338	0.262	1
Smarcc1	0.00716153	0.0166309	0.25	0.191	1
Tmem256	0.00716501	0.00743349	0.12	0.083	1
Osgin1	0.00720207	-0.182326	0.082	0.114	1
Shprh	0.00720242	-0.0144277	0.166	0.121	1
Mdc1	0.00720247	0.00288046	0.13	0.092	1
Lyar	0.00722831	0.00902471	0.125	0.088	1
Smc6	0.00726516	0.0207133	0.325	0.255	1
Eya3	0.00728627	0.0016185	0.119	0.083	1
Limk1	0.00730773	-0.0011856	0.124	0.087	1
Nup62	0.00731313	0.0395893	0.124	0.088	1
Dnm2	0.00731378	-0.00214704	0.423	0.331	1
Casp2	0.00734317	-0.0230613	0.137	0.096	1
Psmd14	0.00737578	-0.0411646	0.293	0.223	1
Cyb5r4	0.00742609	-0.0013177	0.227	0.17	1
Ctbp1	0.00745017	0.00255628	0.424	0.329	1
Fam50a	0.00745304	0.0220162	0.165	0.121	1
Cerk	0.00745381	-0.00213175	0.161	0.117	1
Nip7	0.00754034	0.00675744	0.102	0.07	1
Bet1l	0.00754917	-0.0259973	0.107	0.072	1
Glul	0.00759262	-0.0043383	0.128	0.089	1
Dnajc19	0.00763294	0.0240763	0.11	0.076	1
N4bp1	0.00765968	-0.0163168	0.269	0.206	1
Eif4enif1	0.00768634	0.00392876	0.29	0.224	1
Akap10	0.00773127	-0.0132292	0.12	0.084	1
Tm9sf2	0.00773302	-0.000416573	0.191	0.141	1
Scyl1	0.00774137	-0.0176838	0.173	0.126	1
Thumpd1	0.00775797	-0.000953754	0.138	0.099	1
Rnf214	0.00778406	-0.00467169	0.102	0.069	1
Paip2b	0.00779442	0.00472284	0.107	0.073	1
Rpl41	0.00784378	0.06811	0.832	0.772	1
Acin1	0.00786132	0.0735262	0.441	0.365	1
Ncstn	0.00786272	-0.00835987	0.115	0.079	1
Gsk3a	0.00787393	-0.0234024	0.227	0.169	1
Bcl2l11	0.00788247	0.0129921	0.312	0.248	1
Top1	0.00788694	0.0282404	0.305	0.239	1
Srp72	0.00790216	0.0353616	0.43	0.354	1
Phf23	0.00790527	-0.0297832	0.207	0.154	1
Ugp2	0.00791334	-0.0280801	0.222	0.165	1
Arhgap18	0.00792841	0.0288098	0.139	0.101	1
Zfp507	0.00796571	0.0110375	0.115	0.08	1
Tpt1	0.0079725	0.0704209	0.883	0.873	1
Dcaf12	0.0079964	0.0231825	0.159	0.117	1
Mthfd1l	0.00803167	-0.00858873	0.191	0.142	1
Gbp5	0.00810827	0.0453491	0.144	0.106	1
Ubb	0.00811333	0.0454103	0.657	0.58	1
Cdk12	0.00816651	0.0141859	0.287	0.225	1
Rpa2	0.00818657	-0.0549118	0.222	0.163	1
Pitpnc1	0.00819274	0.0199496	0.348	0.277	1
Wdr75	0.00821146	0.0294326	0.107	0.075	1
Afg3l2	0.00827305	-0.00580368	0.272	0.209	1
Ralgapa2	0.00827931	-0.0179812	0.166	0.122	1
Col4a3bp	0.00828575	-0.0134268	0.285	0.22	1
Helz	0.00830512	0.00372507	0.196	0.148	1
Prcc	0.00830884	-0.00474979	0.18	0.133	1
Mprip	0.00831736	0.0211331	0.233	0.179	1
Klc1	0.00837282	0.0168097	0.2	0.151	1
Atxn3	0.0084054	0.00184455	0.106	0.073	1
4933426m11rik	0.00841577	-0.0073876	0.249	0.187	1
Zc3h18	0.00842969	-0.0454385	0.219	0.162	1
Dcp2	0.00845268	-0.00108684	0.175	0.13	1
Pcif1	0.00847626	-0.0169384	0.211	0.157	1
Anapc2	0.0085122	0.0174572	0.17	0.126	1
Lsm12	0.00853408	-0.00708328	0.2	0.15	1
Trim24	0.00854487	-0.0146918	0.173	0.128	1
Cstf2t	0.00855301	-0.00385763	0.101	0.068	1
Rprd2	0.00857633	-0.0161824	0.21	0.158	1
Gbp7	0.00863962	0.0504115	0.478	0.395	1
Svil	0.00864448	-0.0044199	0.186	0.139	1
Adipor2	0.00866761	-0.228552	0.393	0.391	1
Golga7	0.00866839	-0.0149316	0.159	0.115	1
Rfx7	0.00872079	-0.00972525	0.284	0.219	1
Psap	0.00873295	0.0122381	0.515	0.407	1
Tex10	0.00873927	-0.00208667	0.142	0.102	1
Zfp318	0.00874546	0.0155433	0.21	0.161	1
Ythdf1	0.00877143	0.00497946	0.18	0.134	1
Fam188a	0.00878021	0.0140157	0.117	0.083	1
Hgs	0.00878789	0.0107736	0.104	0.072	1
9930021j03rik	0.00881796	0.0112914	0.16	0.118	1
Qk	0.008832	0.00940112	0.187	0.139	1
Usp9x	0.00887293	-0.0140413	0.392	0.306	1
Golga2	0.00890098	0.044729	0.216	0.164	1
Araf	0.00895535	-0.0397454	0.2	0.148	1
Myo18a	0.00899626	0.0203369	0.165	0.122	1
Ubr5	0.00899949	0.0615278	0.554	0.459	1
Il2ra	0.00901141	-0.00956126	0.232	0.179	1
Derl1	0.00901663	-0.0142786	0.218	0.164	1
Srsf4	0.00908764	-0.0175334	0.209	0.157	1
Tapbpl	0.00909475	-0.0258677	0.259	0.197	1
Gramd1b	0.00917404	-0.0223809	0.182	0.134	1
Rxrb	0.00924931	-0.0294365	0.166	0.121	1
Narf	0.00926627	0.00136949	0.187	0.138	1
Lamtor2	0.0092954	-0.0201919	0.193	0.142	1
Fgfr1op2	0.00930277	0.0178243	0.416	0.33	1
Abhd17a	0.00931947	-0.00141005	0.209	0.157	1
Il6st	0.0093574	-0.00351393	0.117	0.083	1
Tprgl	0.00938524	0.0134116	0.381	0.299	1
Fam76b	0.0094027	-0.00228596	0.184	0.137	1
Idh3a	0.00942087	-0.0144295	0.178	0.13	1
Ppid	0.00943124	0.0126304	0.14	0.102	1
Kdm1b	0.00945849	0.0228747	0.102	0.07	1
Cdv3	0.00952782	-0.0474355	0.322	0.248	1
Sbno1	0.00953097	0.0121203	0.499	0.403	1
St14	0.00957891	-0.00273644	0.133	0.095	1
Prkar1a	0.00959559	-0.120422	0.737	0.705	1
Cirh1a	0.0096275	-0.00475481	0.103	0.071	1
Trp53bp1	0.00967622	0.00273467	0.18	0.135	1
Atxn7l1	0.00970792	-0.0387623	0.198	0.148	1
Pcnt	0.00976046	0.000148009	0.178	0.134	1
Ccdc115	0.00977214	0.00284373	0.128	0.091	1
Agpat1	0.00977484	-0.000398608	0.124	0.088	1
Aff1	0.00978701	0.0255492	0.16	0.119	1
Mllt10	0.00981112	-0.0224711	0.249	0.189	1
Otud4	0.00981515	-0.0114949	0.357	0.282	1
Pag1	0.00987375	-0.153334	0.086	0.116	1
Trim44	0.00995045	-0.00789908	0.192	0.145	1
Tmx2	0.00995225	-0.0125248	0.115	0.08	1
Idnk	0.00997608	0.00589618	0.169	0.124	1
Acadl	0.0100407	0.00883209	0.285	0.221	1
Pdcd2	0.010042	-0.0184584	0.104	0.071	1
Cpt1a	0.0100568	-0.00514508	0.214	0.163	1
Etnk1	0.0100685	-0.0254772	0.331	0.257	1
Klk8	0.0100848	-0.201806	0.196	0.224	1
Kdm5a	0.0100971	0.0234257	0.399	0.318	1
Mtf1	0.0100974	-0.0133991	0.119	0.083	1
Taf9	0.0101584	-0.020413	0.103	0.07	1
Cetn2	0.01016	-0.00808712	0.159	0.115	1
Eif3a	0.0101714	0.0504401	0.634	0.527	1
Pfdn2	0.0101987	0.0145771	0.117	0.083	1
Pop4	0.0102374	0.0115379	0.101	0.07	1
Ikbke	0.010304	0.0148111	0.125	0.089	1
Sacm1l	0.0103069	-0.0159382	0.214	0.16	1
Prps1	0.0103298	0.00159856	0.108	0.076	1
Pecam1	0.0103575	0.0417322	0.103	0.072	1
Aim1	0.0103899	0.00944713	0.399	0.321	1
Iws1	0.0104055	-0.0103964	0.198	0.151	1
Tmem63a	0.010415	-0.0127053	0.111	0.077	1
Ppp2r5c	0.0104439	0.0285825	0.488	0.395	1
Rpl24	0.0104838	0.00443792	0.186	0.14	1
Dpy30	0.0105961	-0.0109981	0.101	0.069	1
4930453n24rik	0.0106053	-0.0512059	0.215	0.16	1
Slain1	0.0106169	-0.0115953	0.119	0.084	1
Suz12	0.0106603	0.00650852	0.347	0.276	1
2022-09-06	0.0106754	0.03098	0.544	0.444	1
Gns	0.0107163	-0.0188679	0.14	0.101	1
Hscb	0.0107977	0.00644422	0.103	0.071	1
Trak2	0.0108026	-0.0407106	0.183	0.134	1
Paics	0.0108062	-0.010454	0.308	0.24	1
Yipf4	0.0108174	0.0089217	0.101	0.07	1
Nfatc3	0.0108396	0.0304834	0.398	0.319	1
Rab1	0.0108507	-0.0112932	0.254	0.196	1
Thrap3	0.0108826	0.0207703	0.384	0.307	1
Cobll1	0.0108911	-0.00805271	0.12	0.085	1
Stk32c	0.0108917	-0.0341844	0.147	0.105	1
Chkb	0.0108972	-0.00142566	0.151	0.111	1
Serpina3f	0.0109028	-0.147026	0.089	0.12	1
Dido1	0.0109059	0.00794715	0.235	0.182	1
Neb	0.0109168	-0.176117	0.08	0.111	1
Smek1	0.0109315	0.0212958	0.344	0.274	1
Denr	0.0109332	-0.0214602	0.201	0.149	1
9030624j02rik	0.0109466	-0.00151979	0.116	0.082	1
Tor4a	0.010948	-0.0344988	0.142	0.101	1
Eps15	0.0109991	-0.00436486	0.313	0.246	1
Tpr	0.0110001	0.0487429	0.61	0.518	1
Cox6c	0.0110101	-0.00578685	0.402	0.316	1
Supt4a	0.0110146	-0.0340621	0.24	0.18	1
Ngdn	0.0110276	-0.0162052	0.157	0.115	1
Nol8	0.0111897	0.0302599	0.115	0.082	1
Rab7	0.0111983	0.0198005	0.41	0.328	1
Tlk2	0.011201	0.0053069	0.198	0.151	1
Pcf11	0.0112169	0.00929931	0.218	0.17	1
2700029m09rik	0.0112802	-0.00235474	0.149	0.11	1
Nlrc3	0.0113392	-0.0119407	0.299	0.231	1
Dr1	0.0113549	0.0157353	0.232	0.178	1
Gbp8	0.0113559	-0.00771419	0.228	0.173	1
Npc2	0.0113843	0.0396271	0.643	0.55	1
Cdc123	0.0114296	-0.0253105	0.165	0.121	1
Npm3	0.0114356	-0.0181399	0.192	0.143	1
Pdap1	0.0114796	-0.00487909	0.278	0.216	1
Gosr1	0.0114848	-0.0141128	0.155	0.114	1
Gnl3l	0.0115281	-0.019815	0.246	0.189	1
Rbm33	0.0115534	-0.00955811	0.232	0.178	1
4933411k20rik	0.0115872	0.0251713	0.12	0.086	1
Abtb1	0.0116385	-0.00675963	0.108	0.075	1
Jmy	0.0116448	0.0216434	0.111	0.079	1
S100a6	0.0117622	0.0276241	0.642	0.55	1
Taf2	0.0117674	0.0189672	0.111	0.079	1
1110008p14rik	0.0117911	-0.0131089	0.101	0.069	1
Ankrd10	0.0118057	-0.0167169	0.189	0.142	1
Lypla1	0.0118323	-0.00752761	0.207	0.156	1
2022-03-06	0.0118441	0.00581255	0.222	0.17	1
Smg7	0.0118491	-0.000208626	0.312	0.247	1
Trim59	0.0118738	-0.0169278	0.242	0.185	1
Rbm7	0.0119105	-0.00905174	0.198	0.151	1
Atp6v1e1	0.0119127	-0.0209422	0.254	0.193	1
Nsfl1c	0.0119164	0.0103102	0.157	0.116	1
Morf4l2	0.011933	-0.00707174	0.135	0.097	1
Msh2	0.0119493	-0.000575263	0.156	0.116	1
Gnptab	0.0119617	0.00590616	0.379	0.302	1
Rap1a	0.0119714	-0.00707243	0.421	0.333	1
Gabpb2	0.0119759	0.00472384	0.363	0.287	1
Sec63	0.0119895	-0.0276074	0.228	0.176	1
Snrnp27	0.0120106	-0.00292093	0.125	0.089	1
Tex261	0.0120225	-0.0136736	0.219	0.165	1
Nol7	0.012046	-0.0341216	0.383	0.295	1
Gpatch2l	0.0120547	-0.0103388	0.104	0.073	1
Ywhah	0.0120564	-0.0268282	0.317	0.245	1
Isg20l2	0.0120669	0.0109074	0.142	0.103	1
Napg	0.0120984	0.035884	0.156	0.117	1
Chd8	0.0121019	0.0418609	0.442	0.365	1
Snap23	0.0121526	-0.0293144	0.111	0.077	1
Acap2	0.0121788	-0.0249554	0.215	0.163	1
Cd247	0.0122138	0.18833	0.544	0.469	1
Stau1	0.0122401	0.0147113	0.146	0.107	1
Limk2	0.0122628	0.00973958	0.143	0.106	1
Ankle2	0.0123242	0.0194434	0.22	0.171	1
Nup98	0.0123411	-0.0336657	0.191	0.143	1
Wdr61	0.0123925	-0.0188572	0.107	0.074	1
Cxcr6	0.0123945	0.0328307	0.719	0.643	1
Ccdc55	0.0124002	0.0083102	0.117	0.083	1
Mfn2	0.0124261	-0.0281036	0.134	0.096	1
Ctdsp1	0.0124283	-0.0264169	0.171	0.127	1
Arid5b	0.0124644	-0.0443374	0.138	0.1	1
Arl5a	0.0124849	-0.0130933	0.3	0.236	1
Cdk9	0.0125028	0.0121835	0.139	0.102	1
Tlk1	0.0125055	0.0173702	0.338	0.266	1
Incenp	0.0125099	0.0210477	0.134	0.098	1
Tmbim6	0.01251	-0.117755	0.68	0.666	1
Nfx1	0.0125343	0.0187853	0.256	0.199	1
Cmpk1	0.0125422	0.00452097	0.195	0.146	1
Zfp445	0.0125775	-0.0039409	0.157	0.118	1
Bag1	0.0126032	-0.0234808	0.442	0.353	1
Aggf1	0.0126296	0.0147608	0.197	0.152	1
Snrpd2	0.0126793	-0.0441304	0.312	0.239	1
Ccm2	0.0126834	-0.0347569	0.161	0.118	1
Ap1b1	0.0127019	0.0045703	0.215	0.165	1
Gm14446	0.0127378	-0.014195	0.198	0.152	1
Tmem106b	0.0127472	0.0170737	0.178	0.135	1
Psmc1	0.0128376	0.0124503	0.184	0.14	1
Kcmf1	0.0128698	0.00319281	0.247	0.192	1
Ufm1	0.0129266	-0.0121621	0.129	0.093	1
Cramp1l	0.0129575	0.00277841	0.122	0.089	1
Ascc3	0.0130036	0.00431295	0.222	0.172	1
Hnrnpd	0.0130183	-0.0064076	0.521	0.42	1
Kdm3b	0.013025	-0.00260987	0.296	0.234	1
Ctnna1	0.0130285	-0.178202	0.189	0.218	1
Rsbn1l	0.0130404	-0.025332	0.332	0.257	1
Jakmip1	0.0130482	0.0123961	0.153	0.114	1
Miip	0.0131208	-0.0103133	0.129	0.093	1
Zfp260	0.0131242	0.0100805	0.156	0.116	1
Parp4	0.0131273	0.0177985	0.332	0.264	1
Itfg1	0.0131455	-0.0328356	0.178	0.133	1
Supt16	0.0131662	0.0303387	0.376	0.302	1
E430025e21rik	0.0131865	-0.00165141	0.152	0.112	1
Ikbkap	0.0132051	-0.00588785	0.102	0.071	1
Triobp	0.0132508	0.000974258	0.197	0.149	1
Fubp1	0.0132918	0.018667	0.351	0.279	1
Lmbr1l	0.0133359	0.00161683	0.113	0.081	1
Rin3	0.0133479	-0.0240998	0.201	0.152	1
Spag9	0.0133982	0.00508018	0.357	0.286	1
6530402f18rik	0.0134209	0.00449708	0.11	0.078	1
Arfrp1	0.0135044	-0.0228422	0.213	0.16	1
Phf12	0.0135333	0.0144707	0.242	0.19	1
H2-Q7	0.013542	-0.0911556	0.829	0.829	1
Arpc3	0.0135439	-0.172729	0.53	0.509	1
Rgs16	0.0135525	-0.422235	0.562	0.528	1
Ptpn2	0.0136287	-0.0347355	0.22	0.169	1
Bola3	0.0136516	0.00700005	0.12	0.086	1
Cul5	0.013705	-0.0189717	0.173	0.129	1
2022-03-02	0.0137512	-0.0204874	0.244	0.186	1
Sarnp	0.0137556	-0.0114996	0.12	0.086	1
Txndc12	0.013773	-0.0128819	0.13	0.094	1
Xaf1	0.0138036	-0.000706055	0.14	0.103	1
Tmem55b	0.0138114	0.0105063	0.101	0.07	1
Magoh	0.0138254	-0.0252838	0.133	0.095	1
Cript	0.0138446	-0.0115531	0.125	0.089	1
4632419i22rik	0.0138506	-0.000808011	0.187	0.143	1
Tomm7	0.0138562	-0.0253465	0.227	0.174	1
Ctdsp2	0.0139759	-0.0201104	0.138	0.1	1
Snrpc	0.0140142	0.00275643	0.106	0.074	1
Tnfrsf9	0.0140458	-0.255655	0.497	0.489	1
Trim27	0.0140487	-0.0419213	0.21	0.159	1
Mlf2	0.0140607	-0.0253931	0.226	0.171	1
Scamp3	0.0140757	-0.0103036	0.206	0.157	1
Sar1b	0.014118	-0.0358049	0.161	0.118	1
Foxj2	0.0141206	0.00913532	0.131	0.096	1
Nvl	0.0141227	0.00827505	0.101	0.07	1
Ifi203	0.0141706	0.00449199	0.447	0.358	1
Mrps23	0.0142091	-0.041815	0.209	0.157	1
Mum1	0.0143116	-0.0111587	0.115	0.082	1
Bdp1	0.0143129	0.0232823	0.24	0.19	1
Lsm14b	0.0143496	-0.0161843	0.131	0.096	1
Trappc8	0.0143547	-0.0118375	0.2	0.153	1
Ociad1	0.01438	-0.0281526	0.494	0.387	1
Pptc7	0.0143902	-0.006747	0.187	0.142	1
Cnot8	0.0144792	-0.00415895	0.128	0.092	1
Ptpn1	0.014507	-0.0177883	0.47	0.369	1
Setd5	0.0146526	-0.0319344	0.392	0.31	1
Inpp5b	0.0146713	-0.0417384	0.241	0.185	1
Srpr	0.0146855	-0.0253845	0.267	0.207	1
Ube2l3	0.0147051	-0.0318408	0.228	0.175	1
Pigk	0.0147372	0.00189194	0.149	0.111	1
Skiv2l2	0.014779	0.0143133	0.197	0.153	1
Clk2	0.0147922	0.00407249	0.198	0.152	1
Ubap2l	0.014793	0.0111851	0.379	0.304	1
Dctn1	0.0148564	-0.014006	0.226	0.173	1
Snx6	0.014882	0.0267044	0.187	0.144	1
Scaper	0.014888	0.0219746	0.104	0.075	1
Rps15	0.0149308	-0.106064	0.857	0.835	1
Tia1	0.0149556	-0.0153718	0.14	0.103	1
Thumpd3	0.0149607	0.0227133	0.168	0.127	1
Tnks2	0.0149624	0.02271	0.554	0.461	1
Tbrg1	0.0149925	-0.0199977	0.327	0.257	1
Khdrbs1	0.0150767	0.0143829	0.423	0.342	1
Phkg2	0.015191	0.0281905	0.111	0.079	1
Sltm	0.0151923	-0.0542439	0.228	0.175	1
Api5	0.0151997	-0.0250624	0.302	0.236	1
Mob3a	0.0152396	-0.00343067	0.393	0.312	1
Ing1	0.0152651	-0.00633283	0.253	0.195	1
Phf14	0.0153032	-0.0132555	0.242	0.189	1
Dpy19l1	0.0153456	0.00122836	0.168	0.126	1
Immt	0.0154266	0.000627727	0.227	0.177	1
Prosc	0.0154677	-0.0149602	0.103	0.072	1
Trmt1	0.0155053	-0.0225227	0.144	0.106	1
Mtdh	0.0155466	-0.0175744	0.403	0.322	1
Rbm22	0.0155515	-0.0340763	0.259	0.2	1
Arid2	0.0156574	0.00603239	0.159	0.119	1
Zzz3	0.015676	0.00965501	0.169	0.127	1
Zfp191	0.0156802	-0.00681236	0.143	0.105	1
Trim33	0.0156841	0.0143353	0.24	0.189	1
Ensa	0.0157942	-0.0524798	0.293	0.225	1
Spata6	0.0158593	-0.0093508	0.106	0.076	1
Tpd52l2	0.0158704	-0.00214099	0.102	0.072	1
Ranbp3	0.0158958	-0.0244052	0.169	0.127	1
Lin7c	0.015916	0.00179599	0.22	0.171	1
Sdcbp	0.0159232	-0.0196621	0.331	0.258	1
Herc1	0.0159779	0.02782	0.434	0.359	1
Vopp1	0.0160029	-0.0307556	0.236	0.181	1
Mea1	0.0160277	-0.0244833	0.192	0.144	1
Tmx1	0.0160292	-0.0439034	0.26	0.2	1
Pebp1	0.0161078	-0.0368885	0.201	0.152	1
Ssr3	0.0161165	-0.0395528	0.329	0.256	1
Ab124611	0.0161727	-0.0491563	0.137	0.099	1
Rnf145	0.016176	-0.168567	0.143	0.171	1
Hnrnpc	0.0161776	0.00835278	0.492	0.398	1
Add3	0.0162786	0.0269202	0.405	0.324	1
Zcrb1	0.0162982	-0.03804	0.179	0.134	1
Kat6a	0.0163038	-0.00803397	0.459	0.373	1
Snx12	0.0163309	-0.0229762	0.138	0.1	1
Itgb2	0.0163895	-0.111383	0.732	0.699	1
Eif1b	0.0163917	-0.0150096	0.125	0.09	1
Zfx	0.0164083	-0.0364786	0.155	0.114	1
Ndufb8	0.0165176	-0.0250079	0.264	0.204	1
Prpf38a	0.016521	-0.0414094	0.107	0.075	1
Tet2	0.0165363	-0.0177718	0.192	0.148	1
Nolc1	0.01654	-0.00621742	0.206	0.16	1
Nfrkb	0.0165598	0.00755899	0.17	0.13	1
Mrps34	0.0165714	-0.0120924	0.12	0.086	1
Rab11b	0.0166885	-0.0133919	0.241	0.187	1
Casc3	0.016728	0.022897	0.152	0.115	1
Glrx	0.0167317	-0.0330719	0.193	0.146	1
Slc35b4	0.0167434	0.00446403	0.112	0.081	1
Glod4	0.0167926	-0.0314929	0.151	0.11	1
Tmx4	0.0167994	-0.00560529	0.146	0.108	1
Otud5	0.0168584	-0.00825781	0.345	0.277	1
Tmem50a	0.0168601	-0.0143324	0.452	0.365	1
Cdc42ep3	0.0168646	-0.00816389	0.121	0.088	1
Dnajb11	0.0169217	-0.00793712	0.271	0.212	1
Pank2	0.0169571	0.0132543	0.186	0.141	1
Polr1c	0.0170046	-0.0120531	0.177	0.134	1
Atad1	0.0170812	-0.0361203	0.192	0.145	1
Kctd12	0.0171454	0.0642784	0.104	0.076	1
Aebp2	0.017312	0.0029436	0.535	0.432	1
Csrnp1	0.0173849	-0.185638	0.202	0.229	1
Ccdc104	0.0173854	-0.0175553	0.117	0.084	1
Dnajc11	0.0174063	0.00269554	0.101	0.071	1
Apol7e	0.0174191	0.00370093	0.142	0.105	1
Bccip	0.0175232	-0.00785725	0.128	0.093	1
Ncor2	0.0175308	-0.158188	0.21	0.238	1
Arpc1b	0.0175655	0.0568563	0.802	0.737	1
Rhog	0.0175742	-0.0483961	0.291	0.223	1
Arl6ip4	0.0176144	-0.00268993	0.21	0.161	1
Ndufa7	0.0176173	-0.0319162	0.233	0.178	1
Aagab	0.017658	0.0044965	0.121	0.088	1
Lbh	0.017667	-0.00223985	0.383	0.307	1
Ppat	0.0177097	-0.0226771	0.142	0.104	1
Grap2	0.017736	-0.0309461	0.411	0.324	1
Gskip	0.0177477	-0.0144814	0.103	0.073	1
Ibtk	0.0177982	-0.0113605	0.144	0.108	1
Il2rg	0.0178058	-0.151995	0.575	0.547	1
Nmt1	0.0178085	-0.0265744	0.207	0.157	1
Zfp266	0.0178908	0.023466	0.135	0.101	1
Arhgap9	0.0179568	0.00221259	0.566	0.463	1
Srrm2	0.0179686	0.0634168	0.727	0.628	1
Senp3	0.0179787	-0.00396974	0.177	0.135	1
Phf2	0.0180137	-0.0314519	0.229	0.178	1
1700020i14rik	0.018052	0.00764229	0.492	0.403	1
Sema4a	0.0180623	-0.0152729	0.365	0.29	1
Cers6	0.0181096	0.0167745	0.173	0.133	1
Arhgap17	0.0182346	-0.0189798	0.137	0.101	1
Pwwp2a	0.01831	0.020352	0.107	0.077	1
Prpf3	0.0183239	-0.0177541	0.11	0.078	1
Thoc7	0.0183441	-0.0115441	0.144	0.108	1
Trps1	0.0183481	0.0308022	0.178	0.138	1
Sys1	0.0183508	0.00956847	0.218	0.169	1
Mrpl52	0.0183534	-0.0211282	0.189	0.144	1
Dcun1d1	0.0184152	0.0131034	0.117	0.085	1
Ubn2	0.0184322	0.072347	0.193	0.154	1
Dhx16	0.0184433	-0.00453425	0.173	0.13	1
Arf3	0.0184599	-0.0158302	0.365	0.287	1
Tex2	0.0186083	-0.00905138	0.215	0.168	1
Atxn7l3b	0.0186815	-0.0284613	0.3	0.236	1
Sirt2	0.01873	-0.0106939	0.352	0.279	1
Tmed7	0.0187349	-0.0403909	0.263	0.203	1
Pkn1	0.018771	-0.0371963	0.416	0.327	1
Noc2l	0.0188163	-0.0170074	0.267	0.209	1
Preb	0.0188632	-0.00475324	0.189	0.145	1
Rpl14	0.018865	0.0474791	0.881	0.847	1
Usp47	0.0188711	-0.0034976	0.312	0.248	1
Psen1	0.0188741	-0.0334798	0.209	0.159	1
Fam76a	0.0188979	-0.0344322	0.139	0.102	1
Ybx1	0.0189468	0.0203875	0.729	0.628	1
Cat	0.0189528	-0.0229055	0.139	0.102	1
Kdm5c	0.0190513	-0.0134344	0.32	0.255	1
Slc25a20	0.0190847	0.0208429	0.104	0.075	1
Mt-Nd1	0.0191481	0.0502948	0.729	0.627	1
Cox6a1	0.0191573	-0.160174	0.36	0.371	1
Dgka	0.019194	-0.0295568	0.428	0.346	1
Sf3a2	0.0192246	0.0129874	0.112	0.081	1
Ist1	0.0192273	-0.0277652	0.213	0.162	1
Nudt16	0.0192534	0.00419484	0.108	0.078	1
Yipf1	0.0193045	-0.00222436	0.135	0.1	1
Zkscan17	0.0194136	0.00856789	0.11	0.079	1
Plekha5	0.019418	0.0217085	0.164	0.125	1
Aco2	0.019614	-0.0736285	0.348	0.268	1
Chd1	0.0196409	0.0179965	0.336	0.27	1
Rnf167	0.0196647	-0.0233647	0.147	0.109	1
2310036o22rik	0.0196769	-0.017046	0.39	0.311	1
Hid1	0.0197359	-0.036963	0.157	0.117	1
Cluh	0.0197518	-0.0129495	0.144	0.108	1
Aak1	0.0198671	-0.0314351	0.166	0.125	1
Rnf157	0.0199644	0.00658783	0.102	0.073	1
D17wsu92e	0.0199732	-0.0409994	0.389	0.307	1
Pip5k1c	0.0200508	-0.0222409	0.183	0.14	1
[truncated: 2,814 more rows]

## Sheet: CD4+ Th - Vax vs. CarT, day 7
	P-value	Average log-fold change	Fraction of cells expressing	Fraction of other cells expressing	Adjusted p-value
Fau	3.12293e-49	0.476436	0.889	0.715	5.32117e-45
Rpl35a	4.84298e-49	0.537457	0.526	0.196	8.25195e-45
Rps27	7.53066e-46	0.507215	0.738	0.411	1.28315e-41
Rps18	3.61113e-42	0.484618	0.836	0.603	6.153e-38
Rps28	1.12957e-38	0.451654	0.533	0.231	1.92467e-34
Rps21	9.47773e-38	0.425449	0.854	0.574	1.61491e-33
Rps23	3.42947e-33	0.371211	0.502	0.216	5.84348e-29
Rpl41	1.8598e-32	0.417821	0.779	0.525	3.16891e-28
Rps16	4.52141e-32	0.413625	0.72	0.445	7.70403e-28
Tmsb10	5.49469e-32	0.428931	0.833	0.626	9.3624e-28
Rpl39	1.44096e-30	0.36977	0.69	0.395	2.45525e-26
Rplp1	5.50244e-30	0.360768	0.882	0.686	9.37561e-26
H2-T23	6.27981e-30	0.345382	0.451	0.195	1.07002e-25
H2-D1	2.68386e-29	0.274234	0.967	0.929	4.57304e-25
Rpl35	7.9403e-29	0.312561	0.415	0.167	1.35295e-24
Ptpn18	9.87759e-29	0.36079	0.514	0.244	1.68304e-24
Gm26924	3.51419e-28	-0.170137	1	1	5.98782e-24
Rpl34	3.93202e-28	0.371631	0.785	0.556	6.69976e-24
Rn7sk	1.85113e-27	0.320276	0.377	0.148	3.15414e-23
Rplp2	5.31967e-26	0.364295	0.782	0.563	9.06419e-22
Atp5e	7.44907e-26	0.271016	0.426	0.182	1.26925e-21
Rpl36a	1.23137e-25	0.258771	0.422	0.18	2.09813e-21
Rpl7a	5.24694e-24	0.35665	0.758	0.535	8.94026e-20
Gnb2	9.60771e-24	0.275406	0.384	0.166	1.63706e-19
Rps25	2.11988e-23	0.269818	0.421	0.189	3.61206e-19
Rps15a	2.88425e-23	0.320646	0.839	0.687	4.91448e-19
Rpl22	2.89675e-23	0.328213	0.551	0.295	4.93577e-19
Rpl37a	9.7189e-23	0.324579	0.658	0.396	1.656e-18
Clec2d	1.30804e-22	0.344557	0.4	0.183	2.22878e-18
Cd52	2.68338e-22	0.354274	0.811	0.609	4.57221e-18
Rps13	4.02155e-22	0.310111	0.811	0.613	6.85231e-18
Rpl36	4.3983e-22	0.208475	0.404	0.182	7.49426e-18
Ppia	5.04203e-22	0.287216	0.484	0.246	8.59112e-18
Cox6c	7.37765e-22	0.245754	0.366	0.158	1.25708e-17
Rps17	7.77352e-22	0.322967	0.628	0.381	1.32453e-17
Tmsb4x	1.49397e-21	0.281641	0.969	0.944	2.54558e-17
Rpl26	1.52221e-21	0.298185	0.781	0.545	2.5937e-17
Ndufa6	1.29358e-20	0.24362	0.365	0.163	2.20413e-16
Rpl19	3.47347e-20	0.326742	0.767	0.553	5.91845e-16
Rpl9	4.58247e-20	0.290255	0.833	0.68	7.80807e-16
Rpl23	1.15019e-19	0.301324	0.64	0.401	1.95981e-15
Rpl37	1.72331e-19	0.286882	0.618	0.385	2.93636e-15
Malat1	3.71076e-19	0.510981	0.931	0.797	6.32277e-15
Ifi27l2a	5.1719e-19	0.418144	0.685	0.487	8.81239e-15
Aw112010	1.07929e-18	0.295174	0.519	0.301	1.839e-14
Myl6	3.47509e-18	0.292295	0.6	0.365	5.92121e-14
2410006h16rik	3.74199e-18	0.225199	0.353	0.165	6.37598e-14
Mrpl33	7.16005e-18	0.212564	0.304	0.132	1.22e-13
Psme2	7.49915e-18	0.265938	0.526	0.3	1.27778e-13
Hcst	1.11577e-17	0.201655	0.373	0.176	1.90115e-13
Ftl1	1.12295e-17	0.244642	0.323	0.148	1.91339e-13
Rps27a	1.633e-17	0.270545	0.657	0.433	2.78246e-13
S100a13	1.79126e-17	0.21281	0.403	0.203	3.05213e-13
Psmb9	2.87715e-17	0.25819	0.444	0.239	4.90237e-13
Dgkz	3.56344e-17	0.239927	0.402	0.206	6.07174e-13
Il2rb	4.47233e-17	0.243202	0.543	0.316	7.6204e-13
Myeov2	5.81311e-17	0.173547	0.334	0.153	9.90495e-13
Rpl36al	2.25128e-16	0.225809	0.475	0.263	3.83595e-12
Rps15	5.81719e-16	0.2455	0.841	0.695	9.91191e-12
Tsc22d4	5.9591e-16	0.169256	0.379	0.191	1.01537e-11
Uqcrh	8.83718e-16	0.225803	0.556	0.335	1.50577e-11
Rpl31	9.02662e-16	0.232194	0.659	0.442	1.53805e-11
Ndufa13	1.36205e-15	0.241804	0.461	0.257	2.32079e-11
Rpl38	1.38891e-15	0.176826	0.559	0.326	2.36657e-11
Ptprcap	2.16677e-15	0.234798	0.578	0.36	3.69196e-11
Rpl27	2.23829e-15	0.230251	0.61	0.387	3.81383e-11
Rpl29	2.87593e-15	0.207588	0.53	0.308	4.9003e-11
H2-Q6	3.82074e-15	0.252579	0.636	0.43	6.51016e-11
Acap1	5.40669e-15	0.23321	0.573	0.351	9.21246e-11
Rnf166	5.70641e-15	0.177296	0.356	0.179	9.72316e-11
Cox6a1	6.67246e-15	0.185699	0.464	0.258	1.13692e-10
Rps24	8.82081e-15	0.237859	0.783	0.595	1.50298e-10
Atp5j2	1.33309e-14	0.195478	0.428	0.236	2.27146e-10
Rps14	2.23732e-14	0.186539	0.977	0.952	3.81216e-10
Rps12	3.5772e-14	0.216365	0.907	0.779	6.09518e-10
Mapkapk3	5.43203e-14	0.259501	0.475	0.285	9.25564e-10
Gas5	1.62328e-13	0.185414	0.42	0.233	2.7659e-09
Ptma	2.33755e-13	0.209611	0.492	0.292	3.98295e-09
Ewsr1	2.35913e-13	0.181752	0.391	0.214	4.01973e-09
Arf5	4.24302e-13	0.15516	0.439	0.249	7.22968e-09
Ldb1	5.5222e-13	0.166265	0.402	0.219	9.40928e-09
Map4k2	5.65031e-13	0.200426	0.346	0.189	9.62756e-09
Arhgap9	1.3204e-12	0.151374	0.48	0.279	2.24982e-08
Rpl30	1.3906e-12	0.210419	0.785	0.634	2.36944e-08
Lasp1	1.66473e-12	0.143758	0.336	0.178	2.83653e-08
Mxd4	1.78884e-12	0.181988	0.427	0.249	3.048e-08
Rps8	1.91344e-12	0.19619	0.885	0.77	3.2603e-08
Nkg7	2.28619e-12	0.25505	0.348	0.194	3.89543e-08
Tnfrsf1b	2.55983e-12	0.211996	0.382	0.217	4.36169e-08
Cd48	4.39547e-12	0.113748	0.313	0.162	7.48944e-08
Rpl27a	4.41558e-12	0.172933	0.537	0.334	7.52371e-08
Rpl32	4.81111e-12	0.17928	0.903	0.777	8.19765e-08
Clk1	5.3253e-12	0.198861	0.462	0.28	9.07377e-08
Rpl17	5.57945e-12	0.185658	0.736	0.532	9.50683e-08
Mt-Co1	6.37863e-12	0.186986	0.925	0.827	1.08685e-07
Mmu-Mir-6236	6.42505e-12	0.255279	1	0.999	1.09476e-07
Prrc2a	9.3691e-12	0.143867	0.411	0.235	1.5964e-07
Srp14	9.97112e-12	0.141039	0.365	0.205	1.69898e-07
Lfng	1.03359e-11	0.172584	0.346	0.192	1.76113e-07
Btg1	1.21494e-11	0.169577	0.563	0.354	2.07014e-07
Gmfg	1.42875e-11	0.18045	0.462	0.28	2.43444e-07
Ubl5	1.56907e-11	0.139395	0.362	0.204	2.67355e-07
Sdcbp	2.21526e-11	0.126709	0.339	0.185	3.77459e-07
Pfdn5	2.92276e-11	0.174912	0.661	0.463	4.98008e-07
Tmem160	2.95795e-11	0.143628	0.312	0.168	5.04005e-07
Ctsw	2.98259e-11	0.253897	0.404	0.249	5.08203e-07
1700020i14rik	2.99551e-11	0.134105	0.353	0.198	5.10405e-07
H2-Q4	3.25572e-11	0.17689	0.565	0.369	5.54742e-07
Slc25a5	3.2766e-11	0.158062	0.5	0.313	5.58299e-07
Mt-Nd1	3.33942e-11	0.22666	0.713	0.547	5.69003e-07
S100a4	3.4277e-11	0.272748	0.666	0.507	5.84046e-07
Tap2	4.29293e-11	0.123482	0.428	0.251	7.31472e-07
Mt-Rnr1	4.65906e-11	0.135672	1	1	7.93857e-07
Prkch	5.87255e-11	0.150977	0.368	0.212	1.00062e-06
Akap8	7.04329e-11	0.143145	0.327	0.181	1.20011e-06
Fth1	8.35699e-11	0.183047	0.847	0.71	1.42395e-06
Arrb2	9.78101e-11	0.114367	0.524	0.32	1.66659e-06
Rpl21	1.0665e-10	0.183041	0.713	0.529	1.8172e-06
Abi1	1.10109e-10	0.116643	0.407	0.24	1.87614e-06
Cox6b1	1.27038e-10	0.0664886	0.349	0.191	2.16459e-06
Arhgef1	1.30574e-10	0.186895	0.636	0.447	2.22485e-06
Tpt1	1.3384e-10	0.170603	0.906	0.815	2.28051e-06
Tbc1d10c	1.37767e-10	0.157596	0.389	0.231	2.34742e-06
Rnf114	1.54155e-10	0.15335	0.336	0.192	2.62664e-06
Gpsm3	1.57256e-10	0.128725	0.411	0.241	2.67949e-06
Paip2	1.80695e-10	0.109045	0.331	0.183	3.07887e-06
Itm2c	1.9324e-10	0.155112	0.543	0.351	3.29262e-06
Rhoa	2.13189e-10	0.14377	0.498	0.308	3.63253e-06
Abca2	2.1711e-10	0.130363	0.336	0.191	3.69934e-06
Sash3	2.53485e-10	0.155566	0.451	0.28	4.31913e-06
Znrf2	2.54193e-10	0.0869891	0.316	0.171	4.33119e-06
Sbf1	2.57053e-10	0.0885536	0.397	0.231	4.37993e-06
Mllt6	2.72344e-10	0.147608	0.461	0.288	4.64046e-06
S100a6	2.76427e-10	0.205934	0.483	0.321	4.71004e-06
Dusp1	2.86812e-10	0.193077	0.362	0.218	4.88699e-06
Minos1	2.92998e-10	0.0864116	0.329	0.181	4.99239e-06
2022-09-15	3.08115e-10	0.094769	0.354	0.201	5.24997e-06
Pip4k2b	3.31391e-10	0.130173	0.327	0.183	5.64658e-06
Ncf4	3.47061e-10	0.11525	0.306	0.169	5.91356e-06
Mt-Nd4	3.53207e-10	0.179674	0.498	0.322	6.01829e-06
Tnrc6a	3.58365e-10	0.172485	0.324	0.187	6.10619e-06
Cd4	3.66791e-10	0.209076	0.864	0.744	6.24975e-06
Fus	3.80814e-10	0.174044	0.493	0.325	6.48869e-06
Ifi203	4.04304e-10	0.126424	0.367	0.217	6.88894e-06
Rps3	4.11993e-10	0.131248	0.968	0.959	7.01995e-06
Gimap8	4.51381e-10	0.183399	0.492	0.317	7.69108e-06
Rpl28	5.53485e-10	0.194062	0.7	0.514	9.43084e-06
Ppp6r1	5.74652e-10	0.154928	0.561	0.367	9.7915e-06
Eif1	5.97722e-10	0.13469	0.592	0.399	1.01846e-05
Rps29	6.08318e-10	0.190038	0.603	0.416	1.03651e-05
Rabgap1l	6.29395e-10	0.13043	0.386	0.233	1.07243e-05
Atp5h	7.08339e-10	0.136464	0.429	0.264	1.20694e-05
Cdc42se2	7.46538e-10	0.125823	0.384	0.227	1.27203e-05
Cish	7.55829e-10	0.196237	0.548	0.372	1.28786e-05
Ndufb7	8.06126e-10	0.154481	0.337	0.194	1.37356e-05
Dek	8.13629e-10	0.0940847	0.324	0.182	1.38634e-05
Ppib	9.05807e-10	0.144417	0.487	0.311	1.5434e-05
Fkbp1a	9.49988e-10	0.142184	0.379	0.227	1.61868e-05
Serf2	1.04534e-09	0.124483	0.373	0.218	1.78116e-05
Fam168b	1.16662e-09	0.147788	0.414	0.251	1.9878e-05
Egln1	1.33373e-09	0.130219	0.353	0.205	2.27255e-05
Sf1	1.40171e-09	0.0513926	0.402	0.235	2.38837e-05
Gabarap	1.43095e-09	0.121195	0.489	0.308	2.4382e-05
Myo9b	1.63046e-09	0.130023	0.379	0.23	2.77814e-05
Slc1a5	1.63421e-09	0.0996786	0.319	0.181	2.78452e-05
Cox7a2l	1.65015e-09	0.117634	0.499	0.321	2.81168e-05
Drap1	2.11777e-09	0.0925363	0.309	0.176	3.60847e-05
Gapdh	2.20438e-09	0.150902	0.676	0.478	3.75605e-05
Rps10	2.4985e-09	0.164852	0.727	0.543	4.2572e-05
Snrnp70	2.65197e-09	0.168034	0.384	0.236	4.51869e-05
4632428n05rik	2.88313e-09	0.158628	0.401	0.25	4.91256e-05
Ctsd	3.21538e-09	0.18621	0.648	0.473	5.47869e-05
Akna	3.21616e-09	0.105166	0.453	0.285	5.48002e-05
Rbpj	3.57605e-09	0.166378	0.42	0.267	6.09323e-05
Serinc3	3.85629e-09	0.167468	0.697	0.527	6.57072e-05
Cd247	3.98992e-09	0.182191	0.592	0.405	6.79843e-05
Lrp10	4.20881e-09	0.109824	0.409	0.252	7.17139e-05
Arf3	4.47997e-09	0.119164	0.36	0.218	7.63343e-05
H2-T22	4.75537e-09	0.0849066	0.36	0.213	8.10267e-05
Nbeal2	4.908e-09	0.0739811	0.324	0.185	8.36274e-05
Prdx2	5.03949e-09	0.0793338	0.389	0.234	8.58679e-05
Clptm1l	5.24762e-09	0.0798233	0.301	0.17	8.94142e-05
Parvg	6.00661e-09	0.0794328	0.305	0.174	0.000102347
Tmem59	6.59731e-09	0.0860834	0.323	0.187	0.000112412
Uqcrq	6.74987e-09	0.121598	0.311	0.182	0.000115011
Txn1	6.7755e-09	0.101636	0.456	0.288	0.000115448
Arpc3	7.17572e-09	0.173564	0.65	0.478	0.000122267
Nisch	7.5893e-09	0.109978	0.305	0.174	0.000129314
Wdr82	8.18375e-09	0.11193	0.301	0.176	0.000139443
Hnrnph1	8.38194e-09	0.14615	0.329	0.198	0.00014282
Adcy7	8.49807e-09	0.123061	0.439	0.282	0.000144799
Cdk11b	9.08375e-09	0.11332	0.301	0.175	0.000154778
Mat2b	9.68207e-09	0.119984	0.313	0.184	0.000164973
Psma2	9.75047e-09	0.0848357	0.386	0.232	0.000166138
Setd5	9.80598e-09	0.144115	0.358	0.218	0.000167084
Pitpnm1	1.01857e-08	0.0866988	0.352	0.21	0.000173554
Txnip	1.02278e-08	0.116772	0.453	0.29	0.000174271
Mt-Nd5	1.11034e-08	0.131849	0.346	0.21	0.000189192
Rps20	1.24619e-08	0.134579	0.855	0.715	0.000212338
Edem1	1.3695e-08	0.113826	0.356	0.218	0.000233349
Tspo	1.54747e-08	0.108865	0.511	0.334	0.000263673
Kmt2d	1.5496e-08	0.160763	0.367	0.23	0.000264036
H3f3b	1.61481e-08	0.114394	0.589	0.399	0.000275147
Clic1	1.77963e-08	0.153113	0.652	0.475	0.000303231
Pdcd1	1.78295e-08	0.259415	0.31	0.193	0.000303798
Esyt1	1.82247e-08	0.14489	0.599	0.42	0.00031053
Lars2	1.90182e-08	0.136118	0.993	0.989	0.000324051
Aup1	1.93195e-08	0.104981	0.403	0.251	0.000329186
Zdhhc18	2.12945e-08	0.0812654	0.513	0.333	0.000362838
Mknk2	2.16562e-08	0.0943865	0.41	0.257	0.000369
Ppp1r12c	2.25789e-08	0.121963	0.337	0.206	0.000384722
Pdcd4	2.43768e-08	0.127229	0.538	0.365	0.000415356
Msl2	2.54381e-08	0.0642259	0.318	0.187	0.000433439
Ss18	2.55887e-08	0.0317159	0.321	0.188	0.000436006
Itgal	2.58844e-08	0.136872	0.687	0.516	0.000441045
Eif4a1	2.65173e-08	0.063896	0.437	0.272	0.000451828
Lbr	2.79282e-08	0.0708295	0.411	0.255	0.000475869
Srsf5	2.98143e-08	0.119357	0.439	0.283	0.000508006
Prkacb	3.34968e-08	0.136302	0.364	0.226	0.000570752
Zap70	3.55779e-08	0.133964	0.641	0.457	0.000606212
Tceb2	3.58162e-08	0.0813109	0.339	0.203	0.000610273
Vasp	3.73764e-08	0.14356	0.579	0.4	0.000636856
Ppp2r1a	4.13937e-08	0.0585722	0.318	0.188	0.000705308
Mtmr3	4.30842e-08	0.0706575	0.329	0.197	0.000734111
4933426m11rik	4.69473e-08	0.0844849	0.317	0.189	0.000799935
Cdc42	4.74522e-08	0.139526	0.749	0.569	0.000808538
Fkbp8	5.45099e-08	0.111029	0.539	0.363	0.000928795
Sp110	5.49679e-08	0.107713	0.329	0.199	0.000936599
Sh2b1	5.63778e-08	0.0426929	0.388	0.239	0.000960622
Dnajc7	5.7538e-08	0.120785	0.331	0.204	0.000980391
Ubxn1	6.35782e-08	0.0974853	0.303	0.182	0.00108331
Rps4x	6.59464e-08	0.154676	0.879	0.799	0.00112366
Micu2	6.83284e-08	0.108837	0.304	0.182	0.00116425
Irf9	7.06675e-08	0.093182	0.301	0.181	0.0012041
Ube2h	7.15139e-08	0.106271	0.327	0.199	0.00121853
Galnt6	7.30644e-08	0.146073	0.457	0.307	0.00124494
Ddx24	7.33057e-08	0.125746	0.408	0.263	0.00124906
Prdx5	7.50297e-08	0.0619308	0.316	0.188	0.00127843
Dad1	7.71378e-08	0.092197	0.334	0.205	0.00131435
Usf2	7.90093e-08	0.0527406	0.34	0.205	0.00134624
Rbm5	7.91687e-08	0.0514638	0.377	0.231	0.00134895
Slc38a2	7.92433e-08	0.146201	0.334	0.211	0.00135023
Trbc1	8.25747e-08	0.234846	0.379	0.252	0.00140699
Grap	8.28429e-08	0.105475	0.496	0.326	0.00141156
Fosl2	8.97379e-08	0.185151	0.435	0.299	0.00152904
Ccnd3	9.73153e-08	0.107461	0.413	0.263	0.00165816
Chd3	9.99479e-08	0.13606	0.559	0.4	0.00170301
Hp1bp3	1.01376e-07	0.0687244	0.543	0.356	0.00172734
Pfn1	1.06062e-07	0.14453	0.767	0.601	0.0018072
Aamp	1.06607e-07	0.0664415	0.303	0.18	0.00181648
Ube2b	1.09951e-07	0.0981604	0.378	0.24	0.00187345
Eef1d	1.12946e-07	0.077772	0.459	0.295	0.00192448
Ctla4	1.12955e-07	0.198918	0.392	0.264	0.00192464
Ptpn7	1.15341e-07	0.0842389	0.471	0.311	0.00196529
Zfp207	1.15983e-07	0.0889822	0.359	0.222	0.00197623
Prex1	1.21644e-07	0.107819	0.516	0.345	0.0020727
Polr1d	1.30471e-07	0.0770817	0.337	0.208	0.0022231
Wdr1	1.31384e-07	0.121854	0.539	0.363	0.00223865
Snw1	1.37518e-07	0.100493	0.322	0.198	0.00234317
Dctn2	1.40625e-07	0.0849462	0.322	0.195	0.0023961
Cyld	1.43196e-07	0.0773875	0.401	0.255	0.00243992
Dpysl2	1.44834e-07	0.0611246	0.312	0.186	0.00246783
Adam10	1.45472e-07	0.110185	0.388	0.249	0.00247869
Cds2	1.5139e-07	0.0825682	0.384	0.243	0.00257954
Mt-Rnr2	1.79821e-07	0.0917455	1	1	0.00306397
Ndufs2	1.85038e-07	0.0905732	0.313	0.194	0.00315286
Vps28	1.86811e-07	0.084685	0.407	0.263	0.00318307
Sec62	1.88882e-07	0.0888661	0.312	0.191	0.00321836
Plcg1	1.88964e-07	0.113517	0.461	0.309	0.00321976
Eif4a2	1.92789e-07	0.110244	0.367	0.236	0.00328493
Zfp36l1	1.94125e-07	0.0855531	0.373	0.235	0.0033077
Arf1	1.96143e-07	0.102371	0.464	0.308	0.00334209
Cd84	2.00878e-07	0.0731337	0.346	0.217	0.00342275
Mgea5	2.0232e-07	0.0824189	0.495	0.334	0.00344732
Psd4	2.06057e-07	0.0679665	0.389	0.247	0.003511
Tprgl	2.06971e-07	0.0796243	0.42	0.271	0.00352657
H2afj	2.07805e-07	0.0985396	0.322	0.202	0.0035408
Bax	2.09357e-07	0.0545037	0.356	0.221	0.00356723
Wipf1	2.22378e-07	0.0929003	0.608	0.415	0.0037891
Dok2	2.30018e-07	0.0754166	0.304	0.184	0.00391927
Cmtm6	2.50363e-07	0.0444527	0.35	0.215	0.00426593
Leprotl1	2.60695e-07	0.0658877	0.425	0.274	0.00444198
Ogfr	2.74782e-07	0.0661792	0.325	0.199	0.004682
Ptpn6	2.95661e-07	0.116614	0.34	0.214	0.00503778
Atxn2l	2.95884e-07	0.0687019	0.315	0.191	0.00504156
Il16	2.97348e-07	0.0579211	0.304	0.183	0.0050665
Capg	3.01224e-07	0.160688	0.691	0.517	0.00513256
Cyth1	3.02419e-07	0.0739981	0.37	0.232	0.00515292
Sirt7	3.06556e-07	0.0861338	0.394	0.253	0.0052234
Fgfr1op2	3.08329e-07	0.0420451	0.361	0.224	0.00525363
Maf	3.22635e-07	0.131157	0.414	0.276	0.00549738
Psmb10	3.22698e-07	0.0922755	0.379	0.243	0.00549846
Ubl3	3.3738e-07	0.148656	0.45	0.308	0.00574862
Ddx5	3.41195e-07	0.135559	0.913	0.823	0.00581363
Kdm2a	3.41733e-07	0.0310375	0.323	0.196	0.00582278
Nedd8	3.46188e-07	0.0993899	0.312	0.194	0.0058987
Ccnl2	3.66517e-07	0.0466661	0.346	0.215	0.00624509
Ubr2	3.77564e-07	0.0779788	0.355	0.225	0.00643331
Vamp8	3.83282e-07	0.0332462	0.352	0.222	0.00653073
Adam19	3.83737e-07	0.105656	0.374	0.24	0.0065385
Zfp148	3.91478e-07	0.0676086	0.317	0.197	0.0066704
Tnfsf11	3.96724e-07	0.1331	0.325	0.211	0.00675978
Itgb2	4.04949e-07	0.147144	0.683	0.519	0.00689992
Ctnnb1	4.09612e-07	0.0575812	0.355	0.224	0.00697937
Ltb	4.11739e-07	0.108859	0.586	0.416	0.00701562
Reep5	4.29377e-07	0.0739379	0.385	0.251	0.00731615
Rpl15	4.35243e-07	0.0565715	0.523	0.35	0.0074161
Syf2	4.38185e-07	0.0555612	0.388	0.248	0.00746623
Taf10	4.58683e-07	0.0683475	0.34	0.214	0.00781551
Fermt3	4.82132e-07	0.0978216	0.462	0.308	0.00821505
Arhgap30	4.98241e-07	0.086112	0.557	0.388	0.00848954
Khdrbs1	4.99048e-07	0.0412655	0.384	0.244	0.00850328
Kidins220	5.0644e-07	0.0573721	0.307	0.19	0.00862923
Szrd1	5.09857e-07	0.0897025	0.327	0.204	0.00868745
Neurl3	5.25245e-07	0.142786	0.461	0.315	0.00894965
Tnfrsf9	5.27194e-07	0.0687911	0.347	0.218	0.00898285
Eno1	5.52997e-07	0.132297	0.648	0.471	0.00942251
Lck	5.7054e-07	0.152647	0.705	0.537	0.00972142
H13	5.82676e-07	0.0839364	0.423	0.276	0.00992821
Ttc39b	6.03299e-07	0.0380158	0.444	0.296	0.0102796
Gsk3b	6.16731e-07	0.0592551	0.306	0.189	0.0105085
Notch1	6.26656e-07	0.0456614	0.379	0.242	0.0106776
Atrx	6.68952e-07	0.104154	0.443	0.298	0.0113983
Tmed9	6.69765e-07	0.0384018	0.408	0.26	0.0114121
Kcnn4	6.75774e-07	0.110557	0.372	0.244	0.0115145
Skil	7.11743e-07	0.0917592	0.476	0.329	0.0121274
Spata13	7.42135e-07	0.047797	0.364	0.231	0.0126452
Usp7	7.51179e-07	0.0989822	0.377	0.248	0.0127993
Rbbp4	7.52481e-07	0.0614189	0.346	0.218	0.0128215
Dusp11	7.5987e-07	0.0922006	0.378	0.247	0.0129474
G3bp2	7.63002e-07	0.0332762	0.481	0.32	0.0130008
Cs	7.86922e-07	0.0727234	0.309	0.192	0.0134084
Apobec3	8.06686e-07	0.0889092	0.325	0.206	0.0137451
Slc44a2	8.50564e-07	0.0475814	0.382	0.247	0.0144928
Pld3	8.5232e-07	0.0446724	0.413	0.267	0.0145227
Smchd1	9.48631e-07	0.0423552	0.379	0.245	0.0161637
Ddx39b	9.56108e-07	0.0564054	0.401	0.257	0.0162911
Purb	9.83015e-07	0.110323	0.47	0.326	0.0167496
Pnrc1	1.00976e-06	0.0983807	0.577	0.417	0.0172052
Ptbp1	1.05798e-06	0.13295	0.507	0.354	0.0180269
Eif4g3	1.08054e-06	0.0606211	0.389	0.253	0.0184113
Acly	1.09759e-06	0.121988	0.341	0.219	0.0187018
Matr3	1.12349e-06	0.0515168	0.396	0.258	0.0191431
Cox7b	1.1365e-06	0.104931	0.322	0.208	0.0193647
Numa1	1.18669e-06	0.0867199	0.444	0.296	0.02022
Mt-Cytb	1.2108e-06	0.171946	0.671	0.535	0.0206309
Plk3	1.23316e-06	0.125223	0.317	0.204	0.0210118
Tpp2	1.28671e-06	0.0274639	0.306	0.189	0.0219243
Aprt	1.28757e-06	0.0311449	0.343	0.217	0.0219389
Fkbp3	1.31983e-06	0.0862555	0.307	0.194	0.0224887
Pyhin1	1.36988e-06	0.0887209	0.328	0.208	0.0233414
Kmt2a	1.38888e-06	0.0899025	0.507	0.358	0.0236651
Tle3	1.41397e-06	0.0381581	0.368	0.235	0.0240926
Frmd8	1.41618e-06	0.0493018	0.366	0.235	0.0241302
Rabac1	1.44274e-06	0.0765568	0.464	0.317	0.0245828
Tor1aip1	1.50187e-06	0.0715694	0.316	0.2	0.0255903
Pkn1	1.52823e-06	0.0702847	0.465	0.316	0.0260395
H2-Q7	1.58273e-06	0.12567	0.776	0.621	0.0269682
2310036o22rik	1.77823e-06	0.0743139	0.384	0.252	0.0302993
Gramd1a	1.80266e-06	0.0638984	0.349	0.224	0.0307155
Dnajc5	1.80406e-06	0.0723377	0.364	0.239	0.0307395
Slfn2	1.82397e-06	0.13953	0.59	0.444	0.0310786
Cd37	1.92218e-06	0.0537491	0.435	0.289	0.032752
Sun2	1.95848e-06	0.0762498	0.478	0.328	0.0333706
Nrd1	1.98105e-06	0.0595295	0.367	0.238	0.0337552
Dnaja1	1.98907e-06	0.0928474	0.395	0.261	0.0338917
Psmb4	1.99433e-06	0.0342969	0.464	0.307	0.0339814
Ppp1r18	1.9962e-06	0.0958608	0.565	0.404	0.0340133
Ski	2.00623e-06	0.0686441	0.449	0.305	0.0341842
Pkp3	2.01918e-06	0.0685923	0.439	0.299	0.0344048
Sepp1	2.06997e-06	0.103391	0.335	0.217	0.0352702
Supt6	2.13928e-06	0.0968637	0.329	0.212	0.0364512
Eif3e	2.16029e-06	0.0341698	0.41	0.268	0.0368092
Hspa1b	2.16882e-06	0.282371	0.665	0.55	0.0369544
Mta2	2.20314e-06	0.0417829	0.444	0.297	0.0375393
Vav1	2.22812e-06	0.0798475	0.365	0.24	0.0379649
Rgs2	2.26953e-06	0.121776	0.48	0.344	0.0386705
Fli1	2.27446e-06	0.0418785	0.355	0.229	0.0387544
Chchd2	2.29895e-06	0.051194	0.459	0.311	0.0391717
Ago2	2.32715e-06	0.0154457	0.392	0.253	0.0396523
Shisa5	2.34471e-06	0.124976	0.922	0.831	0.0399515
Ptpn1	2.35654e-06	0.0828806	0.376	0.252	0.0401531
Bsg	2.43841e-06	0.053829	0.518	0.36	0.041548
Smad7	2.55915e-06	0.0676222	0.344	0.23	0.0436053
Gimap6	2.58778e-06	0.133634	0.469	0.336	0.0440931
Cd44	2.6088e-06	0.114003	0.606	0.439	0.0444514
Coro1b	2.62442e-06	0.10216	0.543	0.384	0.0447175
Myl12a	2.88719e-06	0.0930322	0.605	0.436	0.0491948
Luc7l2	2.93375e-06	0.0540624	0.392	0.261	0.0499882
Raly	2.98841e-06	0.0648409	0.623	0.451	0.0509195
Chd8	3.23406e-06	0.0466125	0.408	0.273	0.0551052
Rinl	3.29237e-06	0.0557284	0.444	0.304	0.0560987
Sdha	3.3243e-06	0.063194	0.392	0.259	0.0566427
Cast	3.33974e-06	0.0565727	0.392	0.262	0.0569059
Ssrp1	3.37896e-06	0.0385927	0.371	0.243	0.057574
Gbp4	3.47954e-06	0.0545182	0.39	0.267	0.059288
Dazap2	3.5146e-06	0.0457724	0.55	0.378	0.0598853
Pgk1	3.56228e-06	0.0844027	0.392	0.267	0.0606976
Taldo1	3.77525e-06	0.0622337	0.372	0.244	0.0643265
M6pr	3.88069e-06	0.0547815	0.431	0.293	0.0661231
Cd3g	3.90303e-06	0.122047	0.733	0.573	0.0665037
Fryl	3.9356e-06	0.049086	0.409	0.276	0.0670587
Nlrc5	3.94794e-06	0.0526504	0.365	0.24	0.067269
Nr2c2	3.95244e-06	0.0606392	0.329	0.213	0.0673456
Atp6v1f	4.21068e-06	0.0317014	0.335	0.215	0.0717458
Hnrnpll	4.23935e-06	0.0263364	0.309	0.194	0.0722343
Tmem234	4.26014e-06	0.042406	0.353	0.227	0.0725885
Gpx1	4.30118e-06	0.0767763	0.36	0.237	0.0732878
Lrrfip1	4.34397e-06	0.0867797	0.493	0.343	0.0740169
Ddb1	4.42652e-06	0.0597315	0.373	0.244	0.0754234
2022-09-09	4.59857e-06	0.101665	0.713	0.537	0.078355
Gna13	4.59959e-06	0.0813333	0.551	0.397	0.0783725
B4galt1	4.77293e-06	0.0624986	0.425	0.285	0.081326
Btf3	4.80467e-06	0.0425066	0.493	0.333	0.0818668
Cotl1	4.82319e-06	0.130396	0.829	0.702	0.0821823
Nktr	4.8234e-06	0.0995655	0.349	0.237	0.0821859
Lbh	4.87298e-06	0.0431414	0.331	0.213	0.0830308
Tgfbr2	5.13909e-06	0.0744409	0.518	0.369	0.0875649
Puf60	5.19289e-06	0.0628424	0.373	0.245	0.0884816
Tpi1	5.19786e-06	0.0996425	0.537	0.391	0.0885664
Pla2g16	5.20411e-06	0.0755246	0.384	0.261	0.0886729
Sin3b	5.3723e-06	0.0530201	0.366	0.242	0.0915386
B4galnt1	5.3861e-06	0.0512046	0.48	0.328	0.0917737
Ubr4	5.45447e-06	0.0546587	0.434	0.3	0.0929387
Ap2s1	5.49393e-06	0.0564232	0.407	0.267	0.0936111
Ankhd1	5.67329e-06	0.00657055	0.31	0.198	0.0966673
Rgs1	5.76626e-06	0.144954	0.49	0.359	0.0982513
Elk4	5.78982e-06	-0.00139126	0.303	0.191	0.0986527
Lrrc8c	5.89187e-06	0.0481705	0.306	0.195	0.100392
Vps54	6.10593e-06	0.0422598	0.402	0.272	0.104039
Rpl12	6.1175e-06	0.152862	0.915	0.846	0.104236
Csnk1d	6.18059e-06	0.0718477	0.301	0.195	0.105311
Tes	6.2147e-06	0.0448159	0.401	0.27	0.105892
Hnrnpk	6.35353e-06	0.0777091	0.566	0.404	0.108258
Ccdc88b	6.51403e-06	0.029519	0.4	0.265	0.110993
Psma7	6.58612e-06	0.0546187	0.374	0.246	0.112221
Gnb1	7.17688e-06	0.0562944	0.548	0.375	0.122287
Naca	7.2284e-06	0.120802	0.684	0.52	0.123165
Pik3r1	7.66439e-06	0.0885951	0.301	0.197	0.130594
Klf13	7.71127e-06	0.0772614	0.446	0.311	0.131392
Lsm14a	7.81362e-06	0.059426	0.359	0.238	0.133136
Cul3	7.90052e-06	0.0811451	0.311	0.204	0.134617
Itm2b	7.90837e-06	0.118027	0.793	0.663	0.134751
Zcchc6	8.14776e-06	0.0548793	0.358	0.238	0.13883
Srrt	8.53932e-06	0.0351964	0.342	0.224	0.145501
Unc13d	8.68965e-06	0.0497711	0.324	0.21	0.148063
Herc1	8.93299e-06	0.097825	0.376	0.258	0.152209
Atp11b	8.95335e-06	0.07898	0.371	0.253	0.152556
Il18r1	8.95618e-06	0.0739765	0.467	0.335	0.152604
Psmd4	9.01586e-06	0.0441497	0.377	0.252	0.153621
Malt1	9.09996e-06	0.122992	0.392	0.268	0.155054
Atp2b4	9.1161e-06	0.083257	0.441	0.312	0.155329
Chp1	9.19478e-06	0.0305651	0.311	0.199	0.15667
Rps11	9.3516e-06	0.0844617	0.776	0.621	0.159342
Atp5d	9.44605e-06	0.063066	0.437	0.302	0.160951
Rasal3	9.52655e-06	0.0818032	0.59	0.422	0.162323
Bin1	9.55152e-06	0.0318261	0.305	0.196	0.162748
Rbm3	9.74964e-06	0.0706208	0.385	0.258	0.166124
Cyth4	9.9459e-06	0.0816324	0.475	0.334	0.169468
Inpp5d	1.01042e-05	0.0802187	0.401	0.275	0.172166
Baz2a	1.03234e-05	0.0707734	0.354	0.241	0.1759
Phb2	1.06176e-05	0.0808912	0.319	0.214	0.180914
Ppp1r16b	1.07674e-05	0.0947309	0.449	0.316	0.183467
Rbck1	1.09138e-05	0.0264268	0.318	0.205	0.18596
Elmo1	1.09353e-05	0.0706145	0.324	0.216	0.186326
Arhgef6	1.12429e-05	0.0248765	0.347	0.226	0.191568
Otud5	1.12675e-05	0.0820369	0.322	0.21	0.191986
Prpf38b	1.21053e-05	0.0534586	0.362	0.243	0.206262
Ep400	1.23368e-05	0.041473	0.401	0.275	0.210208
Slc9a3r1	1.24068e-05	0.0518316	0.335	0.223	0.211399
Kdm3b	1.25268e-05	0.0485032	0.303	0.197	0.213444
Hnrnpul2	1.26073e-05	0.0878082	0.553	0.402	0.214817
Ccdc50	1.31958e-05	0.0505827	0.318	0.21	0.224844
Tnfrsf18	1.3207e-05	0.110414	0.6	0.449	0.225034
Snrpb	1.32582e-05	0.06985	0.306	0.205	0.225907
Prdx1	1.34851e-05	0.00970145	0.322	0.208	0.229772
Crip1	1.36492e-05	0.176853	0.63	0.489	0.232568
Dap	1.38567e-05	0.0575047	0.311	0.204	0.236104
Tceb3	1.40308e-05	0.0440841	0.327	0.214	0.239071
Clta	1.43451e-05	0.0319609	0.439	0.298	0.244427
Papola	1.43572e-05	0.0382165	0.425	0.29	0.244632
Srsf2	1.46988e-05	0.0204591	0.413	0.28	0.250453
Use1	1.52686e-05	0.0615704	0.441	0.304	0.260161
Wapal	1.58584e-05	0.0426962	0.406	0.28	0.270212
Gpr68	1.59293e-05	0.057528	0.352	0.236	0.271419
Mark2	1.69956e-05	0.0106868	0.42	0.281	0.289588
Peli1	1.70613e-05	0.0351755	0.41	0.279	0.290708
Gls	1.72108e-05	0.0620447	0.464	0.322	0.293255
Rdx	1.76993e-05	0.0564075	0.353	0.238	0.301579
Rock1	1.81622e-05	0.0569214	0.517	0.374	0.309466
Msl1	1.82805e-05	0.0593385	0.339	0.227	0.311482
Hcls1	1.92192e-05	0.0829486	0.58	0.424	0.327476
Plec	1.94626e-05	0.0961712	0.593	0.431	0.331623
Bod1l	1.96094e-05	0.0674885	0.318	0.212	0.334124
H2afz	2.00705e-05	-0.0519542	0.321	0.208	0.341981
Gbp6	2.03649e-05	0.0698189	0.31	0.208	0.346998
Srsf11	2.13423e-05	0.0604822	0.346	0.231	0.363652
Gng2	2.2452e-05	0.0190702	0.434	0.295	0.38256
Maf1	2.27055e-05	-0.00571777	0.342	0.227	0.386879
2022-09-07	2.30633e-05	0.0556115	0.415	0.288	0.392976
Zdhhc20	2.30824e-05	0.0508936	0.343	0.233	0.393302
Fam102a	2.41399e-05	0.0802438	0.578	0.423	0.411319
Ikbkb	2.4451e-05	-0.0086288	0.328	0.213	0.41662
Selt	2.52725e-05	0.0485594	0.417	0.289	0.430618
Rnf213	2.53686e-05	0.188035	0.488	0.367	0.432256
Ubtf	2.6352e-05	0.0385926	0.365	0.249	0.449011
Stat6	2.75461e-05	0.0734856	0.419	0.297	0.469359
Arpc4	2.78353e-05	0.065347	0.446	0.313	0.474285
Nr4a1	2.79143e-05	0.187033	0.469	0.358	0.475631
Nfatc1	2.8137e-05	0.0514108	0.359	0.246	0.479426
Id2	2.81704e-05	0.0658705	0.443	0.314	0.479996
Ddit4	2.94643e-05	0.0757093	0.432	0.314	0.502042
Psmb1	2.95389e-05	0.0874881	0.589	0.437	0.503313
Fxyd5	2.95964e-05	0.0962948	0.778	0.645	0.504293
Rpl10	3.06942e-05	0.068072	0.566	0.404	0.522999
Bptf	3.0785e-05	0.0267068	0.431	0.302	0.524546
Stat5b	3.12499e-05	0.0657986	0.368	0.254	0.532468
Tmem66	3.12672e-05	0.049109	0.49	0.349	0.532762
Polr2a	3.19296e-05	0.048593	0.304	0.204	0.544049
Mif	3.20616e-05	0.0479982	0.333	0.222	0.546298
Sp3	3.24849e-05	-0.00742784	0.328	0.216	0.55351
Btg2	3.33917e-05	0.12356	0.554	0.429	0.568961
Zbp1	3.3505e-05	0.0186171	0.389	0.27	0.570892
Ehmt2	3.4836e-05	0.00253432	0.388	0.266	0.59357
Ubb	3.49625e-05	0.0966101	0.677	0.522	0.595726
2810474o19rik	3.51888e-05	0.0170405	0.312	0.205	0.599582
Qars	3.5408e-05	0.0328927	0.323	0.217	0.603317
Cd96	3.54291e-05	0.0570356	0.36	0.246	0.603676
Cnot1	3.57932e-05	0.0472445	0.404	0.284	0.609881
H2-K1	3.59992e-05	0.0666889	0.989	0.986	0.613391
Trp53inp1	3.6178e-05	0.0958974	0.348	0.24	0.616437
Hspe1	3.61806e-05	0.01813	0.391	0.268	0.61648
Ccng1	3.65149e-05	0.0906677	0.404	0.283	0.622178
Tbrg1	3.79707e-05	0.000505663	0.309	0.203	0.646982
Calm2	3.8493e-05	0.0255522	0.321	0.212	0.655883
Sart1	3.87973e-05	0.0340671	0.328	0.221	0.661067
Cd3d	3.92634e-05	0.111134	0.785	0.645	0.669009
Arl2bp	3.94504e-05	-0.0235318	0.312	0.203	0.672196
Kif21b	4.03583e-05	0.0277545	0.366	0.254	0.687665
Agpat3	4.10886e-05	0.0470022	0.305	0.203	0.700109
Sidt2	4.39227e-05	-0.0128056	0.34	0.223	0.748399
Flii	4.53345e-05	0.0477794	0.389	0.27	0.772455
Ptk2b	4.54959e-05	0.0244759	0.475	0.332	0.775204
Lman2	4.59821e-05	0.00454357	0.325	0.217	0.783489
Abcf1	4.72273e-05	0.061486	0.337	0.231	0.804705
Cdkn1b	4.76479e-05	0.0407317	0.488	0.347	0.811872
Dbnl	4.85584e-05	0.0381961	0.439	0.302	0.827387
Pbrm1	4.88877e-05	0.067118	0.356	0.247	0.832998
Csnk1g2	5.09448e-05	0.0206137	0.411	0.282	0.868048
Wsb1	5.15422e-05	0.0281822	0.303	0.199	0.878228
Ociad1	5.43465e-05	0.0127373	0.428	0.296	0.926011
Sar1a	5.5713e-05	0.0330776	0.307	0.203	0.949294
Cdk13	5.61256e-05	0.0266954	0.349	0.239	0.956323
Hnrnpa1	5.61994e-05	0.0185757	0.301	0.199	0.957582
Psmb3	5.65972e-05	0.0246655	0.315	0.21	0.96436
Faah	5.82768e-05	-0.0266985	0.329	0.213	0.992979
Tnfrsf4	5.84572e-05	0.0331063	0.494	0.358	0.996053
Stk24	5.88366e-05	0.0542998	0.523	0.374	1
Selplg	5.99651e-05	0.0808342	0.626	0.479	1
Celf2	6.5257e-05	0.05262	0.425	0.303	1
Tmem127	6.52789e-05	0.0153344	0.31	0.208	1
Rap2c	6.59223e-05	0.0122708	0.316	0.212	1
Rtfdc1	6.60249e-05	0.0760282	0.33	0.228	1
Gimap4	6.61518e-05	0.078704	0.651	0.509	1
Pbxip1	6.62732e-05	0.0301185	0.474	0.336	1
Rpl10a	6.6709e-05	0.0385209	0.451	0.318	1
Rbbp6	6.88712e-05	0.0228642	0.315	0.212	1
Set	6.99057e-05	0.00114301	0.467	0.323	1
Mt-Nd2	7.20272e-05	0.0478138	0.563	0.407	1
Rab10	7.21261e-05	0.0362495	0.416	0.291	1
Cd2	7.51863e-05	0.0848627	0.746	0.596	1
Add3	7.5293e-05	0.0650969	0.352	0.249	1
Man2a1	7.81617e-05	0.0656403	0.336	0.234	1
Gnai3	7.89923e-05	0.0295685	0.435	0.304	1
Srpk1	7.97397e-05	0.0436755	0.44	0.303	1
Nrp1	8.06861e-05	0.0723869	0.484	0.363	1
Pstpip1	8.31689e-05	0.0595317	0.523	0.383	1
Rnf187	8.6502e-05	0.0192678	0.339	0.228	1
Sri	8.6869e-05	0.0191481	0.441	0.308	1
Phf20l1	8.69927e-05	0.0244047	0.333	0.229	1
Herc2	8.9004e-05	0.0451173	0.35	0.244	1
Cd3e	9.08586e-05	0.0763191	0.663	0.517	1
Nono	9.08931e-05	0.0384355	0.379	0.264	1
Samd9l	9.13599e-05	0.0346074	0.331	0.231	1
Edf1	9.35788e-05	0.0346056	0.456	0.324	1
Agap2	9.40173e-05	0.00591268	0.319	0.215	1
Kbtbd11	9.50768e-05	0.0347257	0.409	0.287	1
Slfn1	9.56004e-05	-0.0138604	0.365	0.249	1
Ndfip1	9.7584e-05	0.0377725	0.416	0.29	1
Eif3f	9.77162e-05	0.107234	0.77	0.647	1
Gimap1	0.000100028	0.0203742	0.457	0.321	1
Brd4	0.000101307	0.0452108	0.407	0.281	1
Csk	0.000105674	0.0224752	0.319	0.218	1
Diap1	0.000107089	0.0735582	0.645	0.498	1
Nfkbia	0.000108261	0.216628	0.569	0.469	1
Glud1	0.000115773	0.0772625	0.513	0.382	1
Galnt1	0.000116062	0.00378161	0.334	0.229	1
Nedd9	0.000117412	0.0671798	0.373	0.268	1
Psmd13	0.000118127	0.0382046	0.315	0.214	1
Slc20a1	0.000118882	0.0202648	0.303	0.208	1
Akt1	0.000120242	0.00633764	0.34	0.232	1
Gpbp1	0.000122632	0.0124422	0.324	0.217	1
Uhmk1	0.000124768	0.0230958	0.378	0.264	1
Cd164	0.000128114	0.0389144	0.4	0.286	1
Rab8a	0.000130023	-0.0044029	0.409	0.286	1
Arl4c	0.000130292	0.093292	0.549	0.412	1
Yy1	0.000136577	0.00838473	0.404	0.281	1
Pcbp2	0.00013856	0.0524074	0.573	0.421	1
Ctbp1	0.000139132	0.0537425	0.384	0.269	1
Nckap1l	0.000141685	0.0146317	0.38	0.265	1
Usp48	0.000142041	-0.00129696	0.323	0.218	1
Ptp4a2	0.000142341	0.11329	0.652	0.518	1
Mapk1	0.000143384	-0.0098559	0.413	0.282	1
Chd1	0.000144197	-0.0163278	0.331	0.226	1
Cct4	0.000146917	0.0312344	0.394	0.275	1
Eif4b	0.000149331	0.0536251	0.593	0.444	1
Riok3	0.000152661	-0.0241251	0.311	0.206	1
Srrm2	0.000155488	0.0863553	0.682	0.531	1
Etnk1	0.000155505	0.0497886	0.317	0.22	1
Hnrnpa0	0.000158394	0.0269486	0.542	0.386	1
Lsm4	0.000160974	0.0291329	0.311	0.212	1
Syncrip	0.000161736	-0.00460731	0.317	0.215	1
Eef1g	0.000162869	0.0684434	0.669	0.511	1
Ctss	0.000163797	0.0238794	0.383	0.272	1
Mtdh	0.000164061	0.0562703	0.358	0.253	1
Atp5g3	0.000167278	0.0301925	0.404	0.285	1
Rasgrp1	0.000170632	-0.0108293	0.463	0.328	1
Aebp2	0.000173318	0.0532143	0.553	0.401	1
Mycbp2	0.000179515	0.0701496	0.536	0.406	1
Lat	0.000180503	0.097876	0.77	0.637	1
Evl	0.000180849	0.0164157	0.397	0.276	1
Cd82	0.000181523	0.119341	0.76	0.641	1
Arih1	0.000181827	-0.0102116	0.374	0.261	1
Tmod3	0.000185438	0.0476827	0.394	0.278	1
Hint1	0.000186928	0.0173042	0.386	0.269	1
Dock8	0.000190189	-0.00130103	0.524	0.374	1
Dynlrb1	0.000190222	0.0472537	0.344	0.239	1
Sod1	0.000201086	0.086108	0.671	0.524	1
Psme1	0.000202357	0.0361647	0.626	0.482	1
Cd28	0.000209712	0.071469	0.562	0.433	1
Hnrnpa3	0.000218028	0.0479203	0.474	0.34	1
Rad23b	0.000227618	0.0132798	0.331	0.231	1
Cope	0.000234978	-0.00412574	0.341	0.235	1
Cdk17	0.000239956	0.00625781	0.331	0.229	1
Casp8	0.00024582	0.00513393	0.33	0.228	1
Kmt2c	0.000247107	-0.0101076	0.313	0.219	1
Nucb1	0.00024743	0.0245568	0.402	0.282	1
Epsti1	0.000251194	0.018389	0.35	0.244	1
Xrn2	0.000253329	0.00437318	0.374	0.265	1
Pomp	0.000253334	0.0359321	0.337	0.236	1
Gna15	0.000259662	0.00472527	0.315	0.215	1
Nap1l1	0.000267802	-0.0124228	0.328	0.224	1
Park7	0.000268874	-0.0129865	0.333	0.231	1
Hnrnpdl	0.0002762	0.0314106	0.398	0.283	1
Stk10	0.000277563	0.00308014	0.551	0.392	1
Acsbg1	0.000281379	0.0281197	0.319	0.223	1
Ppp1cb	0.000286232	-0.00719612	0.368	0.256	1
Cd97	0.000300027	0.0475938	0.6	0.453	1
Crlf3	0.000300534	0.0402454	0.339	0.236	1
Zfp36l2	0.000301407	-0.0223517	0.431	0.308	1
Limd2	0.000301627	0.0481218	0.585	0.432	1
Usp9x	0.000303223	0.0117232	0.35	0.247	1
Nfatc3	0.000311335	0.0274107	0.475	0.34	1
Erbb2ip	0.00031644	0.0435988	0.449	0.331	1
Grap2	0.000316442	-0.0112776	0.354	0.249	1
Arf4	0.000319689	0.00657541	0.301	0.208	1
Rpn2	0.000321881	0.00121533	0.35	0.244	1
Ddost	0.000323366	0.00554608	0.342	0.235	1
Gpr132	0.000336592	0.0113701	0.389	0.28	1
Ube2d3	0.000339289	0.0683064	0.551	0.419	1
Rad21	0.000343279	-0.0131632	0.41	0.291	1
Hnrnpc	0.000350104	-0.00618692	0.423	0.304	1
Tkt	0.000352863	-0.0406747	0.408	0.281	1
Ccnl1	0.000354227	-0.0125972	0.408	0.288	1
Serinc1	0.000356957	-0.0439752	0.366	0.251	1
Il18rap	0.000362745	0.0466036	0.434	0.326	1
Ifi27	0.000368955	0.0280707	0.344	0.242	1
Ccni	0.000372773	0.00399061	0.459	0.334	1
Eif4g1	0.000376809	0.0114787	0.489	0.352	1
Cd5	0.000378697	0.0451207	0.602	0.468	1
Zfp292	0.000389836	0.0635195	0.383	0.281	1
Smarcc2	0.000390888	0.0160157	0.336	0.235	1
Lypla2	0.000391003	-0.042974	0.309	0.212	1
Ier2	0.000392983	0.0669436	0.495	0.377	1
Map2k2	0.000394296	0.0197133	0.339	0.235	1
Nap1l4	0.000399758	-0.0252809	0.354	0.245	1
Rps6	0.000404489	0.104656	0.801	0.707	1
Atp2a3	0.000405402	0.0375364	0.496	0.36	1
Nek7	0.000409127	0.0231618	0.309	0.217	1
Tubb5	0.000423722	0.00647385	0.56	0.413	1
Setx	0.000428053	0.00832279	0.455	0.335	1
Eif3g	0.000432865	-0.0107848	0.305	0.208	1
Lgals9	0.000436866	0.0385572	0.335	0.24	1
Atp5c1	0.0004382	0.00676369	0.513	0.376	1
Eif3k	0.000457567	-0.00252815	0.425	0.301	1
Trbc2	0.00046542	0.0999606	0.809	0.727	1
Rap1a	0.000468238	0.00756245	0.36	0.253	1
Rab7	0.00047654	0.0118743	0.372	0.264	1
Csrnp1	0.000485388	0.0197637	0.389	0.288	1
Anxa5	0.000488673	0.0232909	0.323	0.231	1
Cyfip2	0.000492546	0.0361317	0.6	0.457	1
Rbm25	0.000495904	0.0159609	0.353	0.252	1
Eif5a	0.000498398	0.0397184	0.505	0.368	1
Ppp1r9b	0.000514027	0.0583215	0.467	0.345	1
Psma1	0.000517524	0.0541716	0.316	0.23	1
Ccr2	0.000526414	0.0820647	0.422	0.327	1
Actn4	0.00053546	0.0113416	0.493	0.364	1
Tbl1x	0.00053649	0.00225602	0.313	0.221	1
Rps19	0.000536516	0.0943791	0.767	0.677	1
Arhgap4	0.000537543	0.014068	0.415	0.302	1
Tcf25	0.000544913	0.0253923	0.492	0.358	1
Calm3	0.000551961	0.0197713	0.487	0.353	1
Arl6ip5	0.000588298	0.00512542	0.472	0.344	1
Madd	0.00059219	0.00512505	0.41	0.301	1
Skap1	0.000592787	0.0227299	0.575	0.436	1
Macf1	0.000608418	0.0848881	0.748	0.614	1
Myo1g	0.000610279	0.019962	0.402	0.295	1
Tspan13	0.00061192	0.0481351	0.304	0.217	1
Sp1	0.000627127	2.23618e-06	0.329	0.23	1
Cnot6	0.000649552	0.0184194	0.368	0.264	1
Fis1	0.000649857	-0.0247278	0.476	0.343	1
Nfkb2	0.000651186	0.0360693	0.328	0.238	1
Icos	0.000671054	0.052063	0.706	0.579	1
Pafah1b1	0.000726098	0.031766	0.47	0.345	1
Tnks2	0.000749945	-0.0102448	0.517	0.379	1
Kdm5c	0.000767353	-0.00423362	0.311	0.22	1
Nr3c1	0.000775153	0.0348384	0.507	0.384	1
Aes	0.000794967	0.0709858	0.726	0.568	1
Ubn1	0.000797808	0.00451112	0.371	0.267	1
Tnrc6b	0.000799871	0.0431452	0.315	0.228	1
Cd6	0.000805921	0.0375365	0.646	0.517	1
Mlec	0.00081047	0.0250028	0.447	0.331	1
Rtn4	0.000864629	-0.00509762	0.306	0.215	1
Gpr183	0.000872275	-0.0098566	0.341	0.243	1
Ptbp3	0.000895321	0.0375793	0.572	0.434	1
Phlda1	0.000912257	-0.0076131	0.307	0.221	1
Nsd1	0.000917922	0.0840843	0.465	0.356	1
Themis	0.00092405	0.0363373	0.406	0.3	1
Pik3cd	0.000934964	-0.022804	0.499	0.363	1
Pitpna	0.000938358	0.0220404	0.555	0.421	1
Sirt2	0.000943182	0.00373578	0.342	0.243	1
Crbn	0.000946704	0.0236226	0.323	0.232	1
Prpf8	0.000952457	0.0352738	0.508	0.386	1
Itpkb	0.000953326	0.0018727	0.358	0.261	1
Vps37b	0.000956844	0.0833778	0.513	0.401	1
Sqstm1	0.000958394	0.0583669	0.598	0.461	1
Was	0.000963594	-0.00154593	0.365	0.262	1
Trim30a	0.000973148	-0.0477784	0.301	0.208	1
Eif3l	0.000977876	-0.0280235	0.322	0.225	1
Trim56	0.000980466	0.0380088	0.301	0.219	1
Glipr2	0.00098486	0.00576905	0.367	0.261	1
Baz1b	0.00099479	0.0259296	0.386	0.281	1
Hmha1	0.000998668	0.0793479	0.816	0.701	1
Zfp106	0.00101123	0.0166201	0.321	0.227	1
Rpl11	0.00101648	0.0805298	0.797	0.692	1
Atp5f1	0.00101962	-0.0289727	0.5	0.351	1
Spty2d1	0.00102154	0.0409624	0.311	0.23	1
Ccdc88c	0.0010455	0.0385945	0.388	0.293	1
Myl12b	0.00105183	0.0461843	0.47	0.354	1
Thy1	0.00107451	0.0852015	0.882	0.829	1
Rapgef6	0.00107796	0.0109415	0.516	0.392	1
Sec61a1	0.00114432	0.013294	0.391	0.28	1
Ehbp1l1	0.00115616	0.028338	0.316	0.226	1
Itpr2	0.00117131	-0.0218571	0.427	0.313	1
Nup153	0.00117379	-0.030472	0.434	0.316	1
Hip1r	0.00117938	-0.0192417	0.313	0.221	1
Mbd2	0.00118561	0.0189767	0.559	0.418	1
Stag2	0.00119281	-0.0433702	0.407	0.29	1
Rtn3	0.00120805	-0.0173008	0.325	0.23	1
Hectd1	0.00121795	0.0243244	0.414	0.312	1
Adipor1	0.00122164	0.0380784	0.313	0.226	1
Tecpr1	0.00123844	0.0502699	0.657	0.517	1
Rpsa	0.00129807	0.0667054	0.976	0.961	1
Tgfb1	0.00132224	0.0558489	0.439	0.332	1
Prrc2b	0.00134911	0.00673584	0.535	0.405	1
Ddx21	0.0013513	0.0105465	0.384	0.277	1
Hadha	0.00141026	-0.00266887	0.359	0.258	1
Anp32a	0.00149714	0.0564915	0.602	0.481	1
Smg1	0.00150402	-0.00747509	0.5	0.373	1
Arid1a	0.0015572	-0.0137843	0.386	0.282	1
Tagln2	0.00158435	0.0123874	0.67	0.527	1
Hipk1	0.00161152	0.0348027	0.433	0.325	1
Prr13	0.0016163	0.0495337	0.456	0.346	1
Jmjd1c	0.00168231	-0.0335017	0.372	0.271	1
Sik1	0.00169195	0.0228848	0.342	0.255	1
Prdx6	0.00170874	-0.00518716	0.428	0.318	1
Capza2	0.00171058	-0.0329281	0.365	0.264	1
Def6	0.00172041	-0.00396067	0.361	0.26	1
Pde4d	0.00173905	0.026402	0.427	0.322	1
Supt5	0.001772	-0.0048034	0.334	0.237	1
Psmd2	0.00178646	-0.0111554	0.385	0.281	1
Mapkapk2	0.00179354	-0.0123795	0.364	0.267	1
Fam120a	0.00181242	-0.0102492	0.414	0.301	1
Ddx46	0.00181352	-0.00706859	0.349	0.254	1
Mtpn	0.0018433	0.00604077	0.422	0.313	1
St13	0.00185232	-0.00207729	0.304	0.214	1
Huwe1	0.00188714	0.0684979	0.513	0.403	1
2022-03-07	0.00189408	-0.0327876	0.311	0.221	1
Tnfsf8	0.00197872	2.86519e-05	0.336	0.249	1
Rrbp1	0.00198432	-0.00930204	0.307	0.223	1
Ppp1cc	0.0019891	-0.012252	0.327	0.235	1
Ppm1g	0.00199005	-0.0221793	0.321	0.228	1
B2m	0.00199363	0.0612407	0.957	0.958	1
Ggnbp2	0.00208491	-0.0311505	0.342	0.248	1
Dync1h1	0.00211338	-0.0106328	0.545	0.412	1
Ctcf	0.00218354	-0.0254152	0.374	0.268	1
Itgb7	0.00223015	0.0277177	0.767	0.651	1
Elf4	0.00232324	-0.0469995	0.322	0.227	1
Pdcd6ip	0.00234293	-0.0301303	0.482	0.349	1
Stip1	0.00234591	0.0100872	0.354	0.258	1
Rhog	0.00237022	-0.0237707	0.365	0.264	1
Parp14	0.00241555	0.00118869	0.384	0.289	1
Ech1	0.0024988	-0.0575298	0.325	0.23	1
Ddx17	0.00253546	0.00127294	0.56	0.434	1
Pum2	0.00253835	-0.0138906	0.483	0.355	1
Fmnl1	0.00253892	-0.0036871	0.573	0.428	1
Copb2	0.00255499	0.0110904	0.307	0.224	1
G3bp1	0.00257733	-0.0039445	0.304	0.221	1
Ccnd2	0.00261654	0.0619326	0.673	0.541	1
Rpl18	0.00264608	0.0394922	0.858	0.761	1
Rps6ka1	0.00267596	-0.00933157	0.434	0.327	1
Ddx3x	0.00267609	0.0351785	0.585	0.463	1
Fam49b	0.00269057	-0.0440426	0.349	0.251	1
Ranbp2	0.00269466	0.00576486	0.435	0.326	1
Gm2a	0.00274853	-0.0407539	0.462	0.338	1
Slc3a2	0.00277968	-0.0172504	0.358	0.263	1
Ptpn22	0.00288761	0.0144179	0.414	0.315	1
Tmem30a	0.00289081	-0.0477973	0.429	0.311	1
Eef2	0.00292798	-0.07646	0.988	0.991	1
Tap1	0.00293734	0.03061	0.653	0.515	1
Jak3	0.00295988	-0.0169024	0.31	0.223	1
Supt20	0.00296187	-0.00791763	0.303	0.222	1
Tmem50a	0.00296255	0.000572645	0.472	0.358	1
Sh2d2a	0.0029721	0.00760671	0.493	0.372	1
Ap2b1	0.00297873	-0.00723183	0.411	0.308	1
Rpl13	0.00298814	0.063251	0.858	0.752	1
Srp72	0.00298952	-0.0250451	0.426	0.315	1
Ankrd17	0.00308317	-0.0170957	0.321	0.235	1
Ube2q1	0.00309763	-0.00873096	0.352	0.258	1
Sub1	0.00312789	-0.00360175	0.433	0.322	1
Chmp2a	0.00312897	-0.00595413	0.358	0.263	1
Acsl4	0.00313211	-0.0255817	0.317	0.228	1
Dnajb1	0.00313544	0.0618859	0.541	0.432	1
Bzw1	0.00321804	-0.00423892	0.392	0.29	1
Laptm5	0.00330044	0.0645648	0.945	0.892	1
Sbno1	0.00334244	0.00657186	0.377	0.28	1
Tlk1	0.0033848	-0.0314056	0.334	0.244	1
Kcnab2	0.00342698	0.00228507	0.366	0.276	1
Cox5a	0.00344481	-0.00279037	0.303	0.22	1
Il2rg	0.00350206	0.0200882	0.659	0.514	1
Kmt2e	0.00351725	0.0275359	0.519	0.401	1
Psmc3	0.00362978	-0.0104575	0.353	0.26	1
Top2b	0.00363388	0.0316682	0.535	0.413	1
Thrap3	0.00363589	0.00742264	0.354	0.263	1
Dhx15	0.00365825	-0.0103725	0.447	0.335	1
Tiam1	0.00370533	-0.0294659	0.327	0.242	1
Arap2	0.00370562	-0.00873615	0.343	0.258	1
Ass1	0.00371977	-0.0242264	0.309	0.227	1
Ctsb	0.00377766	0.025948	0.618	0.482	1
Tpm3	0.00392756	0.0434872	0.65	0.514	1
Kif5b	0.00400564	-0.00511445	0.37	0.278	1
Rpl23a	0.00401175	0.0659218	0.712	0.607	1
Ogdh	0.00403302	-0.0349629	0.335	0.245	1
Rnh1	0.00405357	-0.0307014	0.311	0.226	1
Sfpq	0.00407008	0.0223198	0.429	0.325	1
Prkar1a	0.00407107	0.0517876	0.717	0.576	1
St6gal1	0.00407765	0.0148116	0.307	0.23	1
Zcchc11	0.00416291	-0.0137464	0.372	0.279	1
Etf1	0.0042136	-0.0582681	0.349	0.251	1
Os9	0.00425799	-0.021348	0.47	0.352	1
Mier1	0.00426954	0.00461181	0.334	0.249	1
Atp5b	0.00430957	0.0273242	0.683	0.525	1
Senp6	0.00435932	0.00749736	0.373	0.281	1
Ier5	0.00437834	0.0165945	0.461	0.357	1
Itsn2	0.00453182	-0.0134774	0.34	0.253	1
Mdh2	0.00459521	-0.000543898	0.356	0.267	1
P2ry10	0.0045972	0.0424135	0.55	0.436	1
Hnrnpab	0.00468854	-0.0213152	0.569	0.436	1
Rab5c	0.00469335	-0.00350218	0.5	0.374	1
Psap	0.00486799	-0.0370077	0.514	0.381	1
Rassf2	0.00488817	-0.0172964	0.312	0.23	1
Zyx	0.00490221	-0.0410675	0.464	0.34	1
Idh3b	0.00494801	-0.0429653	0.37	0.271	1
Alkbh5	0.00495445	-0.0255071	0.374	0.282	1
Hk1	0.00506825	-0.0770072	0.374	0.271	1
Ywhae	0.00508802	0.0161343	0.417	0.317	1
Arfgef1	0.00510652	-0.0166962	0.361	0.268	1
Slc25a3	0.00520962	0.0491713	0.685	0.539	1
Gpi1	0.00522179	0.050331	0.706	0.559	1
Vim	0.00522974	-0.169503	0.813	0.774	1
Hnrnpa2b1	0.00533421	0.011394	0.731	0.592	1
Trac	0.00537385	-0.0130886	0.422	0.317	1
Mdh1	0.00542207	-0.0623587	0.344	0.252	1
Tax1bp1	0.00548537	-0.00324911	0.496	0.375	1
Ucp2	0.0055559	0.0715103	0.726	0.592	1
Paxbp1	0.00559483	0.0017105	0.321	0.241	1
Ncoa3	0.00571125	-0.0181538	0.307	0.226	1
Surf4	0.00576402	-0.0374358	0.437	0.318	1
Tgoln1	0.0059751	-0.034946	0.447	0.336	1
Eef1b2	0.00598114	0.077959	0.813	0.717	1
Kpnb1	0.00602725	-0.0215238	0.472	0.357	1
Atf4	0.00602847	-0.0569889	0.501	0.387	1
Crem	0.00612028	0.0232404	0.426	0.333	1
Chd7	0.00614002	-0.0322332	0.414	0.318	1
Dgat1	0.00627018	-0.0124476	0.391	0.299	1
Srsf3	0.00638549	-0.0360703	0.492	0.367	1
Inpp4b	0.00658266	0.00623521	0.579	0.456	1
Tmem123	0.00669628	-0.0175758	0.549	0.419	1
Cab39	0.0067586	0.000816414	0.426	0.33	1
Prelid1	0.0068331	-0.00416454	0.456	0.348	1
Tmpo	0.00684795	-0.0352757	0.328	0.24	1
Atxn1	0.00687233	-0.0206054	0.306	0.228	1
Arf6	0.00690033	0.0226405	0.65	0.505	1
Map4	0.00708028	0.00688982	0.373	0.283	1
Psmb8	0.00725303	0.0578478	0.789	0.686	1
Stim1	0.0074524	-0.00736173	0.309	0.234	1
Med13	0.00747934	0.00409017	0.324	0.245	1
Mapre1	0.00751858	-0.0583303	0.356	0.264	1
Pfkp	0.00755206	0.0221799	0.458	0.358	1
Dusp5	0.00768623	0.0590793	0.585	0.482	1
Itgb3	0.00781182	-0.234993	0.458	0.464	1
Ppp3cb	0.00788003	-0.0350314	0.304	0.224	1
Dtx3l	0.00793504	-0.0024617	0.368	0.282	1
Fyn	0.00799232	-0.00310977	0.522	0.397	1
Rapgef1	0.00805248	-0.044176	0.316	0.236	1
Rcsd1	0.0080889	-0.0745818	0.323	0.239	1
Srrm1	0.00817274	-0.0183286	0.341	0.263	1
Plekha2	0.00820849	-0.0600947	0.406	0.307	1
Usp25	0.00821537	-0.0545941	0.455	0.345	1
Rora	0.00851866	-0.0288281	0.464	0.363	1
Hnrnpm	0.00860897	-0.0123378	0.438	0.33	1
Cyba	0.0086481	0.025606	0.592	0.465	1
Hivep2	0.00891107	0.016273	0.449	0.34	1
Ddx6	0.00894269	0.045668	0.626	0.506	1
Tacc1	0.00910538	-0.0144808	0.376	0.286	1
Map4k4	0.00929142	0.000514455	0.434	0.334	1
Sh3bgrl	0.00936825	-0.064398	0.311	0.231	1
Arid5a	0.00973904	-0.0125674	0.402	0.305	1
Atp2b1	0.00984676	0.015009	0.438	0.345	1
Samsn1	0.00990561	-0.00129546	0.47	0.369	1
Glg1	0.00996886	-0.00908424	0.425	0.329	1
Itpr1	0.010059	-0.0264501	0.388	0.3	1
Cdc37	0.0100976	0.0173035	0.512	0.401	1
Bag1	0.0102277	-0.00442426	0.36	0.273	1
S100a10	0.0102327	0.0765813	0.749	0.67	1
Ostf1	0.0103152	-0.0455723	0.506	0.385	1
Gm23935	0.0105098	0.115148	0.986	0.99	1
Smap2	0.0105388	-0.0349198	0.321	0.24	1
Mob1a	0.0108521	0.0430111	0.542	0.418	1
Ppp2r5c	0.0109629	-0.00503236	0.484	0.372	1
Kpna4	0.0110189	-0.0590676	0.37	0.274	1
Crebbp	0.011188	-0.0296416	0.341	0.26	1
Dnm2	0.0115746	-0.00607657	0.47	0.359	1
Pdha1	0.0120896	-0.011373	0.342	0.261	1
Rassf5	0.0121411	-0.0322475	0.42	0.325	1
Sdf4	0.0125675	0.059945	0.754	0.63	1
Ppp2r5a	0.012879	-0.039991	0.455	0.346	1
Mkrn1	0.0131435	-0.0261874	0.367	0.281	1
Cmip	0.0131823	-0.0462348	0.444	0.339	1
Mbnl1	0.0132594	0.0317937	0.797	0.705	1
Wnk1	0.0137876	0.0217332	0.711	0.586	1
Runx3	0.0138678	-0.0282041	0.403	0.311	1
Cst3	0.0140681	-0.0362232	0.327	0.247	1
Kansl1	0.0145045	-0.0398596	0.303	0.227	1
D4wsu53e	0.0147413	0.0545936	0.709	0.601	1
D17wsu92e	0.0148046	0.0280231	0.371	0.293	1
Tpm4	0.0149212	-0.0277262	0.483	0.364	1
Acin1	0.0150435	-0.0566684	0.434	0.329	1
Grk6	0.0150568	-0.0526108	0.484	0.377	1
Rac1	0.0154526	0.0168982	0.603	0.477	1
Sp100	0.0155814	0.00608873	0.544	0.432	1
Iqgap2	0.0157629	-0.0480266	0.325	0.25	1
2022-09-06	0.0158852	-0.0371393	0.445	0.341	1
Eif4g2	0.0160823	-0.116347	0.786	0.741	1
Rrp1	0.0161171	-0.0596596	0.333	0.249	1
Kat6a	0.0163431	-0.0363221	0.367	0.284	1
Gbp7	0.0167783	-0.0229254	0.324	0.252	1
Gatad2a	0.0170195	-0.00775506	0.377	0.291	1
Ncoa2	0.0176283	-0.0392412	0.318	0.245	1
Ywhab	0.0177026	0.00999873	0.499	0.391	1
Pdia3	0.0178608	0.0251749	0.623	0.495	1
Sh3kbp1	0.0181165	0.00349232	0.542	0.432	1
Rps7	0.0181205	0.0518263	0.738	0.644	1
Tapbp	0.0184186	-0.0259571	0.606	0.468	1
Gak	0.0188936	-0.0352719	0.354	0.271	1
Snx5	0.019217	-0.0639617	0.37	0.281	1
Gm15564	0.0198623	0.0546566	0.877	0.752	1
Arhgef3	0.0202324	-0.0323072	0.307	0.235	1
Csnk2b	0.0206305	-0.0833693	0.336	0.254	1
Ubr5	0.0209959	-0.0411331	0.386	0.299	1
Jak2	0.0213604	-0.00268089	0.472	0.376	1
Pkm	0.0214938	0.0155085	0.795	0.678	1
Stat3	0.0216346	-0.00455941	0.556	0.456	1
Bc005537	0.0223333	-0.0444314	0.468	0.357	1
Slc38a10	0.0226565	-0.0603408	0.327	0.249	1
Usp34	0.0227691	-0.000168444	0.39	0.308	1
Rpl13a	0.0230384	0.0623179	0.971	0.96	1
Junb	0.0233323	0.124639	0.776	0.717	1
Flna	0.0235665	0.0156764	0.647	0.548	1
Rab8b	0.0237466	-0.0330418	0.52	0.401	1
Prdm2	0.0238532	-0.0565323	0.309	0.235	1
Cct8	0.0238871	-0.0544029	0.368	0.277	1
Ankrd44	0.0241752	-0.0131146	0.499	0.395	1
Whsc1l1	0.0243199	-0.0431737	0.499	0.391	1
Rpl7	0.0253147	0.0455696	0.874	0.808	1
Cd53	0.0255784	-0.137118	0.775	0.723	1
Smarca4	0.0256735	0.00955162	0.339	0.27	1
Gnai2	0.0264771	-0.133078	0.828	0.782	1
Chtop	0.0265594	-0.0951427	0.303	0.232	1
Tpr	0.0265813	0.00542947	0.568	0.457	1
Tmbim6	0.0272213	0.0156158	0.727	0.586	1
Eif3m	0.0273687	-0.0249022	0.372	0.29	1
Oaz1	0.0274567	0.0423009	0.763	0.646	1
Cct7	0.0274605	-0.0336268	0.446	0.343	1
Wasf2	0.0277141	-0.0517996	0.44	0.348	1
Adipor2	0.0280408	-0.00206923	0.488	0.385	1
Nipbl	0.0282317	-0.0129899	0.395	0.308	1
Uqcrc1	0.0286173	-0.0594013	0.327	0.249	1
Ifrd1	0.0290664	0.0162948	0.365	0.294	1
Cnbp	0.0295367	0.0146515	0.673	0.546	1
Aldoa	0.0296338	0.0193382	0.801	0.698	1
Ifi47	0.0297559	-0.0334807	0.33	0.263	1
Dock10	0.0298288	0.0131868	0.517	0.414	1
Csde1	0.0303996	-0.0235868	0.537	0.421	1
Ezr	0.0311208	-0.0507254	0.484	0.376	1
Stat4	0.031432	-0.031739	0.346	0.269	1
4932438a13rik	0.0317562	-0.0397454	0.469	0.37	1
Sh3bgrl3	0.0319832	0.0385294	0.794	0.691	1
Mbp	0.0323577	-0.00664395	0.419	0.335	1
Pcbp1	0.0324578	-0.0586788	0.416	0.317	1
Srgn	0.0324865	-0.173754	0.872	0.823	1
Eif5	0.0358866	-0.030307	0.422	0.336	1
Chmp4b	0.0375125	-0.00793478	0.614	0.498	1
Scaf11	0.039782	-0.0598489	0.346	0.272	1
Ppp1r12a	0.0413288	-0.00405082	0.488	0.392	1
Hspa8	0.0414355	-0.0721583	0.888	0.868	1
Psma6	0.0415903	-0.0632844	0.374	0.29	1
Bin2	0.0442119	-0.0107056	0.542	0.438	1
Ghitm	0.0442439	-0.0542657	0.458	0.356	1
Anxa6	0.0449004	0.0175297	0.785	0.683	1
Tram1	0.0449735	-0.0316206	0.464	0.366	1
Esyt2	0.0451877	-0.0401973	0.4	0.32	1
Ncl	0.04555	0.027885	0.636	0.528	1
Sptan1	0.0460032	-0.0579658	0.523	0.399	1
Coro1a	0.0462041	0.0387265	0.941	0.895	1
Actr2	0.04718	0.0215178	0.743	0.615	1
Anp32b	0.0473828	-0.035412	0.414	0.327	1
Odc1	0.0489765	-0.0264708	0.502	0.415	1
Cnot6l	0.0493833	-0.0421641	0.467	0.377	1
Arpc1b	0.0497742	-0.107836	0.712	0.657	1
Hsp90b1	0.0504949	-0.162107	0.542	0.508	1
Capns1	0.0505097	-0.0190846	0.555	0.441	1
Kdm5a	0.0505558	-0.0782722	0.325	0.252	1
Adrbk1	0.0509456	-0.0142769	0.565	0.446	1
Sepw1	0.0509563	-0.0440991	0.507	0.401	1
Eif3d	0.0515458	-0.0639008	0.353	0.274	1
Chd2	0.0516788	-0.0404077	0.343	0.275	1
Cxcr6	0.0522632	-0.0126767	0.535	0.45	1
Lgals3bp	0.0528403	-0.0623103	0.359	0.286	1
Gtf2i	0.0543122	-0.0385163	0.396	0.317	1
Dnajc3	0.0546166	-0.038017	0.343	0.27	1
Bhlhe40	0.0547945	-0.0146523	0.571	0.488	1
2610507b11rik	0.0555302	-0.0360258	0.435	0.35	1
Rbm39	0.0571993	-0.00638117	0.632	0.512	1
Prrc2c	0.0575988	0.0393219	0.693	0.582	1
Caprin1	0.059376	-0.0277154	0.469	0.377	1
Eif3h	0.060727	0.0409222	0.786	0.677	1
Hnrnpd	0.0618998	-0.0325213	0.409	0.326	1
Acot7	0.0621165	-0.037102	0.417	0.336	1
Gm26917	0.0623294	-0.0120843	0.731	0.607	1
Grb2	0.0635787	-0.0827705	0.422	0.331	1
Eif4h	0.0645321	-0.0374433	0.401	0.316	1
Son	0.0645666	0.0205828	0.684	0.576	1
Hspa4	0.0652791	-0.0666159	0.437	0.349	1
Slc25a4	0.0658429	-0.061003	0.391	0.31	1
Itgb1	0.0694831	0.0645063	0.755	0.683	1
Zfp91	0.0695314	-0.0601582	0.383	0.308	1
Epb4.1	0.0707459	-0.0841636	0.377	0.298	1
Fnbp1	0.0711402	0.0231717	0.66	0.55	1
Lcp1	0.0711658	-0.0980869	0.878	0.838	1
Rps2	0.0734282	-0.112218	0.803	0.769	1
Ywhaz	0.0752128	-0.0378209	0.519	0.411	1
Stk17b	0.0764075	0.0149142	0.821	0.73	1
Nup210	0.0766855	-0.0783777	0.35	0.274	1
Utrn	0.0770671	-0.0134025	0.468	0.391	1
Csnk1a1	0.0778631	-0.0346538	0.51	0.401	1
Atp2a2	0.078163	-0.0888583	0.35	0.272	1
Trip12	0.0820404	0.007535	0.633	0.514	1
Dhx9	0.082091	-0.0425626	0.373	0.3	1
Mob3a	0.0846922	-0.0622208	0.317	0.253	1
Ly6e	0.0847143	0.0225182	0.818	0.754	1
Eif3b	0.0856183	-0.0797795	0.358	0.284	1
Uhrf1bp1l	0.0878907	-0.0969479	0.301	0.237	1
Aff4	0.0890157	-0.0332446	0.342	0.282	1
Dennd5a	0.0897705	-0.117511	0.349	0.276	1
Traf1	0.0900788	-0.0869332	0.447	0.358	1
Prkcq	0.0907711	-0.0882446	0.411	0.328	1
S1pr4	0.092349	-0.0948143	0.335	0.266	1
Lnpep	0.0938442	-0.0619409	0.445	0.356	1
Actg1	0.0963565	-0.0320721	0.697	0.563	1
Cep110	0.0973189	0.0190196	0.377	0.316	1
Snrnp200	0.0983144	-0.0251676	0.39	0.32	1
Xist	0.100768	0.00189919	0.577	0.51	1
Sf3b2	0.101732	0.000988284	0.508	0.425	1
Hsp90ab1	0.102546	-0.027985	0.939	0.914	1
Pak2	0.102875	-0.0139979	0.518	0.418	1
Nfkbiz	0.108423	-0.182157	0.421	0.415	1
Bcap31	0.111412	-0.0967787	0.371	0.291	1
Dynll1	0.111945	-0.126742	0.325	0.256	1
Hnrnpu	0.112342	-0.00155111	0.699	0.582	1
Actb	0.11539	-0.0524082	0.998	0.997	1
Ahnak	0.116287	0.0396598	0.927	0.884	1
Copa	0.116946	-0.106313	0.391	0.311	1
D16ertd472e	0.122271	-0.0269438	0.325	0.271	1
Sorl1	0.131925	-0.0496913	0.584	0.505	1
Pim1	0.132064	-0.103648	0.362	0.293	1
Capzb	0.132322	-0.132029	0.659	0.58	1
Serbp1	0.136261	0.0136899	0.714	0.604	1
Ubc	0.136559	0.0368292	0.772	0.673	1
Rpl5	0.138035	0.0348652	0.844	0.746	1
Tnfaip3	0.138722	0.0340094	0.749	0.691	1
Atp1a1	0.13973	-0.0531128	0.52	0.424	1
Rps6ka3	0.142713	-0.0632511	0.346	0.281	1
Smek2	0.143009	-0.0823486	0.327	0.263	1
Hspa5	0.143976	-0.14993	0.746	0.677	1
Tbl1xr1	0.147702	-0.104442	0.331	0.265	1
Rac2	0.148902	0.00345477	0.836	0.728	1
Hif1a	0.149531	-0.122649	0.739	0.696	1
Erap1	0.152968	-0.0674336	0.306	0.247	1
Il7r	0.156238	-0.0248391	0.486	0.41	1
Ankrd11	0.156715	-0.0856313	0.455	0.372	1
Anxa2	0.158609	-0.0382949	0.447	0.375	1
Fam129a	0.162809	-0.105149	0.45	0.363	1
Elf1	0.163317	-0.0707537	0.528	0.429	1
Akr1a1	0.163961	-0.0618334	0.504	0.404	1
Spcs2	0.16464	-0.109989	0.348	0.279	1
Ssh2	0.165152	-0.0915257	0.374	0.306	1
Copb1	0.167042	-0.0660789	0.368	0.303	1
Dock2	0.169337	-0.0233515	0.725	0.634	1
Arpc2	0.172767	-0.0506833	0.788	0.731	1
Hnrnpl	0.177436	-0.0502869	0.578	0.468	1
Calr	0.178053	-0.0594975	0.584	0.477	1
Clint1	0.17833	-0.0774191	0.551	0.441	1
Isy1	0.180283	-0.0959082	0.315	0.258	1
Hsph1	0.188308	-0.161006	0.356	0.346	1
Calm1	0.190109	-0.0909088	0.726	0.679	1
Gnb2l1	0.191003	0.0255274	0.951	0.939	1
Itk	0.191857	-0.0473705	0.6	0.5	1
Emb	0.193391	-0.119849	0.621	0.582	1
Baz1a	0.196336	-0.0765997	0.367	0.31	1
Ptpn13	0.198051	-0.0865625	0.355	0.296	1
Tab2	0.198632	-0.0670876	0.511	0.413	1
Furin	0.199151	-0.081492	0.386	0.323	1
Dgka	0.209408	-0.0461738	0.594	0.493	1
Sf3b1	0.214647	-0.100137	0.725	0.66	1
Gnas	0.214911	-0.0941414	0.786	0.696	1
Vcp	0.218233	-0.0940013	0.428	0.341	1
Wdr26	0.219567	-0.0335501	0.567	0.477	1
Vdac2	0.223232	-0.10994	0.342	0.277	1
Samhd1	0.224426	-0.0612949	0.549	0.464	1
Rplp0	0.225877	-0.0510387	0.961	0.961	1
Birc6	0.228947	-0.0152585	0.606	0.509	1
Camk4	0.233285	-0.0549196	0.367	0.314	1
Chd4	0.238912	-0.00974952	0.707	0.586	1
Myh9	0.24068	0.0181667	0.968	0.924	1
Lgals1	0.242904	-0.00572486	0.84	0.764	1
Ppp1r15a	0.253608	-0.0424991	0.376	0.321	1
Ctla2a	0.254618	-0.149306	0.516	0.439	1
Sptbn1	0.260914	-0.0809262	0.482	0.41	1
P4hb	0.264869	-0.0976637	0.487	0.384	1
Npc2	0.27012	-0.0319684	0.578	0.485	1
Ikzf1	0.272734	-0.0453719	0.691	0.573	1
Ablim1	0.283462	-0.0161115	0.702	0.612	1
Rnf19a	0.288385	-0.138973	0.319	0.262	1
Ldha	0.290017	-0.0716218	0.836	0.795	1
Tcf20	0.295392	-0.0686961	0.44	0.364	1
Bcl11b	0.29649	-0.0677131	0.484	0.396	1
Tmem64	0.298128	-0.0668742	0.385	0.327	1
Ppp2ca	0.309108	-0.0880695	0.519	0.421	1
Rpl6	0.309761	-0.00308167	0.711	0.6	1
Rpl4	0.311716	-0.0293176	0.951	0.934	1
Cdkn1a	0.311776	-0.0884717	0.312	0.271	1
Rps5	0.312099	0.0191597	0.939	0.933	1
Ptprc	0.317881	0.0111817	0.949	0.903	1
Ly6a	0.335339	-0.12101	0.776	0.709	1
Fosb	0.336912	-0.103331	0.317	0.279	1
Ets1	0.33885	-0.0744222	0.861	0.82	1
Nfkb1	0.343362	-0.092983	0.549	0.459	1
Rnf10	0.344793	-0.106457	0.344	0.285	1
Cd47	0.346811	-0.0304601	0.69	0.594	1
Cd69	0.34846	-0.11965	0.376	0.319	1
Cox4i1	0.352874	-0.068017	0.778	0.703	1
Map3k1	0.357482	-0.134434	0.304	0.253	1
Arl6ip1	0.367343	-0.034071	0.623	0.526	1
Fam107b	0.372234	-0.122981	0.67	0.596	1
Jak1	0.372328	-0.022468	0.789	0.713	1
Canx	0.379116	-0.103463	0.547	0.445	1
Tm9sf3	0.381931	-0.0990364	0.532	0.439	1
Stk4	0.386721	-0.0940592	0.553	0.461	1
Sars	0.389782	-0.108888	0.355	0.295	1
Actr3	0.392914	-0.0132997	0.743	0.641	1
Ifitm2	0.403317	-0.124024	0.396	0.379	1
Sema4d	0.406653	-0.0916948	0.548	0.45	1
Klf6	0.418877	-0.052705	0.571	0.5	1
Rpl18a	0.439717	-0.0166961	0.941	0.92	1
Eif3a	0.440214	-0.102119	0.496	0.416	1
Dock11	0.440785	-0.088246	0.406	0.345	1
Rps9	0.444569	-0.00571554	0.879	0.847	1
Aim1	0.467376	-0.143889	0.394	0.328	1
Nabp1	0.46805	-0.14972	0.384	0.317	1
Xpo1	0.468224	-0.127928	0.306	0.259	1
Tcf7	0.473063	-0.143983	0.349	0.306	1
Serp1	0.481227	-0.12932	0.371	0.31	1
Fyb	0.483414	-0.0325812	0.659	0.558	1
Arpc5	0.509539	-0.072811	0.624	0.516	1
Spn	0.512856	-0.0694105	0.743	0.674	1
Akap13	0.513467	-0.0465235	0.78	0.696	1
Rbl2	0.525006	-0.112705	0.493	0.415	1
Add1	0.52565	-0.137248	0.462	0.382	1
Hexim1	0.545064	-0.131015	0.315	0.293	1
Rpl3	0.547074	0.00351175	0.916	0.857	1
Eif3c	0.547931	-0.082149	0.522	0.445	1
Cap1	0.548767	-0.0531353	0.792	0.714	1
Rpl8	0.555802	-0.0278121	0.944	0.929	1
Hspa1a	0.559332	0.0244052	0.714	0.689	1
Pabpc1	0.560862	-0.0217647	0.903	0.875	1
Atp1b3	0.572589	-0.110503	0.391	0.332	1
Sla	0.576799	-0.115777	0.562	0.482	1
Cct2	0.602162	-0.131727	0.568	0.485	1
Uggt1	0.602231	-0.126536	0.312	0.272	1
Ncor1	0.60244	-0.0626442	0.652	0.551	1
Mcl1	0.610133	-0.053029	0.699	0.616	1
Hdlbp	0.622055	-0.14664	0.334	0.285	1
Msn	0.623018	-0.0263101	0.864	0.772	1
2022-09-01	0.629397	-0.0553989	0.719	0.621	1
Ms4a4b	0.633664	-0.0970355	0.61	0.552	1
Tcp1	0.641514	-0.152875	0.378	0.319	1
Ms4a6b	0.645375	-0.0965104	0.632	0.56	1
Uba1	0.646099	-0.0738519	0.578	0.484	1
Hsp90aa1	0.651718	-0.0574907	0.598	0.521	1
Tln1	0.657988	-0.0123002	0.816	0.732	1
Rps26	0.658609	-0.0445274	0.756	0.679	1
Cfl1	0.669716	-0.0651481	0.818	0.742	1
Rnf19b	0.67533	-0.143527	0.451	0.38	1
Igtp	0.678332	-0.146564	0.456	0.393	1
Fam46a	0.714131	-0.13761	0.334	0.297	1
Atp5a1	0.731524	-0.0610818	0.623	0.54	1
Ybx3	0.733682	-0.18149	0.386	0.349	1
Arhgdia	0.737351	-0.0963987	0.63	0.526	1
Rps3a1	0.750417	-0.040145	0.746	0.671	1
Fos	0.75866	-0.136095	0.31	0.292	1
Ppp1ca	0.76007	-0.0604649	0.745	0.631	1
Gadd45b	0.763305	0.0598275	0.538	0.52	1
Cnn2	0.764244	-0.0611159	0.707	0.6	1
Cct5	0.769471	-0.136649	0.484	0.402	1
Capn2	0.775886	-0.173723	0.422	0.371	1
Stat1	0.783148	-0.0989689	0.678	0.594	1
H2afy	0.78649	-0.129812	0.556	0.464	1
Irf1	0.796082	-0.160392	0.429	0.391	1
Rap1b	0.798706	-0.0408696	0.734	0.659	1
Npm1	0.800881	-0.0777122	0.581	0.491	1
Gltscr2	0.802164	-0.059081	0.743	0.654	1
Satb1	0.811413	-0.151309	0.439	0.39	1
Eef1a1	0.817424	-0.0314093	0.98	0.975	1
Lsp1	0.820055	-0.0508709	0.754	0.685	1
Brd2	0.829098	-0.108104	0.591	0.507	1
Ybx1	0.853606	-0.115236	0.628	0.533	1
Cltc	0.883062	-0.135541	0.523	0.441	1
Cytip	0.890619	-0.0648902	0.718	0.633	1
Jund	0.905951	-0.066053	0.721	0.632	1
Lcp2	0.90642	-0.0911979	0.565	0.488	1
Ifngr1	0.91458	-0.0620095	0.72	0.653	1
Zc3hav1	0.921568	-0.0881496	0.687	0.619	1
Arhgdib	0.934902	-0.0359283	0.792	0.701	1
Gata3	0.935363	-0.114918	0.441	0.403	1
Hnrnpul1	0.941879	-0.127868	0.488	0.42	1
Picalm	0.956119	-0.172923	0.526	0.445	1
Rpl14	0.959654	-0.036729	0.83	0.789	1
Gdi2	0.967898	-0.0676102	0.61	0.535	1
Iqgap1	0.991447	-0.0263565	0.762	0.683	1

## Sheet: CD4+ Th - Vax vs. CarT, day 14
	P-value	Average log-fold change	Fraction of cells expressing	Fraction of other cells expressing	Adjusted p-value
Slamf6	9.85737e-44	0.380356	0.247	0.057	1.6796e-39
Trbv13-3	1.07493e-41	0.380594	0.144	0.021	1.83157e-37
Aldoa	1.68857e-36	-0.879505	0.664	0.755	2.87715e-32
Ms4a4b	6.79361e-35	0.504288	0.799	0.486	1.15756e-30
Tcf7	1.164e-34	0.536586	0.539	0.253	1.98334e-30
Nsg2	2.00365e-32	0.332449	0.192	0.046	3.41403e-28
Rgs1	5.65082e-30	-0.87897	0.372	0.587	9.62843e-26
Tpi1	8.17143e-30	-0.962766	0.297	0.52	1.39233e-25
Ctla2a	9.99836e-30	-0.885292	0.279	0.526	1.70362e-25
Capg	4.94486e-28	-0.697455	0.523	0.669	8.42555e-24
Gm23935	1.11645e-26	0.379357	0.998	0.983	1.90231e-22
Itga4	1.32076e-25	0.465596	0.495	0.251	2.25044e-21
Ldha	1.62291e-25	-0.588781	0.717	0.788	2.76527e-21
Mt-Rnr2	1.47461e-24	0.175132	1	1	2.51258e-20
Rasa3	1.82089e-24	0.475481	0.432	0.206	3.10261e-20
S1pr1	5.39323e-24	0.312088	0.45	0.212	9.18952e-20
Ptprc	1.20434e-23	0.322412	0.966	0.897	2.05207e-19
Cpd	1.30141e-23	-0.764402	0.16	0.381	2.21748e-19
Sidt1	1.45635e-23	0.252854	0.144	0.036	2.48148e-19
Ramp1	1.93005e-23	-0.790411	0.066	0.28	3.28861e-19
Pkm	5.36874e-23	-0.602355	0.71	0.748	9.1478e-19
Rasgrp2	9.91706e-23	0.268287	0.251	0.091	1.68977e-18
Tbc1d4	1.24619e-22	0.345979	0.265	0.1	2.12338e-18
Ikzf3	1.29946e-22	0.260411	0.26	0.096	2.21414e-18
Dgka	3.92682e-22	0.36558	0.651	0.395	6.69091e-18
Gimap6	6.20576e-22	0.337138	0.664	0.4	1.0574e-17
Cxcr3	2.38193e-21	0.298531	0.363	0.164	4.05857e-17
Prkcq	3.07387e-21	0.294115	0.493	0.255	5.23757e-17
Nsmaf	3.18721e-21	0.31371	0.358	0.164	5.43068e-17
Gimap4	3.27752e-21	0.357792	0.783	0.549	5.58457e-17
Klf3	7.48415e-21	0.231185	0.148	0.041	1.27523e-16
Atp1b3	6.83236e-20	0.348676	0.498	0.275	1.16417e-15
Dtx1	1.03722e-19	0.25828	0.144	0.041	1.76731e-15
Aff3	2.66649e-19	0.138033	0.1	0.022	4.54344e-15
Fth1	3.0376e-19	-0.418974	0.76	0.792	5.17577e-15
Gpr55	4.74765e-19	0.167862	0.096	0.021	8.08953e-15
Fkbp5	8.74206e-19	0.212351	0.329	0.148	1.48956e-14
Arhgef3	1.19506e-18	0.276595	0.379	0.182	2.03627e-14
Tox	1.27371e-18	0.19738	0.142	0.041	2.17028e-14
Asap1	2.08464e-18	0.210078	0.164	0.053	3.55202e-14
Cebpz	2.13671e-18	0.201719	0.249	0.1	3.64073e-14
Cmah	3.06303e-18	0.283184	0.178	0.061	5.21911e-14
Gimap3	7.03882e-18	0.263275	0.418	0.213	1.19934e-13
Ighm	1.00144e-17	0.289814	0.135	0.04	1.70636e-13
Cd7	1.08065e-17	0.24948	0.096	0.022	1.84132e-13
Mt-Nd5	1.19332e-17	0.258819	0.418	0.214	2.0333e-13
Rap1gap2	2.60424e-17	0.124176	0.1	0.024	4.43737e-13
Gimap7	3.28921e-17	0.246305	0.251	0.106	5.60448e-13
Ly6c2	4.13496e-17	0.420553	0.162	0.056	7.04556e-13
Rpl35	4.75042e-17	0.219409	0.482	0.26	8.09425e-13
Fam65b	5.11429e-17	0.302867	0.377	0.194	8.71424e-13
Itgb1	1.24962e-16	0.449746	0.785	0.638	2.12922e-12
Pdlim1	1.81622e-16	0.177263	0.155	0.052	3.09466e-12
Ms4a6b	2.4216e-16	0.320295	0.76	0.546	4.12617e-12
Cd9	2.53397e-16	0.089794	0.062	0.01	4.31764e-12
Rnf144a	5.24898e-16	0.115968	0.078	0.016	8.94374e-12
Id3	6.30979e-16	0.0668638	0.066	0.012	1.07513e-11
Stat4	8.17006e-16	0.24782	0.443	0.24	1.3921e-11
Klf2	1.24702e-15	0.230389	0.322	0.157	2.12479e-11
Ppp2r5a	1.44276e-15	0.258797	0.571	0.341	2.45832e-11
Traf3ip3	1.46458e-15	0.246566	0.39	0.204	2.49551e-11
Dpp4	3.1572e-15	0.251424	0.258	0.117	5.37955e-11
Klhl6	5.31491e-15	0.225082	0.372	0.195	9.05608e-11
Rpl10a	7.0114e-15	0.277724	0.493	0.293	1.19467e-10
Gm15564	7.21808e-15	0.338614	0.932	0.838	1.22989e-10
Kbtbd11	1.04263e-14	0.269881	0.477	0.278	1.77655e-10
Ifi27l2a	1.15904e-14	0.396658	0.678	0.489	1.97489e-10
Bola2	1.43891e-14	0.163668	0.263	0.119	2.45176e-10
Evl	2.87266e-14	0.182282	0.39	0.207	4.89473e-10
Serpinb9	3.83327e-14	0.206664	0.242	0.109	6.5315e-10
Pyhin1	4.19423e-14	0.229415	0.4	0.217	7.14655e-10
Klf6	5.61919e-14	-0.416905	0.584	0.687	9.57454e-10
Arhgap4	5.85173e-14	0.313166	0.489	0.298	9.97076e-10
Ero1l	5.99274e-14	-0.68805	0.199	0.348	1.0211e-09
Lars2	7.52963e-14	0.261439	1	0.994	1.28297e-09
5430421n21rik	7.56998e-14	-0.595956	0.064	0.205	1.28985e-09
Erh	9.56586e-14	0.0763827	0.084	0.021	1.62993e-09
Gimap5	1.03429e-13	0.172431	0.244	0.111	1.76233e-09
Hnrnpf	1.06215e-13	0.17327	0.434	0.236	1.8098e-09
Gm8369	1.21302e-13	0.176229	0.169	0.066	2.06686e-09
Sap18	1.23919e-13	0.135251	0.187	0.076	2.11146e-09
Arhgap15	1.51922e-13	0.23073	0.324	0.165	2.5886e-09
Thoc7	1.71082e-13	0.186717	0.21	0.092	2.91507e-09
Trib2	1.80579e-13	0.145563	0.196	0.082	3.07688e-09
Ddit4	2.2213e-13	-0.741577	0.324	0.445	3.78488e-09
Hk2	2.29175e-13	-0.519877	0.043	0.177	3.90492e-09
Ctla4	2.51576e-13	-0.723108	0.231	0.37	4.28661e-09
Prkcd	2.94886e-13	0.132477	0.199	0.084	5.02456e-09
Elovl5	2.95325e-13	0.202768	0.279	0.137	5.03205e-09
Add3	2.99916e-13	0.220099	0.432	0.247	5.11026e-09
Hmgn2	3.34202e-13	0.146175	0.091	0.026	5.69446e-09
Erdr1	3.70528e-13	0.125011	0.135	0.047	6.31342e-09
Eif2b4	3.73128e-13	0.16957	0.146	0.054	6.35772e-09
Vps52	4.01091e-13	0.189161	0.16	0.063	6.83419e-09
Ifnar2	4.36931e-13	0.201273	0.162	0.064	7.44486e-09
Prkcb	4.61077e-13	0.149456	0.212	0.093	7.8563e-09
Sh2d1a	4.86322e-13	0.0778765	0.164	0.063	8.28643e-09
Ehd3	6.07271e-13	0.234704	0.329	0.174	1.03473e-08
Gm3345	7.46404e-13	0.208665	0.132	0.048	1.2718e-08
Socs3	7.48778e-13	0.141248	0.183	0.076	1.27584e-08
Cd84	8.10207e-13	0.198076	0.418	0.233	1.38051e-08
Nfatc3	8.66543e-13	0.207844	0.559	0.346	1.4765e-08
Slc4a7	8.70041e-13	0.169787	0.409	0.228	1.48246e-08
Psme3	9.0826e-13	0.143016	0.267	0.128	1.54758e-08
Btla	9.35729e-13	0.151948	0.167	0.067	1.59439e-08
Eno1	1.02259e-12	-0.460717	0.514	0.594	1.74239e-08
Scml4	1.30972e-12	0.137181	0.121	0.041	2.23164e-08
Ms4a4c	1.54339e-12	0.147635	0.153	0.059	2.62979e-08
Ly9	1.65212e-12	0.160216	0.317	0.163	2.81505e-08
Ccm2	2.1411e-12	0.164941	0.251	0.12	3.64822e-08
Tle4	2.39889e-12	0.175149	0.164	0.067	4.08746e-08
Fgl2	2.70113e-12	-0.541047	0.164	0.312	4.60246e-08
Gimap1	2.90373e-12	0.154925	0.534	0.314	4.94766e-08
Rilpl2	3.30151e-12	0.166849	0.272	0.136	5.62545e-08
Slfn2	3.52175e-12	0.232025	0.696	0.495	6.00072e-08
Phlpp1	3.64963e-12	0.101715	0.075	0.02	6.2186e-08
Xrcc5	3.67403e-12	0.0927505	0.11	0.036	6.26017e-08
Il9r	4.00494e-12	0.136958	0.116	0.04	6.82402e-08
Itm2b	4.38358e-12	-0.344996	0.758	0.783	7.46919e-08
Rom1	4.52477e-12	0.133767	0.078	0.021	7.70976e-08
Psme4	4.59501e-12	0.133482	0.308	0.158	7.82943e-08
B2m	5.38726e-12	-0.210687	0.95	0.973	9.17936e-08
Cxcr6	7.05655e-12	-0.424017	0.541	0.635	1.20237e-07
Jak2	7.84823e-12	0.24293	0.505	0.32	1.33726e-07
Cd27	9.83638e-12	0.161309	0.094	0.029	1.67602e-07
Rpl17	1.02583e-11	0.250478	0.772	0.6	1.74791e-07
Rps24	1.1218e-11	0.196704	0.858	0.684	1.91143e-07
Arap2	1.28085e-11	0.259603	0.443	0.272	2.18245e-07
Trbc2	1.28394e-11	0.269033	0.886	0.763	2.18771e-07
Gramd3	1.2844e-11	0.27732	0.311	0.173	2.1885e-07
Pabpn1	1.31789e-11	0.133238	0.153	0.062	2.24554e-07
St3gal6	1.32189e-11	0.136965	0.116	0.041	2.25237e-07
Mmu-Mir-6236	1.35221e-11	0.230103	1	0.998	2.30404e-07
Kif13b	1.40009e-11	0.18545	0.167	0.07	2.38561e-07
Xrn2	1.5003e-11	0.221374	0.461	0.284	2.55637e-07
Hspa1b	1.53089e-11	0.315296	0.616	0.442	2.60848e-07
Bin2	1.57551e-11	0.222367	0.664	0.455	2.68452e-07
Fam134c	1.62465e-11	0.163087	0.274	0.141	2.76825e-07
Atf7ip	1.66022e-11	0.20863	0.333	0.183	2.82885e-07
Slfn5	1.67312e-11	0.135857	0.256	0.125	2.85084e-07
Arhgef18	1.74566e-11	0.201044	0.247	0.123	2.97443e-07
Slc2a1	1.76594e-11	-0.593572	0.126	0.253	3.00899e-07
Zfp874b	1.78489e-11	0.130676	0.071	0.019	3.04127e-07
Xrn1	2.22931e-11	0.19673	0.265	0.137	3.79852e-07
Crim1	2.31446e-11	0.0983027	0.084	0.025	3.94361e-07
Pycard	2.35297e-11	0.216797	0.288	0.151	4.00922e-07
Arl5c	2.36375e-11	0.0849526	0.091	0.028	4.02759e-07
Gramd4	2.43489e-11	0.113884	0.158	0.065	4.14881e-07
Thy1	2.46427e-11	-0.28682	0.861	0.869	4.19886e-07
Serpinb6b	2.50816e-11	0.244493	0.171	0.075	4.27365e-07
Sh3bp5	3.24083e-11	0.10384	0.126	0.047	5.52205e-07
Sarnp	4.19448e-11	0.113175	0.148	0.06	7.14698e-07
Nhsl2	5.21975e-11	0.0738152	0.057	0.013	8.89394e-07
Oas1a	5.22175e-11	0.0917078	0.087	0.027	8.89734e-07
Nek7	5.43504e-11	0.174699	0.42	0.249	9.26077e-07
Las1l	6.40489e-11	0.130889	0.155	0.065	1.09133e-06
Eps15	7.51838e-11	0.157758	0.374	0.212	1.28106e-06
Lrif1	8.2484e-11	0.0866289	0.13	0.05	1.40545e-06
Mdn1	8.43651e-11	0.175847	0.235	0.118	1.4375e-06
Tmem176b	8.54075e-11	-0.471431	0.13	0.266	1.45526e-06
Umps	8.65877e-11	0.125408	0.144	0.059	1.47537e-06
Kras	9.11518e-11	0.210882	0.301	0.166	1.55314e-06
Mt-Co1	9.30363e-11	0.23049	0.902	0.842	1.58525e-06
Mndal	9.77992e-11	0.156676	0.352	0.198	1.6664e-06
Ppp1r14b	1.00917e-10	0.109442	0.178	0.079	1.71952e-06
Pdcd4	1.01867e-10	0.198647	0.632	0.441	1.73572e-06
Btbd11	1.07687e-10	0.0884177	0.05	0.011	1.83488e-06
Zfp207	1.08768e-10	0.12646	0.434	0.25	1.8533e-06
Rps27a	1.2152e-10	0.200115	0.703	0.516	2.07058e-06
Tnfaip3	1.32115e-10	-0.335855	0.664	0.741	2.2511e-06
Mt-Rnr1	1.4637e-10	0.116164	1	1	2.494e-06
Lat	1.5671e-10	-0.31877	0.751	0.755	2.67018e-06
Sp110	1.57256e-10	0.164506	0.374	0.218	2.67948e-06
H2-Q10	1.79767e-10	0.0766014	0.046	0.009	3.06305e-06
Odc1	1.83733e-10	-0.402232	0.45	0.56	3.13062e-06
Sec61b	1.98993e-10	0.110872	0.292	0.155	3.39063e-06
Tigit	2.04874e-10	0.16018	0.162	0.072	3.49084e-06
Bhlhe40	2.10834e-10	-0.413155	0.55	0.616	3.59239e-06
Cldn25	2.1323e-10	0.142306	0.231	0.114	3.63323e-06
Fbxo22	2.15567e-10	0.135673	0.137	0.056	3.67304e-06
Rpsa-Ps10	2.2091e-10	0.0511517	0.075	0.022	3.76409e-06
Mapre2	2.24408e-10	0.153222	0.306	0.168	3.82369e-06
Lats2	2.2677e-10	0.0906407	0.162	0.07	3.86393e-06
Il1r2	2.34072e-10	-0.781747	0.089	0.209	3.98835e-06
Trp53inp1	2.62371e-10	0.207329	0.4	0.241	4.47053e-06
Hdac7	2.68173e-10	0.116186	0.185	0.086	4.56939e-06
Uba52	2.95255e-10	0.114665	0.205	0.098	5.03085e-06
Nfatc1	2.97507e-10	0.219617	0.42	0.257	5.06922e-06
Faah	3.39254e-10	0.193878	0.342	0.195	5.78055e-06
Gm14446	3.45606e-10	0.136502	0.155	0.067	5.88879e-06
U2surp	3.53653e-10	0.168293	0.279	0.151	6.0259e-06
Papolg	3.59345e-10	0.0924705	0.164	0.072	6.12289e-06
Ltb4r1	3.6535e-10	-0.343016	0.025	0.125	6.2252e-06
Ipo5	4.32764e-10	0.105209	0.231	0.116	7.37387e-06
Camk2d	4.38335e-10	0.117006	0.189	0.089	7.46879e-06
Zmynd8	4.42674e-10	0.175636	0.21	0.104	7.54271e-06
Msh3	4.46137e-10	0.0959855	0.103	0.037	7.60173e-06
Hnrnpa3	4.60243e-10	0.197277	0.637	0.439	7.84209e-06
Ddx6	4.65911e-10	0.194913	0.726	0.531	7.93866e-06
Hs3st3b1	4.89353e-10	0.185682	0.16	0.072	8.33809e-06
Ssu72	5.21216e-10	0.136697	0.267	0.142	8.88101e-06
Rpl9-Ps6	5.47334e-10	0.0491602	0.034	0.006	9.32602e-06
Ddx54	5.57872e-10	0.131104	0.377	0.219	9.50558e-06
Eomes	5.62858e-10	0.0597369	0.034	0.006	9.59054e-06
Atp1a1	5.79487e-10	0.177663	0.571	0.376	9.87388e-06
Cetn2	6.05064e-10	0.118639	0.151	0.065	1.03097e-05
Ap1g2	6.22094e-10	0.131418	0.174	0.079	1.05999e-05
Rp24-312b12.1	6.30493e-10	0.118194	0.068	0.02	1.0743e-05
Mapkapk3	6.50714e-10	-0.46244	0.326	0.422	1.10875e-05
Ran	6.65059e-10	0.12235	0.281	0.151	1.13319e-05
Rpl36	7.1066e-10	0.158452	0.434	0.267	1.21089e-05
Rbpj	7.33002e-10	-0.372133	0.301	0.43	1.24896e-05
Lrmp	8.14582e-10	0.127961	0.155	0.068	1.38797e-05
Spint2	8.27715e-10	0.0779854	0.148	0.064	1.41034e-05
Ab124611	8.43045e-10	0.0997331	0.151	0.065	1.43647e-05
Casp1	8.4763e-10	0.146347	0.258	0.136	1.44428e-05
Thap3	8.7347e-10	0.106114	0.176	0.081	1.48831e-05
Bzw2	8.99248e-10	0.168064	0.233	0.122	1.53223e-05
Dusp11	8.99281e-10	0.143223	0.468	0.288	1.53229e-05
Cycs	9.44165e-10	0.062931	0.142	0.059	1.60876e-05
Srpk1	1.03319e-09	0.145358	0.468	0.289	1.76045e-05
Suclg1	1.05239e-09	0.0947861	0.226	0.114	1.79316e-05
Cct6a	1.07529e-09	0.0923476	0.304	0.165	1.83219e-05
Aa987161	1.08419e-09	0.0680448	0.089	0.03	1.84734e-05
Crip1	1.09411e-09	0.29637	0.683	0.537	1.86425e-05
Kcnn4	1.09459e-09	0.129144	0.347	0.197	1.86508e-05
Eef1a1	1.10254e-09	0.149054	0.986	0.976	1.87862e-05
Gata3	1.12809e-09	0.212207	0.445	0.281	1.92216e-05
Vim	1.21072e-09	-0.275528	0.769	0.823	2.06295e-05
Cd55	1.22126e-09	0.0739423	0.059	0.016	2.0809e-05
Atp6v0c	1.25299e-09	0.0425782	0.057	0.015	2.13496e-05
Nrm	1.36841e-09	0.10164	0.064	0.018	2.33163e-05
Pydc4	1.39542e-09	0.103921	0.176	0.081	2.37766e-05
Mt-Nd2	1.42567e-09	0.170702	0.557	0.372	2.42919e-05
Bptf	1.61685e-09	0.13981	0.511	0.328	2.75495e-05
Ywhaz	1.67589e-09	0.197542	0.632	0.442	2.85555e-05
H3f3a	1.69322e-09	0.144307	0.37	0.222	2.88508e-05
Lef1	1.8284e-09	0.166258	0.247	0.132	3.1154e-05
Axin2	1.84405e-09	0.155945	0.146	0.065	3.14207e-05
Guk1	1.98978e-09	0.102675	0.148	0.065	3.39039e-05
Nod1	2.16388e-09	0.0750062	0.071	0.021	3.68703e-05
Hspa9	2.18814e-09	0.119563	0.304	0.169	3.72838e-05
Cstf2t	2.2117e-09	0.107125	0.135	0.057	3.76851e-05
Noc3l	2.23205e-09	0.106089	0.096	0.035	3.8032e-05
Itga6	2.27418e-09	0.0985919	0.164	0.075	3.87498e-05
Slfn1	2.32699e-09	0.172449	0.422	0.264	3.96496e-05
Wdr36	2.625e-09	0.116853	0.155	0.07	4.47274e-05
Prkd2	2.74024e-09	0.118333	0.205	0.102	4.6691e-05
Pou2f2	2.81546e-09	0.10278	0.05	0.012	4.79727e-05
Sptbn1	3.19774e-09	0.199754	0.532	0.362	5.44863e-05
Atp10d	3.44788e-09	0.143338	0.176	0.085	5.87484e-05
Cdc25b	3.62083e-09	0.148168	0.167	0.079	6.16954e-05
Ifrd2	3.65904e-09	0.0756146	0.053	0.013	6.23463e-05
Nol7	3.67789e-09	0.087133	0.338	0.193	6.26675e-05
Hdgf	3.77623e-09	0.148334	0.329	0.19	6.43432e-05
Tpm3	3.77978e-09	0.166032	0.735	0.552	6.44036e-05
Rab8a	3.87721e-09	0.168061	0.502	0.327	6.60638e-05
Tmem234	4.21304e-09	0.128736	0.418	0.255	7.17859e-05
Gspt1	4.22439e-09	0.108962	0.324	0.185	7.19794e-05
Rp24-113d21.1	4.23989e-09	0.0549631	0.046	0.01	7.22435e-05
Kxd1	4.3979e-09	0.0904614	0.171	0.081	7.49358e-05
Rpl41	4.45971e-09	0.212169	0.808	0.669	7.5989e-05
Ttpal	4.64583e-09	0.090476	0.146	0.065	7.91603e-05
Gm9843	4.69737e-09	0.0631749	0.137	0.059	8.00384e-05
Tjp2	4.89737e-09	0.163837	0.114	0.047	8.34463e-05
Eea1	5.02997e-09	0.263797	0.231	0.127	8.57056e-05
Epsti1	5.08808e-09	0.194321	0.491	0.322	8.66958e-05
Polr1b	5.09561e-09	0.0733409	0.066	0.02	8.68242e-05
Gramd1b	5.39427e-09	0.151423	0.267	0.147	9.1913e-05
Xdh	5.58749e-09	0.117947	0.128	0.055	9.52053e-05
Hip1r	5.6686e-09	0.1459	0.411	0.252	9.65874e-05
Gm22710	5.68091e-09	0.0652734	0.082	0.028	9.6797e-05
Max	5.86058e-09	0.119536	0.256	0.139	9.98585e-05
Bspry	6.08487e-09	0.0637448	0.059	0.017	0.00010368
Stradb	6.1951e-09	0.0576891	0.05	0.013	0.000105558
Il17a	6.20996e-09	-0.509609	0.007	0.085	0.000105812
Slc16a3	6.28445e-09	-0.391312	0.059	0.16	0.000107081
Rpl21	6.89693e-09	0.187146	0.785	0.637	0.000117517
Trbv13-2	6.99812e-09	0.0994483	0.078	0.026	0.000119241
Enc1	7.09265e-09	0.134354	0.114	0.047	0.000120852
Vav3	7.15908e-09	0.127544	0.119	0.049	0.000121984
Adss	7.16493e-09	0.0933083	0.354	0.206	0.000122083
Vps13a	7.28692e-09	0.233248	0.249	0.14	0.000124162
Rps23	7.31227e-09	0.209778	0.523	0.365	0.000124594
Nsa2	7.32675e-09	0.059486	0.253	0.134	0.00012484
Plek	7.51525e-09	0.151063	0.096	0.036	0.000128052
Fosl2	7.63655e-09	-0.427237	0.185	0.309	0.000130119
Zfp36l1	7.91038e-09	0.192213	0.42	0.27	0.000134785
Mt-Ty	7.91861e-09	0.0647303	0.064	0.019	0.000134925
Kif9	8.08181e-09	0.0796011	0.126	0.053	0.000137706
Abcg1	8.17005e-09	0.159521	0.171	0.084	0.000139209
Filip1l	8.41332e-09	0.123154	0.096	0.036	0.000143355
Pdha1	8.85452e-09	0.147844	0.395	0.248	0.000150872
Parp3	8.91055e-09	0.119294	0.235	0.125	0.000151827
Hrh4	1.02021e-08	0.0574817	0.039	0.008	0.000173833
Supt16	1.05387e-08	0.0966759	0.4	0.243	0.000179569
Mybbp1a	1.10179e-08	0.127953	0.274	0.153	0.000187734
Mt-Nd6	1.17639e-08	0.0666575	0.08	0.028	0.000200446
Ngdn	1.20632e-08	0.12072	0.199	0.101	0.000205545
Zfp330	1.21501e-08	0.115825	0.164	0.079	0.000207026
Mrpl16	1.22027e-08	0.120682	0.112	0.046	0.000207922
Hmgn1	1.22124e-08	0.0605563	0.08	0.028	0.000208087
Trim35	1.24193e-08	0.0857667	0.187	0.093	0.000211612
Txnip	1.28409e-08	0.184486	0.527	0.353	0.000218796
Zfp71-Rs1	1.30259e-08	0.0744735	0.059	0.017	0.000221948
Abcd3	1.30751e-08	0.0585222	0.041	0.009	0.000222787
Psmc1	1.3329e-08	0.129724	0.212	0.112	0.000227112
Gpalpp1	1.42141e-08	0.0973188	0.187	0.094	0.000242194
Hif1an	1.63569e-08	0.0893529	0.128	0.056	0.000278705
Ccar2	1.63772e-08	0.102372	0.21	0.11	0.000279051
Me2	1.64073e-08	0.0799676	0.21	0.109	0.000279564
Ctsw	1.64355e-08	-0.431312	0.349	0.441	0.000280044
Sp100	1.6493e-08	0.141111	0.632	0.445	0.000281025
Rbbp8	1.70255e-08	0.098368	0.116	0.049	0.000290098
Scfd2	1.86231e-08	0.105285	0.066	0.021	0.000317319
Adam10	1.88495e-08	0.190242	0.427	0.273	0.000321177
Rab7	1.92006e-08	0.149965	0.425	0.267	0.000327159
Tmsb10	1.93208e-08	0.219098	0.868	0.768	0.000329208
Tlk1	1.98839e-08	0.114798	0.404	0.251	0.000338802
Ndufs4	2.00043e-08	0.101369	0.21	0.11	0.000340853
Samhd1	2.02407e-08	0.17237	0.596	0.429	0.000344881
Dgat1	2.05097e-08	-0.572459	0.224	0.327	0.000349464
Elk4	2.07583e-08	0.154395	0.354	0.216	0.000353701
Heatr1	2.13218e-08	0.121536	0.162	0.079	0.000363302
Psmd11	2.18348e-08	0.106871	0.253	0.14	0.000372044
Chd3	2.23588e-08	0.209304	0.594	0.427	0.000380971
Ext2	2.26335e-08	0.123351	0.142	0.065	0.000385652
Thrap3	2.29501e-08	0.158281	0.429	0.27	0.000391047
Sft2d1	2.31609e-08	0.0757736	0.112	0.047	0.000394638
Rpl29	2.33964e-08	0.204994	0.527	0.375	0.00039865
Pitpnm2	2.34176e-08	0.0759621	0.078	0.027	0.000399013
Hivep2	2.45281e-08	0.195377	0.502	0.342	0.000417935
Usp45	2.459e-08	0.139022	0.18	0.091	0.00041899
Atp6v1e1	2.58239e-08	0.0878654	0.251	0.138	0.000440014
Sidt2	2.61058e-08	0.0923377	0.283	0.161	0.000444817
Hars	2.68366e-08	0.0581231	0.174	0.085	0.000457269
Cnot3	2.80014e-08	0.100005	0.203	0.106	0.000477116
Itm2c	2.80664e-08	0.167835	0.505	0.338	0.000478224
Ulk2	2.85967e-08	0.134343	0.167	0.082	0.000487258
Usp40	2.86661e-08	0.0919879	0.071	0.024	0.000488442
Ilf2	2.89444e-08	0.120264	0.137	0.063	0.000493183
B4galt5	2.95319e-08	0.123658	0.242	0.134	0.000503193
Dnajc13	3.01799e-08	0.150656	0.29	0.172	0.000514235
Set	3.17244e-08	0.175706	0.575	0.402	0.000540553
Kif21b	3.25038e-08	0.146091	0.413	0.265	0.000553832
Tsix	3.28846e-08	0.087975	0.082	0.03	0.000560321
Tnfsf8	3.35953e-08	0.385793	0.361	0.238	0.00057243
Ccndbp1	3.40948e-08	0.108565	0.219	0.117	0.000580941
Pglyrp1	3.41409e-08	0.0844524	0.146	0.068	0.000581726
Fam102a	3.54481e-08	-0.416144	0.495	0.538	0.000604
Ccr1	3.60357e-08	-0.297484	0.025	0.108	0.000614012
Med12	3.82927e-08	0.100026	0.265	0.149	0.00065247
Clec2i	3.99471e-08	0.0984934	0.103	0.042	0.000680659
Scpep1	3.9994e-08	0.0581884	0.062	0.019	0.000681457
Ergic3	4.00387e-08	0.0755277	0.29	0.166	0.00068222
Zmat2	4.02095e-08	0.117799	0.256	0.143	0.000685129
Ermn	4.08305e-08	-0.291852	0.032	0.118	0.000695711
Ftsj3	4.10697e-08	0.142102	0.162	0.08	0.000699786
Cct2	4.11733e-08	0.130435	0.644	0.452	0.000701552
Ola1	4.2808e-08	0.0770471	0.265	0.147	0.000729405
Mkl1	4.34499e-08	0.111314	0.178	0.09	0.000740343
Atp11b	4.37254e-08	0.181255	0.393	0.25	0.000745038
Zc3h12d	4.45336e-08	0.118266	0.158	0.076	0.000758807
Ikbke	4.49344e-08	0.119496	0.18	0.092	0.000765638
Snx10	4.68898e-08	0.102908	0.082	0.03	0.000798955
Snrpg	4.79633e-08	0.0586745	0.247	0.135	0.000817247
Nub1	4.86621e-08	0.0905498	0.322	0.19	0.000829154
Slc38a1	5.0246e-08	0.11631	0.301	0.178	0.000856142
Hnrnpa1	5.13619e-08	0.160594	0.37	0.233	0.000875155
Abca1	5.35503e-08	0.112515	0.034	0.007	0.000912443
Rps16	5.37171e-08	0.224722	0.715	0.587	0.000915286
Rpl36a	5.37724e-08	0.105979	0.416	0.261	0.000916229
Smarca5	5.42467e-08	0.104149	0.37	0.227	0.00092431
Stat5a	5.74165e-08	0.0883741	0.164	0.081	0.000978319
Lamp1	5.74266e-08	0.0926438	0.237	0.13	0.000978492
Sos2	5.77564e-08	0.150808	0.226	0.125	0.000984111
Desi2	5.9212e-08	0.0609084	0.155	0.074	0.00100891
Dnajc7	6.00088e-08	0.139265	0.388	0.241	0.00102249
Utrn	6.17165e-08	0.174329	0.523	0.359	0.00105159
Fbl	6.41257e-08	0.0863417	0.132	0.061	0.00109264
Tapbpl	6.43033e-08	0.0474515	0.148	0.07	0.00109566
Nop14	6.44256e-08	0.109731	0.121	0.054	0.00109775
Asrgl1	6.51001e-08	0.0970543	0.153	0.074	0.00110924
Cdc5l	6.54289e-08	0.0725287	0.26	0.146	0.00111484
Mt-Nd1	6.55529e-08	0.22141	0.708	0.552	0.00111696
Lclat1	6.66327e-08	0.0835056	0.1	0.041	0.00113536
Uqcrc2	6.72099e-08	0.0681601	0.374	0.225	0.00114519
Lipa	6.8182e-08	0.124834	0.187	0.097	0.00116175
Fam53b	6.86029e-08	0.143905	0.242	0.136	0.00116892
Ttc13	6.86927e-08	0.0808521	0.128	0.058	0.00117046
Blmh	6.88736e-08	0.103616	0.26	0.148	0.00117354
Lyst	7.31846e-08	0.301923	0.304	0.189	0.00124699
Gm20645	7.3324e-08	0.18248	0.162	0.083	0.00124937
Araf	7.40133e-08	0.0752843	0.228	0.125	0.00126111
Sgk1	7.49222e-08	0.122894	0.091	0.036	0.0012766
Rps3a1	7.53014e-08	0.16754	0.813	0.672	0.00128306
Rbm27	7.67355e-08	0.0561112	0.276	0.156	0.0013075
Sfswap	7.81965e-08	0.108774	0.187	0.097	0.00133239
Fgfr1op2	7.87255e-08	0.0948024	0.406	0.256	0.0013414
Rpl23	8.21274e-08	0.143341	0.717	0.522	0.00139937
Foxn2	8.22115e-08	0.120049	0.221	0.123	0.0014008
Snora73b	8.53345e-08	0.0337593	0.087	0.033	0.00145401
Cpsf3	8.63485e-08	0.117146	0.221	0.121	0.00147129
Plec	8.98878e-08	0.187604	0.619	0.457	0.0015316
Slirp	9.53061e-08	0.0872042	0.107	0.046	0.00162392
Sfr1	9.65809e-08	0.0763569	0.226	0.124	0.00164564
Etaa1	9.66463e-08	0.0715784	0.151	0.072	0.00164676
Ndufa4	9.75898e-08	0.0634935	0.155	0.075	0.00166283
Stim1	9.83738e-08	0.169882	0.338	0.21	0.00167619
Wdr3	9.84561e-08	0.0985482	0.148	0.071	0.00167759
Sp4	9.86773e-08	0.101689	0.24	0.135	0.00168136
Synj1	1.02228e-07	0.140951	0.196	0.105	0.00174186
Gpatch4	1.03579e-07	0.0452111	0.039	0.009	0.00176488
Hmgb1	1.04439e-07	0.0886836	0.288	0.166	0.00177954
B4galnt1	1.04545e-07	0.129787	0.443	0.292	0.00178135
Pnpla7	1.05028e-07	0.0582249	0.119	0.052	0.00178958
Il13	1.09521e-07	-0.576653	0.009	0.078	0.00186612
Gphn	1.14427e-07	0.108342	0.075	0.028	0.00194972
Rpl22l1	1.15926e-07	0.0846355	0.201	0.107	0.00197526
Eml3	1.18623e-07	0.0873705	0.228	0.127	0.00202122
Sh3bgrl	1.21531e-07	0.112344	0.306	0.185	0.00207076
Hibch	1.22154e-07	0.077265	0.071	0.025	0.00208138
Hnrnph2	1.22643e-07	0.0566684	0.219	0.119	0.00208971
Mitd1	1.25123e-07	0.0596683	0.137	0.064	0.00213197
Rps19	1.26009e-07	0.161298	0.808	0.671	0.00214706
Nae1	1.30826e-07	0.100668	0.137	0.065	0.00222915
Cr1l	1.31742e-07	0.0957631	0.228	0.127	0.00224476
Gm16008	1.32483e-07	0.0614385	0.032	0.007	0.00225738
Rab19	1.34055e-07	0.0587432	0.171	0.086	0.00228416
0610007p14rik	1.35445e-07	0.0882457	0.114	0.05	0.00230785
4930523c07rik	1.37145e-07	0.112626	0.313	0.189	0.00233681
Cd81	1.42442e-07	0.139415	0.05	0.015	0.00242706
Ttc1	1.4272e-07	0.0871211	0.164	0.083	0.00243181
Dnajc8	1.43114e-07	0.0601822	0.306	0.18	0.00243852
Vps13c	1.43658e-07	0.10184	0.164	0.083	0.00244779
Upf3a	1.4537e-07	0.116571	0.137	0.065	0.00247696
Tspan32	1.46168e-07	0.0879055	0.151	0.074	0.00249056
Rrp7a	1.47005e-07	0.0695863	0.13	0.061	0.00250482
Tmem176a	1.50137e-07	-0.408014	0.103	0.201	0.00255819
Gbas	1.5077e-07	0.09887	0.142	0.068	0.00256897
Slc7a1	1.52023e-07	0.145288	0.164	0.085	0.00259033
Chmp3	1.5937e-07	0.0678695	0.199	0.106	0.0027155
Ndufb3	1.639e-07	0.0611416	0.164	0.082	0.00279269
Naa15	1.65601e-07	0.08628	0.336	0.205	0.00282168
Syne2	1.65818e-07	0.146523	0.119	0.054	0.00282537
Nol12	1.66906e-07	0.0700322	0.082	0.031	0.00284391
Snx30	1.6787e-07	0.0871981	0.224	0.123	0.00286033
Hcfc1	1.70414e-07	0.114429	0.299	0.18	0.00290369
Galnt7	1.70612e-07	0.0967754	0.167	0.085	0.00290706
Psen2	1.77026e-07	0.0691197	0.21	0.114	0.00301635
Actn1	1.79464e-07	0.0989374	0.078	0.029	0.00305788
Mrpl12	1.82546e-07	0.0294651	0.155	0.076	0.0031104
Ppp1r12a	1.83002e-07	0.121538	0.635	0.444	0.00311816
Ppp1r8	1.84734e-07	0.100534	0.162	0.082	0.00314769
Slfn8	1.84805e-07	0.0804134	0.297	0.177	0.00314889
Tmem106b	1.86441e-07	0.070089	0.174	0.089	0.00317677
Rpl38	1.88002e-07	0.126113	0.6	0.421	0.00320336
9630033f20rik	1.89096e-07	0.0768422	0.082	0.032	0.00322201
Rpl19	1.91245e-07	0.2083	0.781	0.679	0.00325863
Samm50	1.91381e-07	0.0561471	0.237	0.132	0.00326095
Ptp4a2	1.94244e-07	0.18992	0.74	0.606	0.00330972
H2afz	1.95765e-07	0.0917474	0.313	0.189	0.00333563
Hadhb	1.96192e-07	0.091024	0.158	0.079	0.00334292
Ncbp2	1.96511e-07	0.0461798	0.128	0.059	0.00334835
Impdh2	2.02242e-07	0.124957	0.132	0.064	0.00344599
Slc25a32	2.03301e-07	0.0803223	0.071	0.025	0.00346405
Actn2	2.05997e-07	-0.308993	0.039	0.12	0.00350998
Esyt2	2.12176e-07	0.13278	0.477	0.321	0.00361527
Sgsh	2.13017e-07	0.1207	0.089	0.036	0.0036296
Nob1	2.29581e-07	0.0761983	0.11	0.048	0.00391184
Hnrnpul2	2.3881e-07	0.177026	0.623	0.446	0.00406909
E2f2	2.47222e-07	0.0626818	0.153	0.076	0.00421241
Fam111a	2.47954e-07	0.100703	0.251	0.145	0.0042249
Fuca2	2.569e-07	0.0404907	0.096	0.04	0.00437733
Ccr6	2.69238e-07	0.0692046	0.057	0.018	0.00458755
Tmem127	2.7444e-07	0.0947654	0.354	0.221	0.00467618
Rps6kb2	2.78013e-07	0.04477	0.11	0.048	0.00473707
Heatr5a	2.78541e-07	0.0925357	0.08	0.031	0.00474606
Sltm	2.78951e-07	0.0685562	0.251	0.143	0.00475305
Heca	2.80766e-07	0.0607755	0.224	0.124	0.00478397
Fam114a2	2.84931e-07	0.0808138	0.189	0.101	0.00485494
Cox6b1	2.8929e-07	0.0952774	0.388	0.245	0.00492922
Nop56	2.89869e-07	0.106674	0.226	0.128	0.00493909
Safb	3.06214e-07	0.0991961	0.279	0.166	0.00521759
Wipi2	3.10477e-07	0.080925	0.183	0.096	0.00529022
Pebp1	3.11017e-07	0.0522068	0.205	0.11	0.00529942
Sacm1l	3.14218e-07	0.0663436	0.217	0.12	0.00535397
Rps18	3.19283e-07	0.174838	0.863	0.755	0.00544027
Bcl2l11	3.19375e-07	0.121642	0.128	0.061	0.00544183
St6gal1	3.22954e-07	0.132155	0.256	0.149	0.00550281
Atp6v1b2	3.26494e-07	0.0919965	0.189	0.103	0.00556314
Ppp1r10	3.28692e-07	0.107161	0.158	0.081	0.00560059
Ai462493	3.28789e-07	0.0628918	0.205	0.111	0.00560224
Ttc39c	3.29788e-07	-0.414698	0.205	0.295	0.00561925
Klhl24	3.32546e-07	0.102607	0.233	0.134	0.00566625
Zfp646	3.36111e-07	0.0868579	0.201	0.109	0.005727
Pde2a	3.39167e-07	0.0539602	0.043	0.012	0.00577907
Tpm3-Rs7	3.48443e-07	0.0405871	0.064	0.022	0.00593712
Rnmt	3.48645e-07	0.0598836	0.1	0.043	0.00594057
Pbxip1	3.53695e-07	0.1677	0.525	0.363	0.00602661
Eif2a	3.62196e-07	0.0959844	0.164	0.085	0.00617147
Phf6	3.68135e-07	0.0861307	0.169	0.088	0.00627265
Utp14a	3.68198e-07	0.117149	0.126	0.06	0.00627372
Dapp1	3.7118e-07	0.0738449	0.158	0.08	0.00632454
Mrpl24	3.74628e-07	0.0720381	0.29	0.172	0.00638329
Bcl2a1d	3.7503e-07	0.0606393	0.171	0.089	0.00639013
Pa2g4	3.91704e-07	0.0892044	0.295	0.177	0.00667424
Scaf4	3.93342e-07	0.0639294	0.153	0.076	0.00670215
Slc12a6	4.04214e-07	0.0576946	0.162	0.083	0.0068874
9930111j21rik2	4.06714e-07	0.0951791	0.342	0.214	0.00693
Anapc5	4.09328e-07	0.0903816	0.288	0.172	0.00697454
Nemf	4.10536e-07	0.0909187	0.226	0.129	0.00699512
Trip4	4.1533e-07	0.0595154	0.167	0.086	0.00707682
Ccl5	4.27217e-07	0.181869	0.228	0.131	0.00727935
Slc14a1	4.29809e-07	0.0917485	0.053	0.017	0.00732351
Ralgapb	4.30293e-07	0.106868	0.322	0.2	0.00733177
Cdipt	4.31495e-07	0.101656	0.295	0.18	0.00735225
Map4k1	4.38864e-07	0.118072	0.304	0.189	0.00747781
Gas5	4.42231e-07	0.108288	0.422	0.276	0.00753517
Cd28	4.46017e-07	0.16159	0.635	0.455	0.00759968
Ap3m2	4.51377e-07	0.118647	0.094	0.04	0.00769101
Mrps2	4.54962e-07	0.0716346	0.055	0.018	0.0077521
Chn2	4.60095e-07	0.0803916	0.073	0.028	0.00783956
Znrf1	4.61184e-07	-0.383528	0.212	0.306	0.00785812
Wdr12	4.68107e-07	0.0815063	0.084	0.034	0.00797607
Gart	4.68523e-07	0.0840945	0.137	0.067	0.00798317
Gas7	4.71848e-07	0.0718568	0.043	0.012	0.00803982
Lrch3	4.79773e-07	0.131115	0.242	0.142	0.00817485
Psmg1	4.81406e-07	0.0368344	0.055	0.018	0.00820268
Atg2a	4.82067e-07	0.0607191	0.151	0.076	0.00821395
Stk38	4.8479e-07	0.076509	0.331	0.206	0.00826033
Tnfsf14	4.85057e-07	0.11876	0.155	0.08	0.00826489
Tma7	4.91624e-07	0.0700219	0.231	0.13	0.00837678
Celsr1	5.03208e-07	0.0953697	0.183	0.098	0.00857417
2022-03-02	5.09627e-07	0.114965	0.242	0.141	0.00868353
Sepp1	5.27709e-07	0.123753	0.297	0.181	0.00899163
Rexo1	5.31996e-07	0.085061	0.215	0.121	0.00906469
Arpc5l	5.32106e-07	0.0451228	0.256	0.145	0.00906656
Ifitm2	5.32717e-07	-0.360077	0.272	0.378	0.00907697
Psmc5	5.33665e-07	0.104489	0.308	0.19	0.00909312
Cirbp	5.36033e-07	0.04697	0.194	0.104	0.00913346
Skiv2l2	5.37952e-07	0.142845	0.221	0.127	0.00916617
Ube2l3	5.4582e-07	0.105102	0.237	0.138	0.00930023
Fam192a	5.62483e-07	0.0206501	0.142	0.069	0.00958416
Rpl13a	5.65131e-07	0.161729	0.973	0.963	0.00962927
Crnkl1	5.66083e-07	0.0783503	0.178	0.095	0.00964548
Nipal3	5.69104e-07	0.123222	0.265	0.157	0.00969697
Acaa1a	5.71279e-07	0.0870637	0.263	0.155	0.00973402
H2-K1	5.74855e-07	-0.134045	0.982	0.986	0.00979495
Abracl	5.76003e-07	0.0756572	0.253	0.147	0.00981452
Snrpb2	5.76811e-07	0.0493049	0.153	0.077	0.00982828
Rb1cc1	5.89758e-07	0.075541	0.217	0.122	0.0100489
Ifnar1	5.91669e-07	0.117111	0.301	0.186	0.0100815
Tufm	5.93346e-07	0.0279645	0.132	0.063	0.01011
Snx2	5.96494e-07	0.0694173	0.24	0.138	0.0101637
Pabpc4	5.97434e-07	0.0858151	0.144	0.072	0.0101797
Vrk1	6.03547e-07	0.0891774	0.151	0.077	0.0102838
Sec24b	6.03657e-07	0.0601345	0.228	0.13	0.0102857
Cmpk1	6.0502e-07	0.0904893	0.221	0.127	0.0103089
Casp4	6.09404e-07	0.119866	0.146	0.075	0.0103836
Kcnab2	6.09841e-07	0.112809	0.427	0.285	0.0103911
Eif2d	6.16472e-07	0.0815542	0.123	0.058	0.0105041
Tars	6.23146e-07	0.08009	0.162	0.084	0.0106178
Aggf1	6.35547e-07	0.0791432	0.208	0.117	0.0108291
Phf11c	6.42739e-07	0.0678946	0.073	0.028	0.0109516
Eif4a1	6.42952e-07	0.120533	0.438	0.29	0.0109553
A430078g23rik	6.5104e-07	0.0446362	0.064	0.023	0.0110931
Prr3	6.55247e-07	0.0347967	0.064	0.023	0.0111647
Abcb1a	6.5632e-07	0.147837	0.249	0.147	0.011183
Ncoa3	6.56626e-07	0.127386	0.374	0.242	0.0111883
Ube2i	6.83384e-07	0.0824832	0.279	0.166	0.0116442
Cd247	6.89519e-07	0.147503	0.548	0.389	0.0117487
Stk4	7.08634e-07	0.170655	0.632	0.486	0.0120744
Ccdc64	7.2474e-07	0.0550146	0.13	0.063	0.0123488
Capza1	7.27247e-07	0.0954125	0.37	0.239	0.0123916
Ppia	7.27914e-07	0.142105	0.477	0.334	0.0124029
Aptx	7.28306e-07	0.0480849	0.094	0.04	0.0124096
Ddx21	7.33677e-07	0.127781	0.429	0.285	0.0125011
Cep97	7.50559e-07	0.0759544	0.137	0.068	0.0127888
Tulp4	7.57407e-07	0.07624	0.21	0.117	0.0129055
Ppat	7.80965e-07	0.087255	0.119	0.056	0.0133069
Gtf2i	8.0352e-07	0.154099	0.466	0.32	0.0136912
Serbp1	8.06179e-07	0.155207	0.797	0.664	0.0137365
Vipr1	8.11112e-07	0.0887949	0.055	0.018	0.0138205
Asb8	8.18635e-07	0.0721137	0.1	0.045	0.0139487
Ddx1	8.30966e-07	0.0812161	0.208	0.116	0.0141588
Au019823	8.31829e-07	0.0416237	0.121	0.057	0.0141735
Herc4	8.48136e-07	0.0998516	0.215	0.123	0.0144514
Arap1	8.61889e-07	0.0483665	0.16	0.083	0.0146857
Mmp9	8.63791e-07	0.134424	0.046	0.014	0.0147181
Bmi1	8.8381e-07	0.0929787	0.139	0.07	0.0150592
Ncl	8.85993e-07	0.184896	0.756	0.601	0.0150964
D8ertd82e	8.93175e-07	0.0467396	0.032	0.007	0.0152188
Penk	9.0696e-07	1	0.116	0.058	0.0154537
Il17re	9.19637e-07	-0.232084	0.025	0.095	0.0156697
Gm10676	9.52369e-07	0.0181498	0.032	0.007	0.0162274
Nup210	9.54282e-07	0.0631435	0.37	0.236	0.01626
Was	9.54925e-07	0.111462	0.427	0.282	0.016271
Klf10	9.60445e-07	0.114731	0.142	0.072	0.016365
Dnajc2	9.65447e-07	0.0428587	0.212	0.118	0.0164502
Tra2b	9.7084e-07	0.103307	0.313	0.194	0.0165421
Chmp2a	1.00048e-06	0.0910868	0.441	0.29	0.0170472
Atm	1.0059e-06	0.0973197	0.194	0.109	0.0171396
Ntrk3	1.01479e-06	0.0503773	0.057	0.019	0.0172909
H2-T24	1.02485e-06	0.0494604	0.096	0.042	0.0174624
Cdc34	1.02503e-06	0.0591278	0.263	0.156	0.0174655
Tagap	1.04143e-06	0.177641	0.224	0.134	0.0177449
Pdlim5	1.07384e-06	0.134246	0.151	0.079	0.0182971
Snapc4	1.09912e-06	0.11046	0.066	0.025	0.0187278
Hbp1	1.10016e-06	0.121099	0.196	0.111	0.0187456
Mthfd1	1.10319e-06	0.0759998	0.089	0.038	0.0187973
Prkca	1.10395e-06	0.147095	0.233	0.139	0.0188102
Impa1	1.1183e-06	0.0683323	0.208	0.116	0.0190547
Tbpl1	1.12339e-06	0.0434976	0.123	0.059	0.0191414
Bloc1s2	1.12374e-06	0.0814216	0.105	0.048	0.0191475
Entpd5	1.13454e-06	0.0784884	0.167	0.089	0.0193314
Rassf2	1.13579e-06	0.0625904	0.331	0.206	0.0193527
Usp15	1.14516e-06	0.0863091	0.274	0.164	0.0195123
Cltb	1.15093e-06	0.0865105	0.075	0.03	0.0196106
Ddx52	1.15134e-06	0.0523554	0.212	0.119	0.0196178
Cnot6l	1.153e-06	0.122808	0.541	0.369	0.019646
Fbxo28	1.15436e-06	0.0727749	0.199	0.111	0.0196691
Trmt44	1.16242e-06	0.0370031	0.037	0.009	0.0198064
Gpr155	1.17283e-06	0.0584029	0.059	0.021	0.0199838
Zfp281	1.17429e-06	0.119947	0.187	0.104	0.0200088
Nfyc	1.18765e-06	0.0365477	0.094	0.04	0.0202363
Nolc1	1.18991e-06	0.113113	0.167	0.09	0.0202748
Rps6	1.19141e-06	0.15153	0.854	0.717	0.0203004
Smarcc2	1.1955e-06	0.108106	0.393	0.255	0.0203701
Pcm1	1.19706e-06	0.183431	0.242	0.146	0.0203967
Cotl1	1.20891e-06	-0.238019	0.774	0.771	0.0205986
Ifngr1	1.21043e-06	-0.221183	0.751	0.784	0.0206245
Fyn	1.21356e-06	0.136791	0.605	0.436	0.0206779
Atic	1.22011e-06	0.0607211	0.199	0.111	0.0207894
Atrip	1.23797e-06	0.0635223	0.078	0.031	0.0210937
Mgat2	1.24757e-06	0.0509573	0.249	0.145	0.0212574
Luc7l3	1.26069e-06	0.0817774	0.217	0.125	0.0214809
Vcp	1.26965e-06	0.14614	0.461	0.322	0.0216336
Pfkp	1.36083e-06	-0.425511	0.372	0.434	0.0231872
Eif4ebp2	1.36229e-06	0.113349	0.183	0.101	0.0232121
Qars	1.37667e-06	0.0986051	0.32	0.201	0.0234571
Taf9	1.38407e-06	0.0754734	0.1	0.045	0.0235831
Atp2b4	1.39785e-06	-0.355449	0.452	0.506	0.0238179
Nln	1.40785e-06	0.0255872	0.055	0.018	0.0239884
Ltv1	1.43365e-06	0.0570886	0.1	0.045	0.0244279
Ap3d1	1.44622e-06	0.164199	0.347	0.228	0.0246422
Mt-Cytb	1.45069e-06	0.156537	0.644	0.499	0.0247183
Eif2s2	1.45119e-06	0.0376543	0.219	0.125	0.0247269
Ripk1	1.45622e-06	0.0864519	0.283	0.173	0.0248125
Stk17b	1.4582e-06	-0.240722	0.799	0.793	0.0248463
Rpap2	1.4793e-06	0.0482337	0.082	0.034	0.0252058
Nmi	1.54385e-06	0.0345476	0.224	0.128	0.0263057
Rpl37a	1.57517e-06	0.161238	0.655	0.499	0.0268392
Psmf1	1.59817e-06	0.03838	0.137	0.068	0.0272311
Dpy19l1	1.59822e-06	0.0816598	0.169	0.091	0.027232
9430020k01rik	1.6147e-06	-0.298331	0.009	0.066	0.0275129
Aven	1.61853e-06	0.0777804	0.126	0.062	0.0275781
4632419i22rik	1.63984e-06	0.126232	0.208	0.122	0.0279413
Csk	1.65184e-06	0.0483194	0.368	0.232	0.0281458
Ndufa12	1.65883e-06	0.0411505	0.146	0.075	0.0282649
Sh3bgrl3	1.65983e-06	-0.272209	0.721	0.705	0.0282819
Sun1	1.66581e-06	0.0682694	0.13	0.065	0.0283838
Ccz1	1.67942e-06	0.0405833	0.132	0.065	0.0286157
4833407h14rik	1.69481e-06	0.0535856	0.041	0.012	0.0288778
Rnf44	1.73992e-06	0.0651761	0.189	0.105	0.0296465
Hps3	1.75178e-06	0.101415	0.123	0.061	0.0298485
Rps29	1.75553e-06	0.167359	0.626	0.471	0.0299125
Otub1	1.77126e-06	0.0694668	0.162	0.087	0.0301804
Rundc3b	1.78212e-06	0.0969556	0.139	0.072	0.0303655
Thada	1.7892e-06	0.0529697	0.112	0.053	0.0304862
Sft2d2	1.79112e-06	0.120608	0.288	0.178	0.0305189
Dync1li1	1.82275e-06	0.0782701	0.244	0.144	0.0310579
Pgap1	1.82354e-06	0.0455976	0.041	0.012	0.0310714
Rsl24d1	1.84575e-06	0.0440935	0.103	0.047	0.0314497
Rsl1d1	1.86198e-06	0.0678795	0.256	0.152	0.0317263
Ahcy	1.87988e-06	0.0556993	0.116	0.056	0.0320313
Ppp2r2a	1.89822e-06	0.0647601	0.29	0.178	0.0323437
Gm10175	1.91365e-06	0.0376755	0.039	0.011	0.0326067
Tnfrsf25	1.91666e-06	0.0452962	0.164	0.087	0.0326579
Snrnp70	1.92028e-06	0.0614082	0.429	0.283	0.0327196
Pnpla2	1.93821e-06	0.0509361	0.151	0.078	0.0330252
Nr4a2	1.95705e-06	0.158302	0.098	0.045	0.0333462
Cdc40	1.9882e-06	0.0844177	0.203	0.115	0.0338769
Prkag1	1.99346e-06	0.0687103	0.231	0.135	0.0339666
Wipf1	2.00975e-06	0.128563	0.626	0.454	0.0342441
Tmem194b	2.01343e-06	0.0660197	0.096	0.043	0.0343068
Klf13	2.02179e-06	0.120818	0.518	0.361	0.0344493
Dusp7	2.02223e-06	0.0543559	0.123	0.06	0.0344568
Slc15a3	2.03541e-06	-0.374239	0.094	0.177	0.0346813
Rpl5	2.04506e-06	0.136778	0.865	0.759	0.0348459
Lrrfip2	2.07169e-06	0.0874683	0.148	0.077	0.0352995
Nup153	2.07973e-06	0.154322	0.509	0.356	0.0354365
Ifitm3	2.12237e-06	-0.408687	0.176	0.269	0.0361631
Unc119b	2.13936e-06	0.0657398	0.279	0.169	0.0364525
Itpkb	2.19195e-06	0.0892408	0.447	0.298	0.0373486
Ndufa7	2.21493e-06	0.0282234	0.233	0.134	0.0377401
1110059g10rik	2.21648e-06	0.0543681	0.066	0.025	0.0377665
Aldh9a1	2.24634e-06	0.0590392	0.176	0.096	0.0382754
Sell	2.27042e-06	0.1823	0.075	0.031	0.0386857
Lrpprc	2.30093e-06	0.0520957	0.153	0.08	0.0392056
Uri1	2.34344e-06	0.0640646	0.183	0.101	0.0399299
Ppp2r5c	2.34366e-06	0.11409	0.578	0.417	0.0399337
Hilpda	2.35701e-06	-0.427467	0.119	0.202	0.0401611
Jarid2	2.35724e-06	0.0630323	0.224	0.129	0.0401651
Zfhx2	2.35934e-06	0.0739047	0.089	0.039	0.0402009
Tnfrsf26	2.37206e-06	0.0758229	0.066	0.025	0.0404175
Psip1	2.3799e-06	0.105836	0.283	0.176	0.0405512
Oxsr1	2.40283e-06	0.0494356	0.231	0.134	0.0409418
Otud5	2.40559e-06	0.0714493	0.333	0.21	0.0409888
Tsr1	2.40805e-06	0.0618189	0.116	0.056	0.0410307
Acss2	2.4472e-06	0.111242	0.121	0.06	0.0416978
Rbm18	2.50356e-06	0.0584459	0.137	0.07	0.0426581
Cwc27	2.54019e-06	0.0634143	0.091	0.04	0.0432822
Icos	2.55725e-06	-0.327096	0.596	0.647	0.043573
Pogk	2.56984e-06	0.0681774	0.084	0.036	0.0437874
Cmas	2.57e-06	0.102446	0.242	0.146	0.0437902
Dnttip2	2.5784e-06	0.0705983	0.21	0.121	0.0439334
Errfi1	2.60065e-06	0.0753282	0.116	0.057	0.0443125
Tmem71	2.60745e-06	0.0882408	0.215	0.127	0.0444283
Gale	2.65651e-06	0.0497113	0.078	0.032	0.0452643
Actr5	2.65933e-06	0.0704293	0.089	0.039	0.0453123
U2af1	2.67713e-06	0.0515752	0.135	0.068	0.0456156
Bc005537	2.69742e-06	0.084517	0.568	0.396	0.0459613
Uchl5	2.70367e-06	0.0694584	0.153	0.081	0.0460679
Apbb1ip	2.71068e-06	0.0724874	0.381	0.248	0.0461873
Stim2	2.71725e-06	0.0818347	0.215	0.125	0.0462992
Tmem131	2.73247e-06	0.104181	0.171	0.095	0.0465585
Acap2	2.76993e-06	0.0794169	0.219	0.128	0.0471969
Rel	2.76996e-06	0.201868	0.171	0.097	0.0471974
Tbcel	2.78488e-06	0.0422707	0.167	0.09	0.0474516
Il6ra	2.79386e-06	0.065472	0.071	0.028	0.0476046
Usp34	2.79981e-06	0.100981	0.484	0.334	0.0477059
Napg	2.81709e-06	0.0967001	0.153	0.082	0.0480003
Smox	2.82957e-06	-0.339599	0.057	0.131	0.048213
2610015p09rik	2.84475e-06	0.0425021	0.034	0.009	0.0484718
Gm22009	2.87267e-06	0.065595	0.068	0.027	0.0489474
Wars2	2.87825e-06	0.0417646	0.053	0.018	0.0490425
Depdc5	2.8901e-06	0.0942719	0.087	0.038	0.0492444
Dpp3	2.89919e-06	0.106546	0.201	0.117	0.0493994
Gstt2	2.90094e-06	0.0326242	0.087	0.037	0.0494291
Ubash3b	2.9055e-06	0.0928822	0.123	0.062	0.0495069
Sucla2	2.90953e-06	0.0381593	0.155	0.082	0.0495755
Pgk1	2.96537e-06	-0.433496	0.347	0.396	0.0505269
Dnm1l	2.96848e-06	0.0466269	0.235	0.138	0.0505799
Prkaa1	3.00912e-06	0.0886061	0.139	0.072	0.0512724
Synj2bp	3.01364e-06	0.0427052	0.215	0.124	0.0513494
Heg1	3.04744e-06	0.0864981	0.256	0.155	0.0519253
Zfp746	3.06635e-06	0.0520824	0.139	0.072	0.0522475
Lbr	3.16129e-06	0.126929	0.416	0.283	0.0538652
Tbl1x	3.17914e-06	0.11431	0.326	0.212	0.0541694
Cul3	3.26949e-06	0.0740846	0.374	0.245	0.0557088
Ndufa1	3.27335e-06	0.0515476	0.178	0.097	0.0557745
Slc4a1ap	3.29345e-06	0.0554756	0.153	0.081	0.0561171
Limd1	3.41149e-06	0.0667399	0.281	0.175	0.0581284
Furin	3.42036e-06	-0.480418	0.315	0.38	0.0582795
Cdkn1a	3.50121e-06	-0.445987	0.123	0.208	0.0596571
Pdcd10	3.5051e-06	0.0586851	0.217	0.126	0.0597233
Trps1	3.51391e-06	0.0822115	0.203	0.118	0.0598736
Tmed5	3.55732e-06	0.063634	0.326	0.208	0.0606132
Ddx46	3.56505e-06	0.120111	0.406	0.275	0.0607449
Cmip	3.58494e-06	-0.38697	0.418	0.465	0.0610838
Prps1l3	3.62521e-06	0.0613991	0.121	0.06	0.0617699
Mrpl46	3.65172e-06	0.0376349	0.105	0.049	0.0622217
Smap1	3.68802e-06	0.0824653	0.322	0.206	0.0628403
Prps2	3.69374e-06	0.0771758	0.199	0.114	0.0629376
Foxn3	3.70997e-06	0.0503527	0.151	0.079	0.0632141
F2r	3.7155e-06	-0.322381	0.121	0.204	0.0633085
Drap1	3.71853e-06	0.0755444	0.354	0.227	0.0633601
Tlk2	3.73211e-06	0.0264763	0.24	0.143	0.0635914
Rab11b	3.75987e-06	0.0524605	0.265	0.162	0.0640644
Coro7	3.78842e-06	0.0559864	0.258	0.156	0.0645509
Ccdc55	3.8073e-06	0.0674774	0.13	0.067	0.0648725
Ist1	3.83161e-06	0.0304703	0.249	0.149	0.0652869
2810474o19rik	3.83377e-06	0.103881	0.386	0.257	0.0653236
Isyna1	3.8687e-06	0.0819363	0.187	0.106	0.0659188
Pacsin1	3.87843e-06	0.104171	0.046	0.015	0.0660846
Rbx1	3.89543e-06	0.020385	0.212	0.121	0.0663743
Eif5b	3.89787e-06	0.105227	0.244	0.15	0.0664158
Dnajb6	3.90408e-06	0.0251436	0.169	0.092	0.0665217
Rpl11	3.94699e-06	0.137413	0.831	0.706	0.0672527
Nrbp1	3.96965e-06	0.0580469	0.297	0.183	0.0676389
Vps53	3.9955e-06	0.0956466	0.169	0.094	0.0680794
Zmym1	4.00693e-06	0.0818732	0.053	0.018	0.0682741
Rtn4rl1	4.01692e-06	0.0481076	0.055	0.019	0.0684442
Ap1b1	4.06212e-06	0.0461885	0.224	0.131	0.0692145
Ttc27	4.06297e-06	0.0449151	0.055	0.019	0.069229
Ets1	4.08754e-06	0.155213	0.922	0.821	0.0696477
Ar	4.10995e-06	0.118087	0.158	0.086	0.0700295
Mprip	4.12441e-06	0.121357	0.274	0.171	0.0702758
Ruvbl1	4.2091e-06	0.0290717	0.082	0.035	0.0717188
Ttc38	4.28413e-06	0.0625401	0.089	0.04	0.0729973
Kpna2	4.34356e-06	0.0547248	0.05	0.017	0.07401
Ube3b	4.37031e-06	0.0585778	0.155	0.083	0.0744657
Ptcd1	4.40197e-06	0.0977136	0.084	0.037	0.0750052
Psmd10	4.44361e-06	0.0572601	0.11	0.053	0.0757147
Erp44	4.44383e-06	0.113668	0.231	0.14	0.0757185
Tmco1	4.55523e-06	0.0742132	0.13	0.067	0.0776165
Abcf1	4.6187e-06	0.087627	0.363	0.238	0.078698
Chd1	4.62251e-06	0.095238	0.388	0.259	0.0787629
Ranbp10	4.63965e-06	0.0556535	0.13	0.066	0.079055
Rps25	4.74268e-06	0.0579306	0.443	0.291	0.0808106
Tbc1d22b	4.84505e-06	0.0834458	0.151	0.081	0.0825548
Utp3	4.98366e-06	0.0616258	0.183	0.103	0.0849166
Snx6	4.99504e-06	0.0619145	0.187	0.106	0.0851104
Irak2	5.02777e-06	0.119224	0.126	0.065	0.0856682
Srsf1	5.0342e-06	0.132591	0.233	0.143	0.0857777
Trp53	5.13999e-06	0.0858598	0.26	0.162	0.0875802
Hat1	5.27377e-06	0.0539733	0.123	0.062	0.0898597
Unc93b1	5.27685e-06	0.0331785	0.053	0.018	0.0899122
Atp11c	5.29421e-06	0.0957291	0.11	0.054	0.0902081
Cdc42se1	5.30381e-06	0.0454172	0.331	0.211	0.0903716
Tbc1d17	5.34884e-06	0.0460729	0.103	0.048	0.0911389
Kdm6b	5.38844e-06	0.136926	0.226	0.138	0.0918137
Rbm17	5.40303e-06	0.0730956	0.215	0.126	0.0920623
Fastk	5.43798e-06	0.0489117	0.089	0.04	0.0926578
Car5b	5.53167e-06	0.0979279	0.066	0.026	0.0942542
Tubgcp3	5.55689e-06	0.0513392	0.18	0.101	0.0946839
Rev3l	5.61068e-06	0.118362	0.169	0.096	0.0956005
Ddx28	5.62347e-06	0.0710912	0.078	0.033	0.0958183
Ifi203	5.69187e-06	0.0650179	0.459	0.311	0.0969838
Casp2	5.77973e-06	0.0869214	0.155	0.085	0.0984807
Nbr1	5.82704e-06	0.0802409	0.201	0.117	0.0992869
Sf3a3	5.91354e-06	0.0986303	0.196	0.114	0.100761
Cpt1a	5.9399e-06	0.0326376	0.285	0.177	0.10121
Ftl1	5.99866e-06	0.0300096	0.269	0.164	0.102211
Ncoa2	6.06246e-06	0.112642	0.333	0.218	0.103298
Eif2s3x	6.09957e-06	0.0320076	0.116	0.057	0.10393
Crispld2	6.13686e-06	-0.159114	0.002	0.049	0.104566
Arhgap26	6.20119e-06	0.130867	0.349	0.232	0.105662
Micu3	6.23013e-06	0.0815746	0.048	0.016	0.106155
Ern1	6.26202e-06	-0.320981	0.082	0.16	0.106699
Aa467197	6.30589e-06	-0.270067	0.059	0.133	0.107446
Snrnp40	6.36335e-06	0.0458057	0.135	0.069	0.108425
Prcc	6.39323e-06	0.0782655	0.203	0.119	0.108934
Syncrip	6.42083e-06	0.108384	0.384	0.256	0.109405
Ikzf2	6.43746e-06	0.133078	0.162	0.091	0.109688
Prmt1	6.45376e-06	0.10036	0.237	0.146	0.109966
Amd1	6.51761e-06	0.0544073	0.084	0.037	0.111054
Ptgir	6.61615e-06	0.0578465	0.057	0.021	0.112733
Kdm2b	6.65464e-06	0.122613	0.235	0.145	0.113388
Ube2h	6.66537e-06	0.0880032	0.322	0.211	0.113571
Ssr2	6.67429e-06	0.0444711	0.233	0.139	0.113723
Prpf38a	6.74895e-06	0.0349166	0.11	0.053	0.114995
Fam21	6.92119e-06	0.0783226	0.242	0.149	0.11793
Cog5	6.97287e-06	0.0309788	0.128	0.065	0.118811
Slc9a9	7.02842e-06	0.0998028	0.208	0.123	0.119757
Smchd1	7.0857e-06	0.118783	0.418	0.291	0.120733
Ccar1	7.16276e-06	0.102417	0.269	0.172	0.122046
Cep128	7.23343e-06	0.0387626	0.043	0.014	0.12325
Actb	7.23647e-06	-0.150289	0.995	0.998	0.123302
Cish	7.44797e-06	-0.358237	0.388	0.447	0.126906
Psmb7	7.46654e-06	0.0282781	0.274	0.167	0.127222
Gpbp1l1	7.47371e-06	0.0770731	0.336	0.217	0.127345
Uqcrc1	7.49433e-06	0.0470511	0.361	0.234	0.127696
Tbx21	7.49791e-06	0.0654473	0.217	0.129	0.127757
Cox7c	7.5139e-06	0.0597798	0.247	0.151	0.128029
Rnaset2a	7.5153e-06	0.0324023	0.219	0.129	0.128053
Ercc6l2	7.52166e-06	0.0911007	0.105	0.051	0.128162
Tkt	7.71408e-06	0.101928	0.42	0.291	0.13144
Pcmt1	7.94479e-06	0.0943132	0.249	0.155	0.135371
Arglu1	8.27881e-06	0.047932	0.208	0.122	0.141063
Prpf39	8.2809e-06	0.066552	0.178	0.102	0.141098
Pdcd2l	8.29302e-06	0.0652953	0.062	0.024	0.141305
Rfx1	8.29802e-06	0.0753133	0.13	0.068	0.14139
Rabgap1l	8.32901e-06	0.0951559	0.372	0.25	0.141918
Nudc	8.40083e-06	0.0615293	0.219	0.13	0.143142
Cnot4	8.43501e-06	0.13855	0.174	0.1	0.143724
Tsc22d2	8.47347e-06	0.0368874	0.158	0.086	0.144379
Fig4	8.4991e-06	0.0893879	0.071	0.03	0.144816
S100a6	8.5095e-06	0.125007	0.495	0.361	0.144993
2210016l21rik	8.54053e-06	0.0911819	0.098	0.047	0.145522
Srgn	8.55764e-06	-0.188812	0.783	0.798	0.145814
Dus2l	8.75998e-06	0.044188	0.071	0.029	0.149261
Ube2b	8.7932e-06	0.0905656	0.393	0.265	0.149827
Pcf11	8.86114e-06	0.0850519	0.263	0.164	0.150985
Zdhhc15	8.90219e-06	0.0813852	0.082	0.037	0.151684
Usmg5	8.97666e-06	0.0534291	0.212	0.125	0.152953
Gid8	9.0548e-06	0.0638395	0.121	0.062	0.154285
Snw1	9.06995e-06	0.0744332	0.331	0.215	0.154543
Pvt1	9.08062e-06	0.066746	0.089	0.041	0.154725
Gcnt1	9.12064e-06	0.0465095	0.071	0.029	0.155407
Cpox	9.16294e-06	0.0895487	0.119	0.061	0.156127
Msl1	9.19114e-06	0.0878992	0.411	0.278	0.156608
Ccdc59	9.27602e-06	0.0692205	0.167	0.094	0.158054
Nfe2l1	9.52099e-06	0.0742818	0.276	0.176	0.162228
Sde2	9.58504e-06	0.0891272	0.146	0.08	0.16332
Eif3e	9.59021e-06	0.1104	0.434	0.299	0.163408
Gnl2	9.60292e-06	0.064539	0.153	0.084	0.163624
Rwdd2b	9.64755e-06	0.0359687	0.048	0.017	0.164385
Rps9	9.68166e-06	0.116108	0.886	0.796	0.164966
Hmga1	9.72239e-06	0.034273	0.043	0.014	0.16566
Nrp1	9.84842e-06	0.184423	0.422	0.302	0.167807
Arl16	9.92237e-06	0.0500172	0.05	0.018	0.169067
2810001g20rik	9.95184e-06	0.0790523	0.068	0.028	0.169569
Akap8	1.00478e-05	0.121125	0.329	0.216	0.171204
Mia3	1.00516e-05	0.0785934	0.315	0.206	0.171269
Pfkl	1.01079e-05	-0.310666	0.142	0.221	0.172229
Tlr1	1.01738e-05	0.111524	0.066	0.027	0.173352
Wbscr22	1.01789e-05	0.0375495	0.094	0.043	0.173438
Fra10ac1	1.02058e-05	0.0350157	0.062	0.024	0.173897
Commd8	1.02177e-05	0.058913	0.253	0.156	0.174099
Eny2	1.02792e-05	0.059843	0.112	0.056	0.175146
Rpl6	1.02942e-05	0.112517	0.744	0.586	0.175403
Hexb	1.05424e-05	0.0396477	0.128	0.066	0.179632
Hadha	1.05511e-05	0.0880369	0.356	0.236	0.17978
Arid3a	1.0555e-05	0.076899	0.094	0.044	0.179847
Tmem154	1.06636e-05	0.051599	0.219	0.131	0.181697
Il10rb	1.06949e-05	0.043269	0.158	0.087	0.18223
Rps21	1.07764e-05	0.130385	0.886	0.787	0.18362
Bclaf1	1.08645e-05	0.0497178	0.338	0.218	0.18512
Thg1l	1.0874e-05	0.0302302	0.032	0.009	0.185283
Ube2e1	1.09062e-05	0.0548401	0.178	0.101	0.18583
Cast	1.10075e-05	0.0618362	0.45	0.306	0.187557
Rfk	1.10769e-05	0.0323029	0.21	0.123	0.188739
Gemin5	1.11228e-05	0.101891	0.089	0.042	0.189522
Ubxn2a	1.11532e-05	0.0335203	0.174	0.098	0.190039
Bzw1	1.11863e-05	0.111406	0.5	0.353	0.190604
Pqbp1	1.12475e-05	0.0706483	0.176	0.101	0.191645
Ppp6c	1.1315e-05	0.0234711	0.192	0.11	0.192796
Shkbp1	1.13983e-05	0.087792	0.169	0.096	0.194215
Trbv12-2	1.14961e-05	0.0137631	0.034	0.01	0.195882
Rpl18	1.15535e-05	0.132431	0.847	0.736	0.196861
Sptlc2	1.1574e-05	0.0438535	0.235	0.143	0.19721
Lsm7	1.15845e-05	0.00821047	0.064	0.025	0.197388
Acin1	1.15991e-05	0.0796965	0.489	0.336	0.197637
Copa	1.16096e-05	0.112572	0.445	0.304	0.197816
Nr2c2	1.16801e-05	0.140292	0.374	0.258	0.199016
Fchsd2	1.17093e-05	0.0846124	0.16	0.089	0.199515
Nudt21	1.17485e-05	0.0412705	0.075	0.032	0.200182
Farp1	1.17653e-05	0.069423	0.128	0.068	0.200469
Ndufaf7	1.17727e-05	0.0287713	0.071	0.03	0.200595
Nbeal1	1.18812e-05	0.0726533	0.119	0.061	0.202444
Marveld2	1.18955e-05	0.0395504	0.046	0.015	0.202688
Dera	1.18976e-05	0.066311	0.155	0.085	0.202724
Nucks1	1.21312e-05	0.0803223	0.365	0.246	0.206703
D16ertd472e	1.21388e-05	-0.383833	0.281	0.345	0.206833
Ipo4	1.22257e-05	0.0319424	0.046	0.015	0.208314
Tmod3	1.23491e-05	0.0740645	0.438	0.301	0.210416
Cct4	1.23755e-05	0.0439722	0.436	0.289	0.210866
Iqgap1	1.24101e-05	0.14371	0.82	0.705	0.211455
Ikbkb	1.24375e-05	0.102663	0.336	0.224	0.211923
Pik3r5	1.24749e-05	0.0904365	0.18	0.106	0.212559
Bpgm	1.25051e-05	0.0914352	0.094	0.045	0.213074
Cdc26	1.25655e-05	0.0254342	0.066	0.027	0.214103
Mpc1	1.25792e-05	0.0259676	0.055	0.02	0.214338
Slc39a1	1.2663e-05	0.050914	0.107	0.053	0.215765
Emp3	1.2852e-05	0.0475966	0.308	0.197	0.218985
Ints9	1.29558e-05	0.0560567	0.087	0.04	0.220754
Sbds	1.29606e-05	0.0532331	0.187	0.109	0.220836
Slc35c1	1.29837e-05	0.0578955	0.105	0.052	0.22123
Fam203a	1.30257e-05	0.0500772	0.039	0.012	0.221945
Ly6g5b	1.30615e-05	-0.23576	0.039	0.102	0.222555
Psma3	1.30645e-05	0.0523304	0.201	0.118	0.222607
Xlr4a	1.31e-05	0.064413	0.114	0.058	0.223211
Snrpc	1.32643e-05	0.0356478	0.116	0.059	0.226011
Parp1	1.33092e-05	0.0927711	0.24	0.149	0.226776
Baz2b	1.33825e-05	0.117136	0.089	0.042	0.228024
Cux1	1.34208e-05	0.0970389	0.171	0.098	0.228676
Gpatch11	1.34219e-05	0.0204675	0.1	0.048	0.228696
Cd53	1.35611e-05	0.141831	0.756	0.605	0.231067
Cdc42ep3	1.36851e-05	0.100221	0.171	0.099	0.23318
Mus81	1.3916e-05	0.046608	0.08	0.036	0.237115
Akr1b3	1.40631e-05	0.0458255	0.155	0.086	0.239622
Memo1	1.41865e-05	0.0607721	0.087	0.04	0.241725
Rpl13	1.41866e-05	0.140533	0.826	0.712	0.241726
Casc3	1.42833e-05	0.041422	0.199	0.117	0.243373
Fhl3	1.43782e-05	0.026269	0.071	0.03	0.24499
Tpgs1	1.43997e-05	0.0508695	0.11	0.055	0.245356
Ggt1	1.44014e-05	0.0940843	0.048	0.017	0.245385
1810009a15rik	1.44725e-05	0.030285	0.146	0.079	0.246596
Gabarapl2	1.45938e-05	0.032042	0.224	0.134	0.248664
Uck2	1.46595e-05	0.0569413	0.148	0.082	0.249784
Tcea1	1.4861e-05	0.0507691	0.116	0.059	0.253216
Ldlrad4	1.49446e-05	-0.283836	0.059	0.127	0.254641
Stap1	1.5032e-05	0.0722577	0.151	0.083	0.256131
Zbtb1	1.50727e-05	0.063418	0.301	0.198	0.256823
Irf3	1.51324e-05	0.0519573	0.253	0.156	0.25784
Cox8a	1.52389e-05	0.0697701	0.283	0.181	0.259656
Phf7	1.53959e-05	0.052592	0.041	0.013	0.26233
Add1	1.56367e-05	0.100344	0.498	0.351	0.266434
Tram1	1.56471e-05	0.0688387	0.539	0.374	0.266611
Srp9	1.58258e-05	0.0102069	0.121	0.062	0.269655
Zfml	1.58929e-05	0.0577176	0.265	0.167	0.270799
Pcmtd2	1.59998e-05	0.088293	0.178	0.104	0.272621
Armc8	1.62294e-05	0.0510322	0.119	0.061	0.276532
Cul4b	1.62594e-05	0.0339754	0.146	0.08	0.277043
Rassf3	1.63203e-05	0.0855913	0.158	0.089	0.278081
Bach2	1.64069e-05	0.0871038	0.071	0.03	0.279558
Mrpl30	1.64395e-05	0.0590506	0.178	0.103	0.280113
Dnttip1	1.65805e-05	0.0470163	0.164	0.093	0.282516
Ebna1bp2	1.66366e-05	0.0808518	0.162	0.093	0.283471
Gng5	1.66965e-05	-0.0103788	0.13	0.067	0.284491
Dnajc3	1.67549e-05	0.0652534	0.409	0.278	0.285487
Ddx60	1.67552e-05	0.0780658	0.146	0.081	0.285492
Med17	1.67556e-05	0.0414216	0.139	0.075	0.285498
Bc147527	1.67847e-05	0.0252224	0.034	0.01	0.285995
Heatr2	1.69847e-05	0.0220558	0.046	0.016	0.289401
Glul	1.70145e-05	0.0494981	0.174	0.099	0.28991
Pmepa1	1.71785e-05	-0.286411	0.105	0.183	0.292705
Rala	1.73263e-05	0.0774561	0.16	0.09	0.295223
Ifih1	1.75029e-05	0.0783741	0.196	0.117	0.298232
Prkd3	1.77139e-05	0.0893603	0.153	0.086	0.301827
Hes6	1.79749e-05	0.0711529	0.105	0.053	0.306275
Ttc9c	1.80136e-05	0.103438	0.16	0.091	0.306934
Pydc3	1.83095e-05	0.0779093	0.21	0.126	0.311975
Ppp4r2	1.83214e-05	0.0367462	0.228	0.139	0.312178
G6pdx	1.83264e-05	0.0436277	0.112	0.056	0.312264
Kif1b	1.83386e-05	0.0779097	0.183	0.108	0.312472
Eef1g	1.84284e-05	0.113287	0.653	0.51	0.314002
Tug1	1.84639e-05	0.0338945	0.203	0.121	0.314606
Gm8730	1.85812e-05	0.0373473	0.066	0.028	0.316604
Naca	1.86109e-05	0.1319	0.696	0.558	0.317112
Sec62	1.86225e-05	0.0662968	0.356	0.236	0.317309
Pim2	1.86433e-05	0.051877	0.116	0.06	0.317664
Dusp14	1.87267e-05	0.0994011	0.068	0.029	0.319084
Sfpq	1.88914e-05	0.0849173	0.523	0.376	0.321891
Rnf220	1.89375e-05	0.0181331	0.217	0.129	0.322676
Sike1	1.8938e-05	0.0424345	0.123	0.064	0.322684
Inpp5k	1.90828e-05	0.0727179	0.174	0.101	0.325152
Ep400	1.90901e-05	0.0958663	0.452	0.318	0.325277
Elf1	1.9116e-05	0.108276	0.562	0.412	0.325718
Arhgap25	1.91239e-05	0.091113	0.29	0.188	0.325853
Rps28	1.9355e-05	0.123303	0.518	0.384	0.329791
Chd4	1.94095e-05	0.15645	0.744	0.618	0.330719
Phax	1.95678e-05	0.0860995	0.153	0.087	0.333416
Zfc3h1	1.99513e-05	0.0844883	0.226	0.14	0.33995
5830444b04rik	2.01263e-05	0.0455639	0.037	0.011	0.342932
Dennd1c	2.02299e-05	0.0250081	0.267	0.167	0.344697
Slc35e2	2.02994e-05	0.0249961	0.105	0.052	0.345881
Snrnp27	2.03244e-05	0.0306766	0.116	0.06	0.346307
Oaz2	2.03802e-05	0.0741773	0.068	0.029	0.347258
Slc30a7	2.05006e-05	0.0522473	0.094	0.045	0.349309
Fbxo25	2.06145e-05	0.0736078	0.082	0.038	0.351251
Siae	2.06863e-05	0.0314281	0.057	0.022	0.352474
Zfp800	2.07467e-05	0.0898817	0.142	0.078	0.353504
Tsn	2.08635e-05	0.0372096	0.292	0.187	0.355494
Zfp809	2.09225e-05	0.0228585	0.057	0.022	0.356498
Zfp142	2.09615e-05	0.0571154	0.075	0.034	0.357163
Det1	2.10034e-05	0.0552615	0.048	0.017	0.357877
Ndufs2	2.11832e-05	0.0409814	0.274	0.173	0.360941
Kctd5	2.13046e-05	0.0573616	0.08	0.036	0.363009
Gtf2h1	2.13764e-05	0.059543	0.199	0.118	0.364233
Pkp4	2.15647e-05	0.122989	0.094	0.046	0.36744
N-R5-8s1	2.15689e-05	0.0481151	0.075	0.034	0.367513
Alms1	2.18163e-05	0.0331816	0.037	0.011	0.371727
Etfdh	2.21083e-05	0.0614931	0.103	0.051	0.376703
Cd44	2.21553e-05	-0.262512	0.557	0.591	0.377504
Nol11	2.2264e-05	0.0216641	0.126	0.066	0.379356
Tsr2	2.2595e-05	0.0314831	0.064	0.026	0.384996
Os9	2.271e-05	0.0983825	0.468	0.336	0.386955
Magohb	2.27911e-05	0.0467548	0.034	0.01	0.388338
Dnajc15	2.31983e-05	0.0832279	0.251	0.161	0.395276
Commd2	2.32875e-05	0.0413573	0.121	0.063	0.396796
Stag2	2.33182e-05	0.117578	0.461	0.338	0.397319
Tmem160	2.34103e-05	0.0591902	0.301	0.193	0.398888
Rpl27	2.35593e-05	0.112358	0.612	0.469	0.401426
Nab1	2.3761e-05	0.0256963	0.368	0.245	0.404863
C030034i22rik	2.37776e-05	0.0346711	0.034	0.01	0.405147
Gapdh	2.3838e-05	-0.316373	0.619	0.61	0.406176
Hscb	2.38436e-05	0.0222454	0.064	0.026	0.406272
Tcof1	2.38704e-05	0.049561	0.324	0.211	0.406727
Atg4b	2.38884e-05	0.064561	0.107	0.054	0.407035
Pik3r4	2.40358e-05	0.0613851	0.091	0.044	0.409546
Pdcd7	2.42077e-05	0.0463931	0.091	0.044	0.412476
Hp1bp3	2.43183e-05	0.12994	0.534	0.397	0.41436
Akna	2.44473e-05	0.11689	0.509	0.359	0.416558
Zfp36	2.457e-05	0.0409071	0.24	0.149	0.418648
Klc4	2.46654e-05	0.0637896	0.078	0.035	0.420274
Rps13	2.47086e-05	0.125123	0.849	0.746	0.421011
Wdr74	2.48184e-05	0.0324286	0.094	0.045	0.42288
Ppie	2.483e-05	0.0202193	0.084	0.039	0.423079
Mri1	2.49458e-05	0.0300289	0.135	0.073	0.425051
Bola3	2.55028e-05	0.00806749	0.114	0.058	0.434541
2022-03-06	2.55892e-05	0.0206911	0.242	0.148	0.436014
Zkscan3	2.57268e-05	0.0429791	0.116	0.061	0.438359
Msh2	2.57286e-05	0.0753389	0.144	0.08	0.43839
Enpp1	2.6026e-05	0.0683585	0.05	0.019	0.443457
Sp3	2.60891e-05	0.0969551	0.402	0.28	0.444532
Skil	2.62104e-05	-0.334658	0.432	0.475	0.446598
Efr3a	2.63227e-05	0.096914	0.333	0.226	0.448513
Rabl6	2.68547e-05	0.0886109	0.183	0.109	0.457578
Ulk1	2.7084e-05	0.0800903	0.098	0.049	0.461484
Tubgcp5	2.75769e-05	0.0653732	0.105	0.053	0.469882
Fry	2.77132e-05	0.0619997	0.068	0.03	0.472206
Rad23a	2.77896e-05	0.0419688	0.171	0.099	0.473506
Tespa1	2.79527e-05	0.0712647	0.158	0.09	0.476286
Polr1a	2.7961e-05	0.0695293	0.1	0.05	0.476428
Dock2	2.79712e-05	0.180172	0.801	0.693	0.476601
Zfp266	2.8133e-05	0.0595855	0.142	0.079	0.479359
Hibadh	2.86785e-05	0.0651237	0.112	0.058	0.488652
Adora2a	2.87889e-05	0.0672389	0.112	0.058	0.490534
Zfp668	2.88726e-05	0.0521909	0.055	0.021	0.49196
Srrt	2.9054e-05	0.0879573	0.356	0.243	0.495051
Trac	2.90569e-05	0.0799303	0.539	0.379	0.495101
L3mbtl3	2.93379e-05	0.0728232	0.139	0.078	0.499888
Hnrnpr	2.93465e-05	0.0363167	0.304	0.197	0.500035
Sh3kbp1	2.95115e-05	0.134706	0.616	0.481	0.502847
Snap29	2.98219e-05	0.0313043	0.144	0.08	0.508135
Urb2	2.99528e-05	0.0459912	0.053	0.02	0.510366
Ptprj	3.00493e-05	0.0998915	0.128	0.07	0.512011
Echdc1	3.01636e-05	0.0347782	0.041	0.014	0.513958
Hif1a	3.02186e-05	-0.26283	0.737	0.717	0.514894
Bbx	3.03955e-05	0.0501739	0.219	0.134	0.517909
Ccdc82	3.0702e-05	0.0870922	0.153	0.088	0.523132
Shpk	3.09827e-05	0.0392813	0.041	0.014	0.527915
Tmem173	3.12412e-05	0.0176577	0.258	0.161	0.53232
Il16	3.16619e-05	0.0521825	0.34	0.228	0.539487
Mcu	3.16911e-05	0.0393087	0.096	0.047	0.539984
Zbtb22	3.19072e-05	0.0402364	0.105	0.053	0.543666
Usp14	3.19448e-05	0.0243154	0.151	0.084	0.544308
Srrm2	3.19814e-05	0.149818	0.749	0.584	0.544931
Trim26	3.19914e-05	0.0303208	0.272	0.173	0.545102
Mrps5	3.20265e-05	0.0639325	0.13	0.071	0.5457
Farsa	3.23226e-05	0.0545707	0.116	0.061	0.550745
Hint1	3.27978e-05	0.0831073	0.361	0.245	0.558842
Rpl14	3.29699e-05	0.122741	0.861	0.771	0.561775
Rplp2	3.30484e-05	0.139862	0.804	0.697	0.563112
Ptms	3.30697e-05	0.0906513	0.212	0.133	0.563474
Rbbp5	3.31266e-05	0.0999526	0.148	0.085	0.564444
Sdhb	3.31906e-05	0.0237777	0.299	0.192	0.565534
Sh2b1	3.32186e-05	-0.348704	0.269	0.328	0.566012
Psmc6	3.3627e-05	0.00699151	0.185	0.108	0.57297
Smim19	3.38525e-05	0.0493899	0.075	0.034	0.576813
Cd200	3.38912e-05	0.0757135	0.107	0.056	0.577473
Timm21	3.38948e-05	0.0701171	0.048	0.018	0.577533
Gins3	3.39557e-05	0.0629114	0.039	0.013	0.578571
Gpd1l	3.43819e-05	0.051838	0.073	0.033	0.585833
Gps2	3.4648e-05	0.0439895	0.192	0.115	0.590367
Smim11	3.5453e-05	0.0234249	0.08	0.037	0.604084
Trim12a	3.56317e-05	0.0249739	0.226	0.138	0.607128
Dpf2	3.58904e-05	0.057006	0.196	0.12	0.611536
2410016o06rik	3.61243e-05	0.0498252	0.057	0.023	0.615522
Rap1a	3.62585e-05	0.0659424	0.395	0.268	0.617808
Eif6	3.63707e-05	0.0274912	0.276	0.177	0.619721
Tubb6	3.64453e-05	-0.188322	0.016	0.065	0.620991
Mpnd	3.6521e-05	0.0320178	0.187	0.112	0.622282
Plcl2	3.66028e-05	0.0938962	0.269	0.177	0.623674
Cdk11b	3.66095e-05	0.0645698	0.297	0.193	0.62379
Papd5	3.67498e-05	0.0453425	0.208	0.125	0.626179
Csnk2a1	3.72828e-05	0.0441635	0.231	0.144	0.635261
Rpl24	3.7373e-05	0.0802575	0.215	0.134	0.636798
Zzz3	3.75653e-05	0.0303374	0.192	0.115	0.640076
Arid4a	3.76869e-05	0.0392455	0.281	0.182	0.642146
Bccip	3.80162e-05	0.011184	0.119	0.062	0.647758
2610018g03rik	3.80173e-05	0.0756815	0.29	0.19	0.647777
Rangap1	3.81042e-05	0.068425	0.338	0.229	0.649258
Psmd2	3.81366e-05	0.052191	0.4	0.273	0.64981
Zmynd11	3.83862e-05	0.0135969	0.256	0.161	0.654063
Grcc10	3.84436e-05	0.0556254	0.073	0.033	0.655041
Zfp386	3.85039e-05	0.061351	0.119	0.064	0.656068
Nckap1l	3.87977e-05	0.0315609	0.39	0.259	0.661074
Ndrg1	3.88603e-05	-0.390336	0.064	0.127	0.662141
Cd97	3.88923e-05	0.129676	0.642	0.503	0.662685
Spn	3.91889e-05	0.114512	0.824	0.71	0.667739
Pomp	3.95438e-05	0.0639688	0.368	0.248	0.673786
Serpini1	3.95647e-05	0.0512131	0.041	0.014	0.674144
Trbv2	3.99057e-05	-0.202671	0.014	0.061	0.679953
Birc3	3.99697e-05	0.0468373	0.199	0.121	0.681044
Phactr2	4.00378e-05	0.0966428	0.1	0.052	0.682204
Bnip3	4.03086e-05	-0.208734	0.018	0.068	0.686818
Pde4dip	4.03241e-05	0.0824217	0.174	0.103	0.687082
Knop1	4.0473e-05	0.0678539	0.08	0.037	0.68962
Il2rg	4.05981e-05	0.117906	0.658	0.505	0.691752
Tnrc6b	4.0696e-05	0.12091	0.416	0.294	0.69342
N4bp2l2	4.09029e-05	0.0582429	0.297	0.194	0.696944
Pddc1	4.11576e-05	0.0378123	0.082	0.039	0.701285
Baiap3	4.15842e-05	0.0245211	0.05	0.019	0.708552
Dars	4.17938e-05	0.0795347	0.253	0.164	0.712125
Nav2	4.21356e-05	0.0901063	0.046	0.017	0.717948
Rapgef1	4.22509e-05	0.0817843	0.384	0.263	0.719914
Rpf2	4.2324e-05	0.0505798	0.066	0.029	0.721159
Cenpc1	4.23252e-05	0.0448265	0.082	0.039	0.721179
Rad17	4.23992e-05	0.0652677	0.087	0.042	0.722439
Osbp	4.24346e-05	0.0394459	0.169	0.098	0.723044
Gm26740	4.24837e-05	0.0927362	0.05	0.019	0.723879
Zcchc8	4.26433e-05	0.057575	0.192	0.116	0.726598
Rnf113a2	4.29075e-05	0.04935	0.098	0.05	0.731102
Ppp1r3b	4.29831e-05	-0.228149	0.027	0.081	0.732389
Ccdc125	4.32343e-05	0.0572708	0.066	0.029	0.736669
Hmces	4.34643e-05	0.0365755	0.098	0.049	0.740588
Tbrg1	4.35262e-05	0.017737	0.322	0.21	0.741643
Nfu1	4.36277e-05	0.0504447	0.098	0.05	0.743373
H2-Ke2	4.38281e-05	0.00665617	0.174	0.101	0.746787
Haus4	4.38295e-05	0.0491514	0.073	0.033	0.746811
Adk	4.38604e-05	0.0144553	0.05	0.019	0.747337
Wdr45	4.38954e-05	0.0522223	0.087	0.042	0.747934
Mrpl3	4.39182e-05	0.038521	0.132	0.073	0.748322
Sf3b3	4.39752e-05	0.0960294	0.242	0.155	0.749293
Rbm8a	4.40181e-05	0.0484615	0.205	0.124	0.750024
Khdrbs1	4.4419e-05	0.0725172	0.4	0.281	0.756856
Ap3s2	4.44317e-05	0.0404448	0.094	0.046	0.757072
Stk39	4.44848e-05	0.0440885	0.242	0.153	0.757977
Ctsa	4.45449e-05	0.114809	0.281	0.186	0.759
Arrb1	4.51629e-05	-0.309397	0.073	0.137	0.769531
Rps7	4.53194e-05	0.139665	0.749	0.654	0.772196
Npm3	4.53882e-05	0.0325583	0.153	0.087	0.773369
Saysd1	4.54582e-05	0.0298327	0.043	0.015	0.774562
Osbpl9	4.56504e-05	0.0606321	0.162	0.095	0.777837
Psmc3	4.58835e-05	0.0488389	0.404	0.276	0.781808
Pgd	4.60458e-05	0.0221897	0.176	0.103	0.784574
Macf1	4.61331e-05	0.141535	0.808	0.681	0.786061
Uvssa	4.6164e-05	0.0527436	0.084	0.041	0.786589
Chic2	4.65604e-05	0.0757295	0.224	0.139	0.793343
Rps27	4.68108e-05	0.120711	0.749	0.631	0.797609
Elmsan1	4.68227e-05	0.107418	0.224	0.142	0.797812
Lamc1	4.70932e-05	-0.270902	0.132	0.205	0.80242
Snx12	4.71355e-05	0.0578621	0.137	0.076	0.803141
Rexo2	4.72397e-05	0.0430988	0.324	0.213	0.804917
Slc30a1	4.77152e-05	0.0284492	0.066	0.029	0.81302
Vps36	4.82248e-05	0.0539934	0.247	0.156	0.821703
Snrpd2	4.83599e-05	0.0773316	0.24	0.154	0.824004
Pcnt	4.84114e-05	0.103481	0.189	0.116	0.824882
Csnk1g3	4.84916e-05	0.0535021	0.178	0.106	0.826248
Ptpn6	4.85649e-05	0.0460335	0.34	0.226	0.827497
Egln3	4.86493e-05	-0.31374	0.066	0.131	0.828935
Clcc1	4.86833e-05	0.0236341	0.107	0.055	0.829515
Sec23ip	4.89648e-05	0.0272364	0.199	0.12	0.834311
Hnrnpll	4.91422e-05	-0.344366	0.26	0.323	0.837334
Hipk2	4.93016e-05	0.0471423	0.151	0.086	0.84005
Dido1	4.97424e-05	0.0624025	0.221	0.14	0.847561
Rbms2	4.97728e-05	0.0550647	0.089	0.044	0.848079
Ash2l	5.0022e-05	0.070055	0.189	0.114	0.852325
Map4k4	5.01018e-05	0.0515912	0.418	0.291	0.853684
Tradd	5.0112e-05	0.00937045	0.11	0.057	0.853859
Khsrp	5.01978e-05	0.0370937	0.32	0.211	0.85532
Prkar2a	5.02858e-05	0.0748927	0.13	0.072	0.856819
B3galt2	5.05363e-05	-0.177865	0.014	0.06	0.861088
Lcmt1	5.12452e-05	0.0368462	0.103	0.053	0.873166
Il6st	5.12737e-05	0.0452492	0.068	0.03	0.873653
Smcr8	5.14678e-05	0.0928131	0.16	0.094	0.87696
Pcgf6	5.2004e-05	0.0257933	0.053	0.021	0.886096
Smap2	5.21047e-05	0.0606431	0.386	0.267	0.887813
Btf3	5.23091e-05	0.0566352	0.473	0.328	0.891295
Tmx3	5.24851e-05	0.0527615	0.281	0.185	0.894294
Pim1	5.25311e-05	0.136387	0.432	0.311	0.895078
Usp3	5.25357e-05	0.0668791	0.288	0.191	0.895155
Rinl	5.26914e-05	0.0665601	0.518	0.366	0.897808
Lnpep	5.29667e-05	0.0681038	0.562	0.404	0.9025
Tnfaip8l2	5.30066e-05	0.0826777	0.142	0.082	0.90318
Mrps21	5.30254e-05	0.0494479	0.107	0.056	0.903499
Rbm3	5.3179e-05	0.0416935	0.466	0.321	0.906118
Taf10	5.34622e-05	-0.0120209	0.331	0.212	0.910942
Taf1d	5.38191e-05	0.053402	0.132	0.074	0.917024
Kdm5c	5.39079e-05	0.0696871	0.347	0.237	0.918536
Tfrc	5.39339e-05	-0.301563	0.123	0.196	0.918979
Fkrp	5.42786e-05	0.0768446	0.107	0.057	0.924853
Vps4b	5.44726e-05	0.0632298	0.304	0.201	0.928159
Mboat1	5.47013e-05	0.0359627	0.068	0.03	0.932056
Rpl34	5.48005e-05	0.100337	0.765	0.651	0.933746
Snx4	5.48791e-05	0.00482936	0.24	0.148	0.935085
Skp1a	5.49379e-05	0.0406893	0.301	0.197	0.936087
S100a11	5.49809e-05	0.0389332	0.199	0.12	0.93682
Tgs1	5.51027e-05	0.0719344	0.114	0.061	0.938896
Gpi1	5.53974e-05	-0.337114	0.635	0.603	0.943916
Crebrf	5.61382e-05	0.0787976	0.226	0.143	0.956538
Slc1a5	5.67682e-05	0.0535143	0.274	0.179	0.967273
Ctsc	5.69145e-05	0.0518432	0.167	0.098	0.969767
Eif2b2	5.75017e-05	0.0493402	0.164	0.097	0.979772
Tiprl	5.79271e-05	0.0267912	0.194	0.117	0.98702
Prf1	5.79584e-05	0.0422069	0.053	0.021	0.987553
Sigirr	5.82122e-05	0.0502104	0.183	0.11	0.991879
Hnrnpa2b1	5.86675e-05	0.124845	0.817	0.692	0.999635
N4bp2l1	5.87771e-05	0.0595185	0.148	0.085	1
Scfd1	5.93788e-05	0.0206438	0.148	0.084	1
Phf11b	6.00037e-05	0.00846512	0.21	0.128	1
D17h6s56e-5	6.10245e-05	0.101522	0.13	0.073	1
Ube2j2	6.12691e-05	0.0529396	0.231	0.145	1
Dus3l	6.15826e-05	0.0442843	0.089	0.044	1
Mrps6	6.20218e-05	-0.0011147	0.11	0.057	1
Alg12	6.2134e-05	0.0282164	0.059	0.025	1
Ptprcap	6.21844e-05	0.0783005	0.514	0.376	1
Ppp3ca	6.23311e-05	0.0681884	0.194	0.12	1
Sfrs18	6.24901e-05	0.0333061	0.217	0.135	1
Gon4l	6.25174e-05	0.051334	0.215	0.134	1
Snrnp48	6.2994e-05	0.0551385	0.13	0.072	1
Trim28	6.30113e-05	0.0268618	0.221	0.138	1
Ralbp1	6.34361e-05	0.0672562	0.267	0.174	1
Coa5	6.35437e-05	0.0325034	0.242	0.152	1
Mapk11	6.39489e-05	0.0462855	0.05	0.02	1
Qtrt1	6.44295e-05	0.0402818	0.039	0.013	1
Ctage5	6.44733e-05	0.0290574	0.242	0.155	1
Got2	6.48147e-05	0.0839681	0.295	0.198	1
Acad9	6.49122e-05	0.0683151	0.068	0.031	1
Foxp1	6.49405e-05	0.0656939	0.174	0.105	1
Spin1	6.53434e-05	0.106792	0.224	0.144	1
Fbxo38	6.55127e-05	0.0227401	0.18	0.107	1
Suds3	6.64624e-05	0.0273081	0.276	0.18	1
Jund	6.66569e-05	-0.230406	0.705	0.698	1
Wdr75	6.69891e-05	0.0551651	0.094	0.047	1
Mrps15	6.70541e-05	0.0461647	0.13	0.073	1
Phf15	6.73902e-05	0.00448847	0.256	0.163	1
Churc1	6.764e-05	0.0307984	0.082	0.04	1
Ino80e	6.78177e-05	0.0147523	0.135	0.075	1
U2af2	6.81854e-05	0.0278317	0.301	0.197	1
Pdap1	6.83128e-05	0.0275439	0.279	0.181	1
D19ertd737e	6.86099e-05	0.0699238	0.148	0.086	1
Dr1	6.9147e-05	0.0125513	0.253	0.161	1
Iqgap2	6.94544e-05	0.100064	0.372	0.266	1
Nek8	6.96641e-05	0.0591327	0.041	0.015	1
Nek9	7.006e-05	0.0203088	0.288	0.189	1
Yipf6	7.01792e-05	0.0484107	0.1	0.052	1
Tbc1d13	7.03653e-05	0.0368035	0.121	0.066	1
Rab7l1	7.03913e-05	0.0381965	0.064	0.028	1
Atf6	7.12671e-05	-0.00798005	0.221	0.136	1
Hnrnpu	7.14611e-05	0.0923658	0.795	0.662	1
Rrp15	7.15019e-05	0.0150643	0.053	0.021	1
Ipcef1	7.1525e-05	0.123761	0.178	0.11	1
Pex3	7.20782e-05	0.049219	0.073	0.034	1
Sirt7	7.20953e-05	0.0500174	0.393	0.272	1
Zfp790	7.26083e-05	0.047403	0.055	0.023	1
Rpl35a	7.26401e-05	0.10184	0.486	0.372	1
Arhgap5	7.26433e-05	0.050856	0.094	0.047	1
Dgcr6	7.3134e-05	0.0711289	0.048	0.019	1
Fas	7.3161e-05	0.0346415	0.078	0.037	1
Ipo7	7.33609e-05	0.0480101	0.247	0.159	1
4632415l05rik	7.3533e-05	0.0351512	0.041	0.015	1
Mtdh	7.38451e-05	0.0714296	0.4	0.277	1
Lrrk1	7.40656e-05	0.0602409	0.05	0.02	1
Rps2	7.41876e-05	0.135364	0.806	0.701	1
Wdr6	7.45411e-05	0.0644681	0.103	0.054	1
Rps26	7.46706e-05	0.134238	0.779	0.647	1
Gpr174	7.49364e-05	0.103107	0.221	0.141	1
Ppp6r2	7.49775e-05	0.0585084	0.151	0.087	1
Ifi30	7.50369e-05	0.00832551	0.091	0.045	1
Sec63	7.52425e-05	0.09918	0.226	0.145	1
Itgae	7.53382e-05	-0.230323	0.021	0.07	1
Ssbp1	7.55049e-05	0.0331694	0.055	0.023	1
Rbm25	7.57627e-05	0.048775	0.402	0.281	1
Gimap9	7.62658e-05	0.0106037	0.249	0.159	1
Atp5g1	7.68258e-05	0.0314757	0.162	0.095	1
Txndc12	7.6918e-05	0.022311	0.121	0.066	1
Tnfrsf18	7.74624e-05	0.0363546	0.548	0.401	1
Snx27	7.78455e-05	0.0441596	0.132	0.074	1
Dym	7.78645e-05	0.0671465	0.096	0.049	1
Rpl27a	7.78685e-05	0.0559477	0.532	0.37	1
Myo1g	7.84879e-05	0.0885272	0.393	0.277	1
Pik3c3	7.85004e-05	0.0272993	0.167	0.098	1
Itpripl1	7.85737e-05	0.0832283	0.135	0.077	1
Cul5	7.87001e-05	0.0319599	0.167	0.098	1
Ehd4	7.87918e-05	0.0319459	0.091	0.046	1
Emg1	7.89379e-05	-0.0111163	0.297	0.191	1
Rwdd1	7.96905e-05	-0.00218194	0.171	0.1	1
Rbm15b	8.00328e-05	0.0354942	0.151	0.087	1
Ap1m1	8.02262e-05	0.0863314	0.171	0.103	1
Top1	8.04445e-05	0.0530191	0.326	0.22	1
Eif4g3	8.10469e-05	0.0652647	0.436	0.306	1
Epc1	8.11239e-05	0.0182926	0.233	0.148	1
4932438a13rik	8.16135e-05	0.0918898	0.532	0.395	1
Dnajc11	8.20954e-05	0.0815501	0.089	0.045	1
Ino80c	8.24665e-05	0.016591	0.103	0.053	1
Taf15	8.3596e-05	0.0491462	0.279	0.186	1
Fbxo11	8.46942e-05	0.0765129	0.269	0.179	1
Ddx47	8.46944e-05	0.0483656	0.194	0.119	1
Rhot1	8.50777e-05	0.0592718	0.148	0.087	1
Eif3i	8.54404e-05	0.0403528	0.299	0.198	1
Ubb	8.56803e-05	0.124213	0.694	0.564	1
Abcb7	8.58569e-05	0.0403958	0.155	0.091	1
Plp2	8.61834e-05	0.0511906	0.091	0.046	1
B3gnt5	8.69501e-05	0.0442892	0.068	0.031	1
Mon1b	8.76058e-05	0.0513441	0.121	0.067	1
Inpp5b	8.79355e-05	0.0362113	0.185	0.112	1
Gm2382	8.80701e-05	0.0407863	0.064	0.028	1
Taf7	8.82839e-05	0.0134443	0.128	0.07	1
Hectd1	8.83281e-05	0.118411	0.477	0.364	1
Nus1	8.905e-05	0.048618	0.253	0.163	1
Fam32a	8.90698e-05	0.0495098	0.224	0.141	1
Ppig	8.98506e-05	0.107862	0.221	0.144	1
Plin2	8.9869e-05	-0.317925	0.068	0.129	1
Fip1l1	9.02507e-05	0.0703724	0.29	0.193	1
Zfp593	9.04371e-05	0.0374691	0.068	0.031	1
Git2	9.08002e-05	0.0373747	0.26	0.169	1
Pmm2	9.14652e-05	0.0571983	0.153	0.09	1
Mif	9.17427e-05	-0.381909	0.242	0.3	1
Rn7sk	9.17748e-05	0.0119971	0.297	0.196	1
Zeb2	9.18006e-05	-0.280179	0.057	0.116	1
Smek1	9.22481e-05	0.0431882	0.356	0.242	1
Tma16	9.23166e-05	0.0246541	0.039	0.014	1
Rps11	9.24355e-05	0.134601	0.753	0.623	1
Wtap	9.26877e-05	0.0292967	0.231	0.146	1
Rab11fip2	9.32199e-05	0.0372867	0.075	0.036	1
Srpr	9.3309e-05	0.0162168	0.267	0.174	1
Trim41	9.34328e-05	0.070643	0.094	0.048	1
1810022k09rik	9.3654e-05	0.00657204	0.1	0.052	1
Ezh2	9.37237e-05	0.0500822	0.208	0.129	1
S1pr4	9.37964e-05	0.0823636	0.347	0.237	1
Htatip2	9.40502e-05	0.00399562	0.112	0.06	1
Arhgdib	9.44518e-05	0.122456	0.813	0.684	1
Dph3	9.48378e-05	0.0484908	0.128	0.072	1
Trim8	9.53807e-05	0.0808648	0.194	0.121	1
Aldh4a1	9.53885e-05	0.0378389	0.034	0.011	1
Tmem50a	9.54068e-05	0.0359393	0.5	0.348	1
Angel2	9.66103e-05	0.0837838	0.178	0.11	1
Acy1	9.73412e-05	0.0334621	0.034	0.011	1
Abcb8	9.88228e-05	0.0235331	0.041	0.015	1
St3gal1	9.91896e-05	0.0542967	0.162	0.097	1
Zfp831	9.93996e-05	0.0236539	0.18	0.11	1
Bsg	9.95665e-05	-0.343524	0.365	0.403	1
Slc10a3	9.97272e-05	0.0628773	0.062	0.027	1
Dcaf4	9.97707e-05	0.0273825	0.053	0.021	1
Ak010878	9.99121e-05	0.0456004	0.046	0.018	1
Kctd18	0.000100215	0.0362006	0.084	0.042	1
Cstf3	0.000100425	0.0316363	0.107	0.057	1
Denr	0.00010084	0.026168	0.196	0.121	1
2022-09-06	0.000100861	0.0612473	0.491	0.358	1
Sdc4	0.000100925	-0.246856	0.05	0.109	1
Cd83	0.000101274	0.0193465	0.041	0.015	1
Otud4	0.00010154	0.0783189	0.324	0.221	1
St7	0.000101959	0.0192093	0.034	0.011	1
Adprh	0.00010221	0.0289298	0.174	0.104	1
Itpr3	0.000102805	0.0685328	0.208	0.132	1
Sphk2	0.000103523	0.0422426	0.071	0.033	1
Ago1	0.000103745	0.0920798	0.228	0.149	1
Zfp62	0.000104025	0.0698721	0.194	0.122	1
Vps41	0.000104566	0.0154094	0.18	0.109	1
Usp19	0.000105089	0.0313456	0.24	0.153	1
Nipsnap1	0.000105247	0.0463509	0.089	0.045	1
Fdps	0.000105379	0.0186829	0.084	0.042	1
Yipf5	0.00010538	0.032199	0.135	0.076	1
Mad2l2	0.000105771	0.0271755	0.066	0.03	1
Bc016423	0.000106216	0.145989	0.196	0.125	1
Reep4	0.000106507	0.0435302	0.062	0.027	1
C1galt1	0.000106855	0.0702456	0.13	0.074	1
Batf	0.000107007	0.0522322	0.272	0.179	1
Gbp3	0.000107548	0.070038	0.116	0.064	1
6030458c11rik	0.000107928	0.0634982	0.087	0.044	1
Ppil3	0.000108086	0.0446722	0.071	0.033	1
Ipo11	0.00010832	0.0687566	0.087	0.044	1
Nt5c	0.000108549	0.0426456	0.242	0.156	1
Bcor	0.000110274	0.0731212	0.237	0.154	1
Phip	0.000111044	0.0483025	0.304	0.207	1
Terf2	0.000111293	0.0697924	0.123	0.069	1
Ube2k	0.000111651	0.0183374	0.272	0.177	1
E2f5	0.000111806	0.0647958	0.046	0.018	1
Gnl3l	0.000112127	0.0928634	0.217	0.14	1
Smpdl3a	0.000113627	0.070157	0.361	0.25	1
Nudcd3	0.000113886	0.0254255	0.253	0.164	1
Cdk2ap1	0.000114006	0.0211211	0.071	0.033	1
Card11	0.000114365	0.111918	0.315	0.216	1
Fam103a1	0.000114377	0.0260914	0.137	0.078	1
Fzr1	0.000114451	0.0377568	0.112	0.061	1
Nono	0.000115011	0.0456557	0.438	0.308	1
Rpsa	0.000115048	0.0912885	0.959	0.943	1
Eif3m	0.000115247	-0.0148695	0.4	0.268	1
Dpp8	0.000115271	0.0340614	0.212	0.133	1
Cyb5r4	0.000116104	0.044455	0.194	0.12	1
Tff1	0.000116611	-0.215353	0.021	0.067	1
Mmadhc	0.000116737	0.0200293	0.121	0.067	1
Vamp5	0.000116917	0.047336	0.064	0.029	1
Ptpn11	0.000117686	0.103998	0.269	0.184	1
Cyth3	0.000118427	0.0481482	0.084	0.042	1
Calm1	0.000118823	0.121148	0.808	0.709	1
Nop58	0.000119193	0.0687049	0.169	0.104	1
Azi2	0.000119645	0.013789	0.333	0.224	1
Vapb	0.000120342	0.0614848	0.297	0.197	1
Eftud2	0.000120432	-0.00359187	0.249	0.158	1
Lyrm4	0.000120456	0.0366088	0.039	0.014	1
Mrpl21	0.000120776	0.0193457	0.107	0.057	1
Chchd1	0.000121037	0.0345544	0.126	0.07	1
Urm1	0.000122387	0.0199049	0.091	0.046	1
Brd7	0.000123087	0.0501589	0.208	0.131	1
Letmd1	0.000123156	0.0374927	0.073	0.035	1
Mbd1	0.000123571	0.0312614	0.146	0.085	1
Ubxn1	0.000123592	0.0356238	0.306	0.204	1
Nck1	0.000123668	0.0369215	0.151	0.088	1
Wdr48	0.000124006	0.0755003	0.219	0.141	1
Usp16	0.00012481	0.0624755	0.174	0.106	1
Asah1	0.000124892	0.0520887	0.082	0.041	1
Rora	0.000125819	-0.307139	0.518	0.546	1
A530054k11rik	0.000126601	0.0501563	0.073	0.035	1
Secisbp2	0.000126819	0.0143761	0.126	0.07	1
Tomm34	0.000129299	0.0435768	0.128	0.073	1
3830406c13rik	0.000129341	0.0227593	0.13	0.073	1
Apbb3	0.000129455	0.0228411	0.039	0.014	1
Sesn3	0.000129747	0.0515893	0.212	0.134	1
Clip1	0.000129974	0.0813367	0.331	0.228	1
Wdr26	0.000131119	0.0986884	0.589	0.459	1
Midn	0.000131525	0.00542881	0.224	0.14	1
Prdm2	0.000131936	0.10309	0.345	0.239	1
Arl6ip4	0.000131967	0.0169424	0.192	0.118	1
Lmbrd1	0.000132388	0.0422197	0.107	0.058	1
Nptn	0.000132658	0.0640861	0.342	0.237	1
Mocs3	0.000133278	0.0382369	0.034	0.012	1
Prdm1	0.000134069	-0.276919	0.119	0.186	1
Rbm10	0.000135408	0.0481037	0.18	0.111	1
Pdcd5	0.000135651	0.0189124	0.107	0.058	1
Ncbp1	0.000135744	0.0453052	0.208	0.13	1
Msi2	0.000135815	0.0647327	0.267	0.178	1
Yipf2	0.000136061	0.036118	0.062	0.028	1
Dyrk1a	0.000136156	0.0392176	0.322	0.216	1
Ppdpf	0.000136759	0.0134928	0.132	0.075	1
Mpv17l2	0.000136944	0.0148273	0.087	0.043	1
Sumo3	0.000137472	0.0116707	0.164	0.098	1
Tnfaip8	0.000137476	0.065289	0.349	0.242	1
Mcts1	0.000138044	0.0333282	0.1	0.053	1
Scaf8	0.000138602	0.0361652	0.288	0.191	1
Slc17a5	0.000139663	0.0187085	0.034	0.012	1
Dctn3	0.000140143	0.00827133	0.196	0.12	1
Uchl3	0.000141361	0.0527291	0.073	0.035	1
Cdk7	0.000142908	0.0465206	0.089	0.046	1
Rad51d	0.000143002	0.0536534	0.089	0.046	1
2022-09-09	0.000143482	-0.234856	0.667	0.634	1
Madd	0.000143528	0.0624873	0.452	0.325	1
Eif3l	0.000143567	0.0719127	0.301	0.204	1
Slc7a6os	0.000144145	0.0293005	0.137	0.079	1
Akap8l	0.000144454	0.0107824	0.224	0.142	1
Dhx38	0.000145551	0.0453025	0.189	0.119	1
Srrm1	0.000145578	0.0734777	0.436	0.316	1
Aplp2	0.000146119	0.00145264	0.267	0.173	1
Tes	0.000146358	0.0532489	0.413	0.291	1
Smpd4	0.000146607	0.0474123	0.071	0.034	1
Trim5	0.000146739	0.0392242	0.087	0.044	1
Senp7	0.000146804	0.0648774	0.151	0.09	1
Chd1l	0.000147821	0.0925667	0.098	0.053	1
D17h6s53e	0.000148007	0.018692	0.055	0.023	1
Bckdk	0.000148159	0.0640868	0.08	0.04	1
Snx1	0.000148433	0.0490027	0.203	0.129	1
Dgkz	0.000149588	0.0600384	0.363	0.253	1
Slc16a1	0.000149876	0.0614162	0.103	0.055	1
Dimt1	0.00014996	0.0276941	0.037	0.013	1
P4ha1	0.000150129	-0.264852	0.096	0.16	1
Zkscan17	0.00015036	0.00173342	0.112	0.061	1
Tti1	0.000150508	0.0509558	0.073	0.035	1
Tmem167b	0.000150714	0.048531	0.171	0.105	1
Vipas39	0.000150906	0.00825708	0.103	0.054	1
1110059e24rik	0.000151152	0.067675	0.055	0.024	1
Ppp1r16b	0.000151303	-0.366015	0.445	0.46	1
Rpl10	0.000151309	0.0793723	0.571	0.427	1
Wwox	0.000151847	0.0507828	0.039	0.014	1
St6galnac2	0.000151918	-0.164067	0.011	0.052	1
Rnps1	0.000151942	0.0180818	0.148	0.087	1
Arid5b	0.000152058	0.0417563	0.123	0.07	1
Tmem64	0.000152106	-0.357747	0.272	0.338	1
Ogt	0.000153488	0.104858	0.274	0.184	1
Hars2	0.000153648	0.0500473	0.103	0.055	1
Nop10	0.000154382	0.0119027	0.126	0.07	1
Gm4070	0.000154502	0.0394502	0.087	0.044	1
Utp20	0.000155739	0.0628237	0.084	0.043	1
Zcchc6	0.000157751	0.0459848	0.422	0.297	1
Foxk1	0.000157905	0.0285458	0.139	0.081	1
Lair1	0.00015791	0.0722143	0.032	0.01	1
Dcps	0.000158153	0.0639787	0.105	0.057	1
Fam133b	0.000159326	0.0781674	0.08	0.04	1
Evi2a	0.000159414	0.0220223	0.26	0.171	1
Rbm26	0.000159667	0.0492845	0.187	0.117	1
Sugt1	0.000160331	0.071856	0.317	0.219	1
Fam189b	0.000160883	0.0416938	0.142	0.083	1
Aimp1	0.000161011	0.0236261	0.235	0.153	1
Phgdh	0.000161335	0.0175519	0.064	0.029	1
Mdc1	0.00016198	0.0441571	0.098	0.052	1
Shoc2	0.000162404	0.0639697	0.215	0.138	1
Cmpk2	0.000162504	0.0499506	0.091	0.047	1
Cyp51	0.000163465	0.0807436	0.116	0.065	1
Mvb12b	0.000163805	0.0570211	0.105	0.057	1
C2cd2	0.000164062	0.020946	0.032	0.01	1
Znhit3	0.00016422	0.033708	0.041	0.015	1
Wars	0.000164515	0.0844483	0.153	0.092	1
Zfp445	0.000166696	0.0895652	0.164	0.102	1
Psmc2	0.000166902	0.0216488	0.249	0.162	1
Taf11	0.000167004	0.0141401	0.084	0.042	1
Fh1	0.000167177	0.0425537	0.1	0.053	1
Sbf1	0.000167229	0.0868606	0.368	0.258	1
Ryk	0.000167325	0.0489861	0.082	0.041	1
Scarna2	0.000167359	0.0452277	0.08	0.04	1
Spcs1	0.000167823	0.00268234	0.205	0.128	1
Ganc	0.000167871	0.0347155	0.066	0.031	1
Rbm6	0.00016852	0.0575318	0.208	0.134	1
Thap2	0.000168828	0.047355	0.053	0.022	1
Npm1	0.0001691	0.106928	0.628	0.491	1
Pik3r2	0.000169745	0.024714	0.041	0.015	1
Ap4s1	0.000170563	0.0327013	0.087	0.044	1
Rpl15	0.000170829	0.062911	0.486	0.354	1
Sf3b5	0.000171134	0.0330317	0.123	0.07	1
Arhgap9	0.000171898	0.0793643	0.461	0.328	1
Fubp1	0.000171966	0.0414058	0.265	0.175	1
Ctdspl2	0.000171972	0.0270185	0.178	0.109	1
Ai837181	0.000172951	0.019413	0.1	0.053	1
Ap1s3	0.000173742	0.0338627	0.078	0.038	1
Foxp4	0.000174417	0.0167355	0.121	0.068	1
Fem1c	0.000174979	0.00125494	0.267	0.174	1
Mapk1	0.000175119	0.0399615	0.427	0.303	1
Akirin2	0.00017573	0.027046	0.171	0.104	1
Scyl3	0.000176764	0.0372224	0.151	0.089	1
Gpx4	0.00017677	0.0290918	0.233	0.152	1
Magoh	0.000176912	0.0652433	0.123	0.07	1
Tdg	0.000177014	0.0312677	0.071	0.034	1
1110012l19rik	0.000177163	0.0277619	0.055	0.024	1
Zswim6	0.000177338	0.0529764	0.091	0.048	1
Syap1	0.000177939	0.0201432	0.199	0.124	1
A630001g21rik	0.000178057	0.0588852	0.059	0.027	1
Ocel1	0.000178498	0.0355417	0.078	0.038	1
2410131k14rik	0.000178536	0.0634093	0.055	0.024	1
Urb1	0.000178554	0.0602587	0.05	0.021	1
Adam17	0.000178895	0.0220304	0.256	0.168	1
Gvin1	0.000179095	0.0407004	0.096	0.051	1
Ythdf2	0.0001794	0.0491909	0.192	0.12	1
Golga7	0.000179899	0.0445293	0.144	0.085	1
Rpl23a	0.000179976	0.116001	0.779	0.653	1
Aida	0.000181381	0.0718147	0.144	0.085	1
Msl2	0.000182115	0.0474234	0.354	0.247	1
Trim12c	0.000182298	0.0554936	0.21	0.135	1
Rpn1	0.000182828	0.0381368	0.194	0.122	1
Cyb5b	0.000183278	0.0281732	0.155	0.092	1
Capn1	0.00018359	-0.0178152	0.265	0.17	1
Ccdc93	0.000183965	0.0712013	0.11	0.061	1
Btbd1	0.000185148	0.00908524	0.139	0.081	1
Slc25a46	0.000185953	0.0643248	0.139	0.082	1
Tfam	0.000186294	0.0287593	0.119	0.067	1
Gm10275	0.000187182	0.0140427	0.082	0.041	1
Tmem243	0.000187758	0.0208352	0.068	0.032	1
Tspyl1	0.000188012	0.0113056	0.299	0.198	1
Trim37	0.000188166	0.0514723	0.064	0.03	1
Rtf1	0.000188736	0.0258686	0.345	0.236	1
Ap5m1	0.000189106	0.0568019	0.098	0.053	1
Huwe1	0.000190533	0.105592	0.564	0.426	1
Mt-Nd4	0.000191021	0.0407996	0.459	0.331	1
Anxa1	0.000193635	0.103719	0.123	0.071	1
Cdk2	0.000194299	0.0270411	0.066	0.031	1
Cblb	0.00019529	0.107316	0.251	0.168	1
Ube2s	0.000196959	0.0337064	0.103	0.056	1
Lias	0.000197301	0.0453903	0.087	0.045	1
Ndufb11	0.000197693	0.0253515	0.274	0.181	1
C1qbp	0.000198854	0.0470439	0.1	0.054	1
Tapt1	0.000200121	0.0218724	0.137	0.08	1
Bc004004	0.000201274	0.00300046	0.155	0.092	1
Clptm1	0.000201754	-0.00166096	0.315	0.209	1
Rwdd4a	0.000202282	0.0479128	0.119	0.067	1
Sec14l1	0.000202512	0.0702	0.103	0.056	1
D2wsu81e	0.000202892	0.0270237	0.087	0.045	1
Tigd2	0.000203688	0.0425916	0.137	0.08	1
Sos1	0.000206521	0.0341508	0.155	0.094	1
Bcl6	0.000207254	0.124773	0.073	0.036	1
Tpp2	0.000207846	0.0466826	0.368	0.252	1
Ano6	0.000208132	0.0446392	0.185	0.116	1
Rnf5	0.000208721	0.0222551	0.073	0.035	1
Eif4e2	0.000208821	0.0420638	0.288	0.192	1
Srsf10	0.000210393	0.0446743	0.174	0.107	1
Dhx9	0.000210752	0.101618	0.459	0.34	1
Elf2	0.00021293	0.0759413	0.219	0.143	1
Snhg4	0.000214283	0.00715375	0.037	0.013	1
Eif2s1	0.000215434	0.0194384	0.237	0.155	1
Zmym5	0.000217189	0.0561181	0.164	0.1	1
Mcrs1	0.000217385	0.014126	0.073	0.035	1
Dcaf12	0.000217477	0.0554422	0.194	0.123	1
Bckdha	0.000217724	0.0421415	0.091	0.048	1
Dcaf5	0.000219101	0.0522292	0.306	0.213	1
Tnik	0.00022031	0.0583057	0.267	0.18	1
Pgs1	0.000220653	0.00422965	0.135	0.077	1
Pycrl	0.00022096	0.0536446	0.048	0.02	1
Gusb	0.000221077	0.0145926	0.087	0.045	1
Lzic	0.000221698	0.0288547	0.075	0.037	1
Mr1	0.000221937	0.0754196	0.073	0.036	1
Rab1b	0.000223356	0.00349258	0.247	0.16	1
Bace2	0.000224735	0.0503724	0.034	0.012	1
Hspa1a	0.000225349	0.0571594	0.562	0.465	1
Gsk3a	0.000226052	0.0799072	0.24	0.16	1
Ilvbl	0.000226999	0.00964043	0.105	0.057	1
Rara	0.000227022	0.0343758	0.155	0.094	1
Smarcc1	0.000227023	0.0806359	0.221	0.147	1
Igbp1	0.000227716	0.0333815	0.285	0.193	1
Mpzl3	0.000227787	0.0409035	0.1	0.054	1
1110001a16rik	0.000228959	0.0437557	0.064	0.03	1
Arpp19	0.000229284	0.00705201	0.283	0.186	1
Myl6	0.0002294	0.079342	0.626	0.472	1
Dnase2a	0.000229606	0.048278	0.048	0.02	1
Gfm1	0.000231314	0.0687255	0.098	0.053	1
Hnrnpc	0.000231473	0.0411822	0.489	0.355	1
Atad2b	0.000232664	0.0687326	0.174	0.107	1
Eftud1	0.000232721	0.0378883	0.105	0.057	1
Polb	0.000233137	0.0468091	0.089	0.047	1
Rundc1	0.000233468	0.0346931	0.103	0.056	1
Rrp1	0.000233959	0.0269803	0.395	0.279	1
Slc25a12	0.000234388	-0.0190294	0.16	0.095	1
Lag3	0.000234445	0.101576	0.119	0.068	1
Cenpo	0.000235224	0.0655657	0.046	0.019	1
Ggps1	0.000237322	0.0261728	0.116	0.065	1
Hexim1	0.000239151	0.0427585	0.352	0.246	1
Sik1	0.000240503	-0.327754	0.26	0.319	1
Ate1	0.000241651	0.0585371	0.148	0.09	1
Ankrd40	0.000241794	0.0302759	0.253	0.168	1
Tmem123	0.000242081	-0.324252	0.468	0.487	1
Selrc1	0.000242302	0.0536579	0.037	0.013	1
Pnpla8	0.000243065	0.061835	0.107	0.059	1
Cbx7	0.000245402	0.0418507	0.158	0.096	1
Srsf7	0.000245846	0.032084	0.24	0.158	1
Qrfp	0.000251276	0.0428859	0.046	0.019	1
Ccdc50	0.000253128	0.0941016	0.402	0.288	1
Atp8b4	0.000253268	0.11322	0.224	0.15	1
Ddx39	0.000256679	0.0338032	0.146	0.088	1
Gzmb	0.000258398	0.0659811	0.114	0.065	1
Ptgr2	0.000259401	0.0302709	0.071	0.034	1
Nploc4	0.000262531	0.0131212	0.171	0.106	1
Slc17a9	0.000262598	0.0287114	0.046	0.019	1
Nol6	0.000264577	0.018799	0.087	0.045	1
Ik	0.000265628	0.0536884	0.354	0.248	1
Mki67ip	0.000265633	0.0418039	0.11	0.061	1
Rpph1	0.000265681	0.0224141	0.037	0.013	1
Mark3	0.00026699	0.0250317	0.233	0.152	1
Bin3	0.000267938	0.00848029	0.155	0.093	1
Sms	0.000268011	0.0176073	0.139	0.082	1
Xab2	0.000268412	0.00190017	0.169	0.103	1
Dynlrb1	0.000268948	0.0126042	0.368	0.252	1
Mut	0.000269329	0.0419864	0.084	0.044	1
Gtf2a1	0.000270746	-0.0118945	0.137	0.08	1
Cnih4	0.000272951	0.0382554	0.098	0.053	1
Trappc1	0.000273065	0.0432814	0.08	0.041	1
Papss1	0.000273474	0.0379509	0.1	0.055	1
Sec24a	0.000273834	0.0406869	0.084	0.044	1
Anapc1	0.000274392	0.033172	0.237	0.157	1
Snip1	0.000274894	0.0341177	0.098	0.053	1
Scarna10	0.000275067	0.0268787	0.039	0.015	1
Dip2b	0.000275603	0.0559581	0.265	0.181	1
Nup160	0.000275837	0.0451104	0.096	0.052	1
Micu1	0.000275947	0.0149507	0.11	0.061	1
Cxcr4	0.000276866	-0.324401	0.142	0.201	1
Sp140	0.000277803	0.0240638	0.176	0.109	1
Diap1	0.000277931	-0.232255	0.667	0.64	1
Stard10	0.000278211	0.0494149	0.066	0.032	1
Decr2	0.00028277	0.0229795	0.053	0.023	1
Mef2d	0.000287908	0.0110055	0.253	0.167	1
Jhdm1d	0.000289268	0.105771	0.306	0.218	1
Mrpl37	0.00028947	0.024676	0.075	0.037	1
Ppp6r3	0.000292994	0.0378792	0.253	0.169	1
Zc3h3	0.00029369	0.0327369	0.032	0.011	1
Reep3	0.000297326	0.0531127	0.221	0.147	1
Lrrc8a	0.000297961	0.026649	0.05	0.021	1
Dazap2	0.000299585	0.0537827	0.607	0.438	1
Adh5	0.000299853	0.0182338	0.205	0.13	1
Sytl3	0.000300284	0.0999018	0.187	0.121	1
Junb	0.000300977	-0.257555	0.742	0.725	1
Tbc1d22a	0.000301481	0.0455845	0.112	0.063	1
Nudt3	0.000302055	0.0352338	0.187	0.119	1
Bid	0.000303767	0.0247181	0.032	0.011	1
Rnf115	0.000303957	0.0185271	0.221	0.144	1
Alg1	0.000304859	0.0445221	0.053	0.023	1
Golga5	0.000306102	0.00804015	0.164	0.101	1
Taok3	0.000307543	0.0428935	0.283	0.195	1
Plin3	0.000308036	0.0284222	0.107	0.06	1
Mau2	0.000308369	0.00908723	0.208	0.133	1
Arl14ep	0.000308567	0.0547491	0.128	0.075	1
Mrpl36	0.000308603	0.0501231	0.094	0.051	1
Sar1a	0.000309552	0.0108251	0.338	0.233	1
Ei24	0.000309593	0.0880865	0.171	0.108	1
Otud7b	0.000310323	0.0524649	0.18	0.115	1
Pitpna	0.000310449	0.0465265	0.548	0.402	1
Trim21	0.000312213	0.0426466	0.116	0.067	1
Cwc22	0.000313597	0.0176997	0.116	0.066	1
Sugp2	0.000315316	0.0582066	0.119	0.068	1
Deb1	0.000315519	0.0452261	0.05	0.022	1
Nfyb	0.000316544	0.00668102	0.192	0.122	1
Kdm3b	0.000316694	0.0898976	0.342	0.243	1
Arpc1b	0.000317735	0.0997244	0.776	0.646	1
Tnfaip1	0.000317814	0.0342324	0.073	0.036	1
Prrc2a	0.000319441	0.0694246	0.413	0.296	1
Cytip	0.000320018	-0.186767	0.68	0.686	1
Dock8	0.000320543	0.105641	0.568	0.428	1
Nrip1	0.000321777	0.098673	0.313	0.221	1
Eef1d	0.000323238	0.0182212	0.434	0.302	1
Stard7	0.000323737	0.0340925	0.148	0.09	1
Rnf169	0.000324347	0.0362173	0.18	0.114	1
Dopey2	0.000327288	0.0641785	0.158	0.097	1
Cbr1	0.000327555	0.0358422	0.078	0.039	1
Srsf5	0.000328201	0.0269355	0.555	0.395	1
Farsb	0.000328891	0.0317667	0.103	0.057	1
Uqcr11	0.000329108	-0.00676265	0.212	0.136	1
Lsm12	0.000329621	0.0423456	0.189	0.121	1
Sod2	0.00032986	0.0402965	0.146	0.089	1
Scp2	0.000330905	0.03744	0.128	0.075	1
Man1a	0.000332347	0.0360406	0.158	0.097	1
Ndufb10	0.000333809	-0.00645551	0.249	0.162	1
Ascc3	0.000334029	0.0640423	0.237	0.158	1
Ubxn7	0.000334461	0.0226807	0.224	0.146	1
Dcakd	0.000335768	0.0535113	0.043	0.018	1
Lamtor3	0.000336149	0.0361661	0.08	0.041	1
Slu7	0.000336476	0.0490467	0.263	0.178	1
Atp5j	0.000336722	0.0175005	0.201	0.129	1
Igfbp7	0.000338539	-0.256236	0.084	0.145	1
Coq2	0.000339606	0.00274794	0.089	0.047	1
Wdr89	0.000339783	0.0292487	0.116	0.067	1
Polr1d	0.000339804	0.0482842	0.324	0.225	1
Mtif2	0.000342895	0.0398879	0.089	0.048	1
Cwf19l1	0.000343215	0.0265952	0.043	0.018	1
Capn7	0.000344067	0.0244375	0.146	0.089	1
Eif3j1	0.000344396	0.00349591	0.064	0.03	1
Ndufc1	0.000344512	0.00282514	0.087	0.045	1
Helz2	0.000348053	0.029463	0.203	0.13	1
Usp24	0.000350311	0.0106185	0.267	0.18	1
Mxi1	0.000350788	-0.296963	0.123	0.183	1
Gtf2f1	0.000351656	0.0252609	0.212	0.139	1
Spata13	0.000352381	0.0781731	0.39	0.283	1
Mpc2	0.000353056	0.00519993	0.126	0.073	1
Lrrc47	0.000353507	0.0282937	0.205	0.133	1
Klhl11	0.000356639	0.0363944	0.08	0.041	1
Esco1	0.000357143	0.00907028	0.274	0.184	1
Gm608	0.000357198	0.0618913	0.185	0.118	1
Gnptab	0.000358052	0.103229	0.13	0.079	1
C330007p06rik	0.000358698	0.0427867	0.087	0.046	1
Taf12	0.000360655	0.0779312	0.132	0.079	1
Pcmtd1	0.000365681	0.0390441	0.167	0.104	1
Dld	0.000366379	0.0358685	0.148	0.091	1
Tex10	0.000368407	-0.000184604	0.135	0.08	1
Itch	0.00036917	0.04702	0.256	0.172	1
Tmem230	0.00036924	0.0419058	0.057	0.026	1
Fto	0.000369689	0.0311004	0.1	0.056	1
Nsun3	0.000370347	0.0579328	0.05	0.022	1
Wdr82	0.000370707	0.0188236	0.326	0.225	1
Slc38a7	0.000370884	0.0696104	0.05	0.022	1
Cd2ap	0.000370958	0.0199661	0.089	0.047	1
Tpt1	0.000373154	0.135516	0.87	0.834	1
Ampd2	0.000373532	0.0657277	0.073	0.037	1
Med30	0.000374294	0.00325631	0.107	0.06	1
Ppm1a	0.000376274	0.044639	0.205	0.134	1
Erap1	0.000376599	0.0510545	0.324	0.23	1
Exoc6	0.000376852	0.0542308	0.148	0.091	1
Cobll1	0.000377529	0.0233434	0.123	0.072	1
Larp7	0.000378841	0.05744	0.11	0.062	1
Nasp	0.000379977	0.0327578	0.142	0.086	1
Ppm1g	0.00038089	0.00967317	0.358	0.248	1
Abcf2	0.000381984	0.0300119	0.139	0.083	1
Clasp2	0.000386381	0.0428966	0.114	0.065	1
Lancl2	0.000387002	0.0184553	0.046	0.019	1
Rab43	0.000387436	0.0312527	0.228	0.151	1
Kat8	0.000391749	0.0288966	0.053	0.023	1
Eif1a	0.000395303	0.0311497	0.137	0.082	1
Arid4b	0.00039642	0.0603638	0.274	0.188	1
Zdhhc3	0.000399183	0.0530841	0.244	0.166	1
Baz1a	0.000399555	0.0681458	0.388	0.28	1
Hadh	0.000399929	0.034139	0.096	0.052	1
Trim34a	0.000400837	0.0319	0.103	0.057	1
Dpysl2	0.000401251	0.0384785	0.326	0.226	1
Scai	0.000402706	0.0280234	0.084	0.045	1
Smn1	0.000402721	0.0385145	0.082	0.043	1
Ociad1	0.000403703	0.041794	0.413	0.296	1
9930111j21rik1	0.00040393	0.00455036	0.187	0.119	1
Atp2c1	0.000404733	0.0580326	0.178	0.113	1
St8sia4	0.000405979	0.0694831	0.263	0.178	1
Mrpl9	0.000406075	-0.00588395	0.208	0.133	1
Sharpin	0.000406937	0.000551246	0.167	0.103	1
Pja1	0.000407321	0.0753036	0.215	0.144	1
Acadm	0.000407962	0.0215974	0.08	0.041	1
Sh2b3	0.000410021	0.0241234	0.089	0.047	1
Ahctf1	0.000412971	0.0100894	0.279	0.189	1
Fryl	0.000414344	-0.00645668	0.434	0.31	1
Fbxw8	0.000414734	0.0483009	0.119	0.069	1
Idh2	0.000415242	0.0475051	0.053	0.024	1
Atp13a2	0.000415312	0.0629601	0.068	0.034	1
Ctr9	0.000415676	0.0408195	0.16	0.099	1
Gbp7	0.000415811	0.0613636	0.404	0.296	1
Fundc2	0.000416612	0.00614856	0.178	0.111	1
Ginm1	0.000420044	0.0245446	0.098	0.054	1
Foxo4	0.000420513	0.0761524	0.103	0.058	1
Bpnt1	0.000420517	0.0580712	0.039	0.015	1
Bc018507	0.000420762	0.0462971	0.235	0.156	1
1110034g24rik	0.000420841	0.0268293	0.043	0.018	1
Utp11l	0.000421505	0.0310842	0.151	0.092	1
Uba3	0.000422428	0.0577937	0.123	0.073	1
Mta2	0.000423024	0.0432719	0.445	0.324	1
Mrps16	0.000424193	0.0314741	0.119	0.069	1
Tab2	0.000426588	-0.265276	0.578	0.563	1
Prkx	0.000427089	0.0471803	0.242	0.163	1
Cdc16	0.000427857	0.0150622	0.105	0.059	1
Hnrnpab	0.000428411	0.0773039	0.568	0.443	1
C2cd5	0.000429182	0.030673	0.142	0.085	1
Rchy1	0.000431547	0.0319042	0.126	0.074	1
Rcsd1	0.000433299	0.0684441	0.34	0.242	1
Stxbp5	0.0004369	0.0328008	0.196	0.127	1
Efhd2	0.000437978	0.0797281	0.331	0.237	1
Pde4b	0.000438327	-0.361384	0.251	0.302	1
Ifi204	0.000439035	0.0195611	0.043	0.018	1
Dek	0.000441037	0.0466425	0.37	0.264	1
Upf2	0.000441396	0.0408028	0.169	0.107	1
Psmb3	0.000441812	0.0155672	0.32	0.22	1
Spag7	0.000441861	-0.00648049	0.119	0.069	1
Dcun1d4	0.000443723	0.0620395	0.05	0.022	1
Ube4a	0.000444001	0.0504119	0.162	0.101	1
Wdr1	0.000447128	0.0349107	0.511	0.371	1
Krcc1	0.000452169	0.0410342	0.164	0.103	1
Nup50	0.000452669	0.00260333	0.269	0.18	1
Il1r1	0.000458942	-0.235431	0.039	0.086	1
Tceb2	0.0004591	-0.000190092	0.347	0.238	1
Bud31	0.000459804	0.00151688	0.244	0.161	1
Tnks2	0.000460471	0.0409374	0.578	0.425	1
Prdx1	0.000461378	0.0120034	0.292	0.199	1
Slc35a2	0.000462016	0.0361926	0.05	0.022	1
Kdm5a	0.00046343	0.0982453	0.388	0.287	1
Mospd2	0.000464639	0.0216958	0.048	0.021	1
Rtn4	0.000465756	0.0381239	0.322	0.223	1
Lactb2	0.000466655	0.0204855	0.062	0.029	1
Zswim4	0.00046692	0.0503878	0.073	0.037	1
Arf4	0.000469007	0.012485	0.274	0.185	1
Eif3k	0.000469283	0.0253346	0.393	0.277	1
Prdx3	0.000469651	-0.00212399	0.084	0.044	1
Tsg101	0.000469657	0.0372123	0.123	0.073	1
Pgls	0.000471081	0.0178272	0.215	0.14	1
Arpc5	0.000475879	0.112387	0.676	0.547	1
Chmp5	0.000476416	0.0327114	0.158	0.098	1
Setx	0.00047653	0.104147	0.473	0.362	1
Smg6	0.000477164	0.051494	0.162	0.102	1
Herpud1	0.000477264	-0.00439661	0.142	0.085	1
Recql	0.000477445	0.0371307	0.11	0.063	1
Larp1b	0.00047915	0.0206356	0.098	0.054	1
Hspa4	0.000479463	0.0653658	0.429	0.315	1
Asna1	0.000482511	-0.00556169	0.139	0.083	1
Map2k2	0.000482875	-0.00252682	0.299	0.203	1
Usp8	0.000482908	0.0634074	0.205	0.135	1
Gpr34	0.000483183	-0.149709	0.027	0.071	1
Sgpp1	0.000483222	0.0241636	0.167	0.104	1
Limk2	0.000483241	-0.0119362	0.162	0.1	1
Syt11	0.000483366	0.0715099	0.317	0.228	1
Ddx49	0.000484143	0.0399421	0.153	0.095	1
Glod4	0.000484345	-0.00518469	0.13	0.076	1
Mtpn	0.000487676	0.0350784	0.482	0.357	1
Impa2	0.000487807	-0.269166	0.107	0.165	1
Fyb	0.000488347	0.0859241	0.731	0.602	1
Tmsb4x	0.000488378	-0.129839	0.986	0.974	1
Papola	0.000489673	0.0454863	0.468	0.338	1
Ddx27	0.000491738	0.00466322	0.155	0.095	1
Snrpe	0.000492221	0.00855061	0.185	0.117	1
Pus1	0.000493232	0.0433331	0.064	0.031	1
Pcdhga9	0.000493423	0.0317629	0.05	0.022	1
Coil	0.000500578	0.0563859	0.064	0.031	1
Pik3r1	0.000503585	0.0452303	0.329	0.234	1
Get4	0.000505937	0.0126701	0.1	0.056	1
Trip12	0.000506267	0.0958896	0.678	0.554	1
Txk	0.000506696	0.0554166	0.075	0.039	1
Aar2	0.00050896	0.0519878	0.068	0.034	1
Chd7	0.000509123	0.0715997	0.361	0.262	1
Bcas2	0.000510082	0.0239748	0.162	0.1	1
Mtor	0.000511497	0.0545088	0.114	0.067	1
Tbc1d14	0.000511543	0.0486406	0.153	0.096	1
Trap1	0.00051321	0.0480063	0.146	0.09	1
Ctps2	0.000514939	0.0546502	0.162	0.102	1
Psen1	0.000515201	0.00269649	0.233	0.154	1
Arfip1	0.000515756	0.0441882	0.13	0.078	1
Gpr146	0.000518326	0.0127589	0.068	0.034	1
Riok2	0.000519114	0.0296007	0.084	0.045	1
Trim14	0.000519141	-0.0067211	0.078	0.04	1
Cct5	0.000519623	0.0620838	0.491	0.361	1
Gtpbp2	0.000520637	0.0175878	0.21	0.136	1
Gm26917	0.00052375	0.125734	0.669	0.542	1
Eif3c	0.000527914	0.0775313	0.564	0.425	1
Orai2	0.000529281	0.0318109	0.226	0.15	1
Exosc2	0.000529325	0.0258313	0.071	0.036	1
Tmem185b	0.000529398	0.0427374	0.041	0.017	1
Utp18	0.000529405	0.0352545	0.126	0.075	1
Clns1a	0.000531945	0.0589803	0.162	0.102	1
Numa1	0.000533892	0.0507249	0.457	0.339	1
Usf2	0.000534418	0.0263149	0.37	0.26	1
Agpat5	0.000536167	0.0247519	0.107	0.061	1
Hacl1	0.000536655	0.0228876	0.032	0.012	1
Lmnb2	0.000536986	0.0310018	0.053	0.024	1
Cdca7l	0.000538264	0.0171123	0.107	0.061	1
Cryl1	0.000539839	0.0280004	0.034	0.013	1
Spice1	0.000539958	0.0340754	0.066	0.033	1
Noa1	0.000541285	0.0602563	0.075	0.039	1
Lrrc14	0.000544039	0.0147933	0.032	0.012	1
Abcf3	0.000548991	0.034406	0.128	0.076	1
Pot1b	0.000549052	0.0308693	0.037	0.014	1
9530068e07rik	0.000549204	0.0460845	0.171	0.109	1
Ccdc92	0.000550399	0.041262	0.096	0.053	1
Vwa5a	0.000551758	0.0414869	0.103	0.058	1
Tcf20	0.000553374	0.0394237	0.509	0.377	1
Ccl4	0.000555541	0.0826004	0.037	0.014	1
Xpo5	0.000559773	0.0582747	0.098	0.056	1
Ahcyl2	0.000560117	0.0632707	0.219	0.149	1
Insr	0.000560574	0.0325469	0.059	0.028	1
Myo1f	0.000561994	0.0769169	0.32	0.231	1
Rpl22	0.000567116	0.0635791	0.578	0.435	1
Pwwp2a	0.000568967	0.0260556	0.128	0.076	1
Ankrd13a	0.000569319	0.0361342	0.283	0.196	1
Jtb	0.000570374	0.0225403	0.142	0.086	1
Brix1	0.000574236	0.0288247	0.105	0.06	1
Zmym3	0.000574735	0.0267824	0.068	0.034	1
Rps6ka1	0.000575884	0.0475019	0.386	0.277	1
Ankrd37	0.000577558	-0.162107	0.025	0.066	1
Ranbp1	0.000577623	0.0257439	0.196	0.127	1
Snapc5	0.000578764	-0.000486132	0.146	0.089	1
Oard1	0.000579221	0.0601855	0.082	0.044	1
Cops3	0.000581708	0.0190103	0.105	0.06	1
Xpo4	0.000581901	0.0233067	0.096	0.053	1
Zfp318	0.000583789	0.00435892	0.071	0.036	1
Magt1	0.000583832	0.0234623	0.155	0.097	1
Rhof	0.000583875	0.00818055	0.251	0.169	1
Wdr44	0.000586049	0.0515393	0.171	0.109	1
Herc2	0.000588131	0.0625427	0.356	0.261	1
Gm4955	0.000590467	0.0722281	0.256	0.177	1
Rabep1	0.000591185	0.0478231	0.148	0.092	1
Hsd17b4	0.000591862	0.0458944	0.11	0.063	1
Pip4k2c	0.000594254	0.0385062	0.171	0.109	1
Lamp2	0.000595139	0.00535008	0.183	0.116	1
Arhgef2	0.000597646	0.0353495	0.288	0.201	1
Naa50	0.000597992	0.0256693	0.301	0.208	1
Scrn3	0.000601341	0.00599375	0.037	0.014	1
Kptn	0.000604388	0.022558	0.064	0.031	1
Larp1	0.000605104	0.0244702	0.324	0.225	1
Snf8	0.000605633	0.0195336	0.158	0.098	1
Klhl5	0.000608327	0.0404678	0.071	0.036	1
Zfpm1	0.000615224	0.0160609	0.116	0.068	1
Rrm2b	0.000618645	0.0404813	0.121	0.072	1
Egln1	0.000619175	-0.360316	0.267	0.307	1
[truncated: 5,920 more rows]
