# Supplementary material for: Vaccine-boosted CAR T crosstalk with host immunity to reject tumors with antigen heterogeneity
Source: Cell. Author manuscript; Available in PMC 2023 Jul 27. (PMC10372881; doi:10.1016/j.cell.2023.06.002)
Supplement: 10 — Supplemental Table 3 List of T cell clones with predicted p15E-antigen specificity in T cells, related to Figure 2. [file NIHMS1908849-supplement-10.xlsx]

## Sheet: p15E_sequences
Treatment	TimePoint	Mouse	TRBV	CDR3b	CDR3b_nuc	TRBJ	TRAV	CDR3a	CDR3a_nuc	TRAJ	ncell
CarT	14day	HTO8	TRBV16	CASSLELGGPEQYF	GCAAGCAGCTTAGAACTGGGGGGGCCTGAACAGTAC	TRBJ2-7	TRAV7-2	CAASDYSNNRLT	CTCTGTGCAGCAAGCGACTACAGCAACAACAG	TRAJ7	66
CarT	14day	HTO8	TRBV16	CASSLELGGLEQYF	GCAAGCAGCTTAGAACTGGGGGGGCTTGAACAGTAC	TRBJ2-7	TRAV3D-3	CAVTPDYSNNRLT	TTCTGCGCAGTCACCCCGGACTACAGCAACAACAG	TRAJ7	52
NoVax	7day	HTO9	TRBV12-1	CASSQTGGPSYEQYF	AGCTCCCAGACTGGGGGGCCCTCCTATGAACAGTACTTC	TRBJ2-7	TRAV8D-2	CATDYSNNRLT	TTCTGTGCTACTGACTACAGCAACAACAG	TRAJ7	42
Vax	7day	HTO10	TRBV16	CASSLEVGQGYSQNTLYF	GCAAGCAGCTTAGAGGTGGGACAGGGTTATAGTCAAAACACCTTGTAC	TRBJ2-4	TRAV6-6	CALLPADYSNNRLT	TACTGCGCTCTGCTCCCGGCGGACTACAGCAACAACAG	TRAJ7	41
CarT	14day	HTO8	TRBV5	CASSQDWGGGTGQLYF	GCCAGCAGCCAGGACTGGGGGGGCGGCACCGGGCAGCTCTAC	TRBJ2-2	TRAV9N-3	CAVSTDSNYQLIW	TTCTGTGCTGTGAGCACGGATAGCAACTATCAG	TRAJ33	32
Vax	7day	HTO10	TRBV16	CASSLELGGREQYF	GCAAGCAGCTTAGAACTGGGGGGGCGCGAACAGTAC	TRBJ2-7	TRAV7-2	CAGSDYSNNRLT	CTCTGTGCAGGCTCGGACTACAGCAACAACAG	TRAJ7	31
Vax	7day	HTO9	TRBV16	CASSLELGGLEQYF	GCAAGCAGCTTAGAGCTGGGGGGGCTTGAACAGTAC	TRBJ2-7	TRAV6-4	CALANTNTGKLTF	TTCTGTGCTCTGGCTAACACCAATACAGGCAAA	TRAJ27	27
Vax	7day	HTO9	TRBV3	CASSLRGGDQAPLF	TGTGCCAGCAGCTTACGGGGAGGGGACCAGGCTCCG	TRBJ1-5	TRAV13D-1	CALGDYSNNRLT	CTCTGTGCTTTGGGGGACTACAGCAACAACAG	TRAJ7	15
Vax	7day	HTO7	TRBV2	CASSQEGANTEVFF	GCCAGCAGCCAAGAGGGAGCAAACACAGAAGTCTTC	TRBJ1-1	TRAV5D-4	CAAKDYSNNRLT	TTCTGTGCTGCAAAAGACTACAGCAACAACAG	TRAJ7	14
NoVax	7day	HTO7	TRBV2	CASSQTGGGDTQYI	GCCAGCAGCCAAACTGGGGGGGGAGACACCCAGTAC	TRBJ2-5	TRAV9N-3	CAVFPDYSNNRLT	TTCTGTGCTGTCTTTCCGGACTACAGCAACAACAG	TRAJ7	13
NoVax	7day	HTO7	TRBV16	CASSLELGGLEQYF	GCAAGCAGCTTAGAACTGGGGGGGCTTGAACAGTAC	TRBJ2-7	TRAV7-2	CAANDYSNNRLT	CTCTGTGCAGCAAACGACTACAGCAACAACAG	TRAJ7	11
NoVax	7day	HTO6	TRBV1	CTCSAEGGGTEVFF	TACTGCACCTGCAGTGCAGAAGGGGGTGGCACAGAA	TRBJ1-1	TRAV7-2	CAASDYSNNRLT	CTCTGTGCAGCCTCGGACTACAGCAACAACAG	TRAJ7	10
NoVax	7day	HTO7	NA	NA	NA	NA	TRAV12-1	CALSEDYSNNRLT	TTCTGTGCTTTGAGTGAGGACTACAGCAACAACAG	TRAJ7	10
CarT	14day	HTO7	TRBV20	CGAREGGQNTLYF	GGTGCTAGGGAAGGGGGTCAAAACACCTTGTAC	TRBJ2-4	TRAV7D-3	CAVSPPDYSNNRLT	CTCTGTGCAGTGAGCCCCCCGGACTACAGCAACAACAG	TRAJ7	9
NoVax	7day	HTO9	TRBV20	CGAKGVYAEQFY	GGTGCTAAGGGGGTTTATGCTGAGCAGTTC	TRBJ2-1	TRAV7-3	CAVSPSDYSNNRLT	CTCTGTGCAGTGAGCCCCTCGGACTACAGCAACAACAG	TRAJ7	7
Vax	7day	HTO10	NA	NA	NA	NA	TRAV7-2	CAPSDYSNNRLT	CTCTGTGCACCCTCGGACTACAGCAACAACAG	TRAJ7	7
NoVax	7day	HTO7	TRBV16	CASSLELGGLEQYF	GCAAGCAGCTTAGAGCTGGGGGGGCTTGAACAGTAC	TRBJ2-7	TRAV7D-2	CAAADYSNNRLT	CTCTGTGCAGCAGCGGACTACAGCAACAACAG	TRAJ7	6
Vax	7day	HTO7	TRBV26	CASSLTGDSDYPN	TGTGCCAGCAGCCTCACAGGGGATTCCGACTAC	TRBJ1-2	TRAV12-3	CALRGDYSNNRLT	TACTGTGCTTTGAGGGGGGACTACAGCAACAACAG	TRAJ7	6
NoVax	7day	HTO8	TRBV16	CASSLELGALEQYF	GCAAGCAGCTTAGAGCTGGGGGCGCTTGAACAGTAC	TRBJ2-7	TRAV7-2	CAASDYSNNRLT	CTCTGTGCAGCAAGCGACTACAGCAACAACAG	TRAJ7	5
Vax	14day	HTO6	TRBV5	CASSQAQGGAETLYF	GCCAGCAGCCAAGCCCAGGGGGGTGCAGAAACGCTGTAT	TRBJ2-3	TRAV7D-2	CAAADYSNNRLT	CTCTGTGCAGCAGCAGACTACAGCAACAACAG	TRAJ7	5
CarT	14day	HTO10	TRBV19	CASSIRENSDYTF	GCCAGCAGTATAAGGGAGAACTCCGACTACACC	TRBJ1-2	TRAV12-3	CALSEDYGSSGNKLIF	TACTGTGCTTTGAGTGAAGATTATGGGAGCAGTGGCAACAAG	TRAJ32	4
CarT	14day	HTO7	TRBV16	CASSLELGGLEQYF	GCAAGCAGCTTAGAACTGGGGGGGCTTGAACAGTAC	TRBJ2-7	TRAV12-2	CALRPPNTNKVVF	TACTGTGCTCTGAGACCCCCCAATACCAACAAA	TRAJ34	4
CarT	14day	HTO8	TRBV13-1	CASSENTEVFF	GCCAGCAGTGAAAACACAGAAGTCTTC	TRBJ1-1	TRAV14-3	CAAKDYSNNRLT	TTCTGTGCAGCAAAGGACTACAGCAACAACAG	TRAJ7	4
NoVax	7day	HTO10	NA	NA	NA	NA	TRAV6-6	CALGADYSNNRLT	TACTGTGCTCTGGGTGCTGACTACAGCAACAACAG	TRAJ7	4
Vax	7day	HTO7	TRBV5	CASSPPGGQNTLYF	GCCAGCAGCCCCCCCGGGGGTCAAAACACCTTGTAC	TRBJ2-4	TRAV10D	CAAKDYSNNRLT	TTCTGTGCAGCGAAGGACTACAGCAACAACAG	TRAJ7	4
CarT	14day	HTO10	TRBV16	CASSLELGGLEQYF	GCAAGCAGCTTAGAACTGGGGGGGCTTGAACAGTAC	TRBJ2-7	TRAV3D-3	CAVTPDYSNNRLT	TTCTGCGCAGTCACCCCGGACTACAGCAACAACAG	TRAJ7	3
NoVax	7day	HTO10	TRBV16	CASSLYRDSQDTQYI	GCAAGCAGCTTATACCGGGACAGCCAAGACACCCAGTAC	TRBJ2-5	TRAV12-1	CALSGDYSNNRLT	TTCTGTGCTTTGAGTGGCGACTACAGCAACAACAG	TRAJ7	3
NoVax	7day	HTO10	TRBV5	CASSQDPGGNTEVFF	GCCAGCAGCCAAGATCCGGGGGGAAACACAGAAGTCTTC	TRBJ1-1	TRAV14-2	CAAKDYSNNRLT	TTCTGTGCAGCAAAGGACTACAGCAACAACAG	TRAJ7	3
NoVax	7day	HTO7	TRBV5	CASSRGQDTEVFF	GCCAGCAGCCGGGGACAGGACACAGAAGTCTTC	TRBJ1-1	TRAV7-2	CAARDYSNNRLT	CTCTGTGCAGCAAGAGACTACAGCAACAACAG	TRAJ7	3
NoVax	7day	HTO8	TRBV26	CASRPGQGYAEQFN	TGTGCCAGCAGGCCGGGACAGGGGTATGCTGAGCAG	TRBJ2-1	TRAV6-3	CAMRGDYSNNRLT	TACTGTGCTATGAGGGGGGACTACAGCAACAACAG	TRAJ7	3
Vax	7day	HTO6	NA	NA	NA	NA	TRAV8D-2	CATREDYSNNRLT	TTCTGTGCTACTCGAGAGGACTACAGCAACAACAG	TRAJ7	3
Vax	7day	HTO8	TRBV5	CASSQVQGSAETLYF	GCCAGCAGCCAAGTCCAGGGAAGTGCAGAAACGCTGTAT	TRBJ2-3	TRAV14-3	CAASDYSNNRLT	TTCTGTGCAGCAAGTGACTACAGCAACAACAG	TRAJ7	3
Vax	7day	HTO8	TRBV20	CGAGQGANERLFF	GGTGCTGGACAGGGGGCCAACGAAAGATTATTT	TRBJ1-4	TRAV8-2	CATVPDYSNNRLT	TTCTGTGCTACAGTTCCTGACTACAGCAACAACAG	TRAJ7	3
Vax	7day	HTO9	NA	NA	NA	NA	TRAV9N-3	CAVRSDYSNNRLT	TTCTGTGCTGTGAGGTCGGACTACAGCAACAACAG	TRAJ7	3
CarT	14day	HTO10	TRBV16	CASSLELGGPEQYF	GCAAGCAGCTTAGAACTGGGGGGGCCTGAACAGTAC	TRBJ2-7	TRAV14-3	CAASAGAGNKLTF	TTCTGTGCAGCAAGTGCGGGTGCAGGGAACAAG	TRAJ17	2
CarT	14day	HTO6	TRBV12-1	CASSLRQNTEVFF	AGCTCTCTTAGACAGAACACAGAAGTCTTCTTT	TRBJ1-1	TRAV12-3	CALSEDYGSSGNKLIF	TACTGTGCTTTGAGTGAGGATTATGGGAGCAGTGGCAACAAG	TRAJ32	2
CarT	14day	HTO8	TRBV19	CASTLRLAETLYI	GCCAGCACCCTCCGACTTGCAGAAACGCTGTAT	TRBJ2-3	TRAV7-2	CAASAYQGGRALIF	CTCTGTGCAGCAAGTGCCTACCAGGGAGGCAGAGCT	TRAJ15	2
CarT	14day	HTO9	TRBV16	CASSLELGGLEQYF	GCAAGCAGCTTAGAACTGGGGGGGCTTGAACAGTAC	TRBJ2-7	TRAV12-3	CALRGGGSNAKLTF	TACTGTGCTCTGAGGGGGGGAGGAAGCAATGCAAAG	TRAJ31	2
CarT	14day	HTO9	TRBV26	CASSFDTFSNERLFN	TGTGCCAGCAGTTTCGACACATTTTCCAACGAAAGATTA	TRBJ1-4	TRAV16D/DV11	CAMRGDYSNNRLT	TTCTGTGCTATGAGAGGCGACTACAGCAACAACAG	TRAJ7	2
NoVax	7day	HTO10	NA	NA	NA	NA	TRAV9N-3	CAVRLDYSNNRLT	TTCTGTGCTGTGAGACTTGACTACAGCAACAACAG	TRAJ7	2
NoVax	7day	HTO6	TRBV13-3	CASSAPGGTETLYF	GCCAGCAGTGCGCCAGGGGGGACAGAAACGCTGTAT	TRBJ2-3	TRAV12-1	CALSDYSNNRLT	TACTGTGCTCTGAGTGACTACAGCAACAACAG	TRAJ7	2
NoVax	7day	HTO7	TRBV16	CASSLELGGREQYF	GCAAGCAGCTTAGAACTGGGGGGGCGGGAACAGTAC	TRBJ2-7	NA	NA	NA		2
NoVax	7day	HTO7	TRBV20	CGASRGGSSYEQYF	GGTGCTAGCCGGGGGGGGAGCTCCTATGAACAGTAC	TRBJ2-7	NA	NA	NA		2
NoVax	7day	HTO8	TRBV15	CASSLDWGTSAETLYF	TGTGCCAGCAGTTTAGACTGGGGGACTAGTGCAGAAACGCTG	TRBJ2-3	TRAV8-2	CATQPDYSNNRLT	TTCTGTGCTACACAACCGGACTACAGCAACAACAG	TRAJ7	2
Vax	7day	HTO7	TRBV20	CGAYRAGAEQFY	GGTGCTTACAGGGCGGGGGCTGAGCAGTTC	TRBJ2-1	TRAV1	CAVRDQDYSNNRLT	CTCTGTGCTGTGAGGGATCAAGACTACAGCAACAACAG	TRAJ7	2
Vax	7day	HTO7	NA	NA	NA	NA	TRAV12-1	CALSDDYSNNRLT	TACTGTGCTCTGAGTGATGACTACAGCAACAACAG	TRAJ7	2
Vax	7day	HTO8	NA	NA	NA	NA	TRAV10D	CAAKDYSNNRLT	TTCTGTGCAGCAAAGGACTACAGCAACAACAG	TRAJ7	2
Vax	7day	HTO8	TRBV16	CASSLELGGREQYF	GCAAGCAGCTTAGAACTGGGGGGGCGGGAACAGTAC	TRBJ2-7	TRAV7-2	CAASDYSNNRLT	CTCTGTGCAGCAAGCGACTACAGCAACAACAG	TRAJ7	2
CarT	14day	HTO10	TRBV17	CASSRGQGFNERLFF	GCTAGCAGTAGAGGGCAGGGGTTCAACGAAAGATTATTT	TRBJ1-4	TRAV14-2	CAASDYSNNRLT	TTCTGTGCAGCGTCAGACTACAGCAACAACAG	TRAJ7	1
CarT	14day	HTO10	NA	NA	NA	NA	TRAV7-2	CAASTDYSNNRLT	CTCTGTGCAGCAAGCACGGACTACAGCAACAACAG	TRAJ7	1
CarT	14day	HTO10	NA	NA	NA	NA	TRAV9N-3	CAVSTDSNYQLIW	TTCTGTGCTGTGAGCACGGATAGCAACTATCAG	TRAJ33	1
CarT	14day	HTO6	TRBV16	CASSLELGGPEQYF	GCAAGCAGCTTAGAACTGGGGGGGCCTGAACAGTAC	TRBJ2-7	NA	NA	NA		1
CarT	14day	HTO7	TRBV17	CASSRWDRVHEQYF	GCTAGCAGTAGGTGGGACAGGGTCCATGAACAGTAC	TRBJ2-7	TRAV3D-3	CAVSDTNAYKVIF	TTCTGCGCAGTCAGTGACACAAATGCTTACAAA	TRAJ30	1
CarT	14day	HTO7	NA	NA	NA	NA	TRAV3D-3	CAVTPDYSNNRLT	TTCTGCGCAGTCACCCCGGACTACAGCAACAACAG	TRAJ7	1
CarT	14day	HTO7	TRBV13-1	CASSDPFNSDYTF	GCCAGCAGTGATCCATTTAACTCCGACTACACC	TRBJ1-2	TRAV6-6	CALGDRSSGSWQLIF	TACTGTGCTCTGGGTGATCGCTCTTCTGGCAGCTGGCAA	TRAJ22	1
CarT	14day	HTO7	TRBV12-2	CASSLDNSGNTLYF	AGCTCTCTTGACAATTCTGGAAATACGCTCTATTTT	TRBJ1-3	NA	NA	NA		1
CarT	14day	HTO8	NA	NA	NA	NA	TRAV12-1	CALRDYSNNRLT	TTCTGTGCTTTGAGAGACTACAGCAACAACAG	TRAJ7	1
CarT	14day	HTO8	TRBV13-1	CASSDRGQPSAETLYF	GCCAGCAGTGATCGGGGACAACCTAGTGCAGAAACGCTGTAT	TRBJ2-3	TRAV12-2	CALSDRYNQGKLIF	TACTGTGCTCTGAGTGATCGTTATAACCAGGGGAAG	TRAJ23	1
CarT	14day	HTO8	NA	NA	NA	NA	TRAV5-1	CSEGDYSNNRLT	TTCTGCTCAGAAGGGGACTACAGCAACAACAG	TRAJ7	1
CarT	14day	HTO8	TRBV17	CASSRTANTGQLYI	GCTAGCAGCAGGACAGCAAACACCGGGCAGCTCTAC	TRBJ2-2	TRAV6-6	CALGDYSNNRLT	TACTGTGCTCTGGGTGACTACAGCAACAACAG	TRAJ7	1
CarT	14day	HTO8	TRBV20	CGAREGGQNTLYF	GGTGCTAGGGAAGGGGGTCAAAACACCTTGTAC	TRBJ2-4	NA	NA	NA		1
CarT	14day	HTO9	NA	NA	NA	NA	TRAV9N-3	CAVSTDSNYQLIW	TTCTGTGCTGTGAGCACGGATAGCAACTATCAG	TRAJ33	1
NoVax	7day	HTO10	TRBV2	CASSQEGDTEQYF	GCCAGCAGCCAAGAGGGGGACACTGAACAGTAC	TRBJ2-7	TRAV12D-2	CALRPDYSNNRLT	TTCTGTGCTTTGCGCCCGGACTACAGCAACAACAG	TRAJ7	1
NoVax	7day	HTO10	NA	NA	NA	NA	TRAV7-2	CAARDYSNNRLT	CTCTGTGCAGCAAGGGACTACAGCAACAACAG	TRAJ7	1
NoVax	7day	HTO10	NA	NA	NA	NA	TRAV7-2	CAAQDYSNNRLT	CTCTGTGCAGCACAGGACTACAGCAACAACAG	TRAJ7	1
NoVax	7day	HTO10	NA	NA	NA	NA	TRAV7-3	CAVSPPDYSNNRLT	CTCTGTGCAGTGAGCCCCCCCGACTACAGCAACAACAG	TRAJ7	1
NoVax	7day	HTO10	NA	NA	NA	NA	TRAV8D-2	CATDYSNNRLT	TTCTGTGCTACTGACTACAGCAACAACAG	TRAJ7	1
NoVax	7day	HTO10	TRBV16	CASSFPGQDYEQYF	GCAAGCAGCTTCCCGGGACAGGACTATGAACAGTAC	TRBJ2-7	TRAV8D-2	CATEDYSNNRLT	TTCTGTGCTACTGAGGACTACAGCAACAACAG	TRAJ7	1
NoVax	7day	HTO10	TRBV2	CASSQDPGQGNERLFF	GCCAGCAGCCAAGATCCGGGACAGGGTAACGAAAGATTATTT	TRBJ1-4	TRAV8D-2	CATVPDYSNNRLT	TTCTGTGCTACTGTTCCGGACTACAGCAACAACAG	TRAJ7	1
NoVax	7day	HTO10	TRBV16	CASSLASAETLYF	GCAAGCAGCTTAGCCAGTGCAGAAACGCTGTAT	TRBJ2-3	TRAV9N-3	CAVRLDYSNNRLT	TTATGTGCTGTGAGACTTGACTACAGCAACAACAG	TRAJ7	1
NoVax	7day	HTO7	TRBV16	CASSSHSYEQYF	GCAAGCAGCTCCCACTCCTATGAACAGTAC	TRBJ2-7	TRAV15N-1	CALWEPDYSNNRLT	TTCTGTGCTCTCTGGGAGCCGGACTACAGCAACAACAG	TRAJ7	1
NoVax	7day	HTO7	NA	NA	NA	NA	TRAV16D/DV11	CAMREGDYSNNRLT	TTCTGTGCTATGAGAGAGGGCGACTACAGCAACAACAG	TRAJ7	1
NoVax	7day	HTO7	NA	NA	NA	NA	TRAV8-1	CATDPHLDYSNNRLT	TTCTGTGCTACTGATCCCCACCTGGACTACAGCAACAACAG	TRAJ7	1
NoVax	7day	HTO7	NA	NA	NA	NA	TRAV9N-3	CAVSLDYSNNRLT	TTCTGTGCTGTGAGCCTGGACTACAGCAACAACAG	TRAJ7	1
NoVax	7day	HTO7	TRBV12-2	CASSLDPGDQDTQYF	AGCTCTCTCGACCCTGGGGACCAAGACACCCAGTACTTT	TRBJ2-5	NA	NA	NA		1
NoVax	7day	HTO8	NA	NA	NA	NA	TRAV12-1	CALSGDYSNNRLT	TTCTGTGCTTTGAGTGGGGACTACAGCAACAACAG	TRAJ7	1
NoVax	7day	HTO8	NA	NA	NA	NA	TRAV7-2	CAASGDYSNNRLT	CTCTGTGCAGCAAGCGGGGACTACAGCAACAACAG	TRAJ7	1
NoVax	7day	HTO8	NA	NA	NA	NA	TRAV7-2	CAATRDYSNNRLT	CTCTGTGCAGCAACCCGAGACTACAGCAACAACAG	TRAJ7	1
NoVax	7day	HTO8	NA	NA	NA	NA	TRAV8-2	CATDADYSNNRLT	TTCTGTGCTACAGATGCAGACTACAGCAACAACAG	TRAJ7	1
NoVax	7day	HTO8	NA	NA	NA	NA	TRAV8D-2	CATDYSNNRLT	TTCTGTGCTACTGACTACAGCAACAACAG	TRAJ7	1
NoVax	7day	HTO9	NA	NA	NA	NA	TRAV12-3	CALSEDYGSSGNKLIF	TACTGTGCTTTGAGTGAGGATTATGGGAGCAGTGGCAACAAG	TRAJ32	1
NoVax	7day	HTO9	TRBV13-1	CASSRTGGSQNTLYF	GCCAGCAGTCGGACTGGGGGTAGTCAAAACACCTTGTAC	TRBJ2-4	TRAV5-1	CSASRGDYSNNRLT	TTCTGCTCAGCAAGTAGAGGGGACTACAGCAACAACAG	TRAJ7	1
NoVax	7day	HTO9	TRBV12-1	CASSQTGGPSYEQDN	AGCTCCCAGACTGGGGGGCCCTCCTATGAACAGGACAAC	TRBJ2-7	TRAV8D-2	CATDYSNNRLT	TTCTGTGCTACTGACTACAGCAACAACAG	TRAJ7	1
NoVax	7day	HTO9	TRBV12-1	CASSQTGGPSYEQYY	AGCTCCCAGACTGGGGGGCCCTCCTATGAACAGTACTAC	TRBJ2-7	TRAV8D-2	CATDYSNNRLT	TTCTGTGCTACTGACTACAGCAACAACAG	TRAJ7	1
NoVax	7day	HTO9	TRBV1	CTCSANNAETLYI	TACTGCACCTGCAGTGCTAACAATGCAGAAACG	TRBJ2-3	TRAV8D-2	CATDYSNNRLT	TTCTGTGCTACTGACTACAGCAACAACAG	TRAJ7	1
NoVax	7day	HTO9	TRBV26	CASSLRQGTNTEVFF	TGTGCCAGCAGTCTGCGACAGGGGACAAACACAGAAGTC	TRBJ1-1	TRAV8D-2	CATDYSNNRLT	TTCTGTGCTACTGACTACAGCAACAACAG	TRAJ7	1
Vax	14day	HTO8	NA	NA	NA	NA	TRAV10D	CAAKDYSNNRLT	TTCTGTGCAGCAAAAGACTACAGCAACAACAG	TRAJ7	1
Vax	14day	HTO8	NA	NA	NA	NA	TRAV14D-1	CAAPDYSNNRLT	TTCTGTGCAGCGCCGGACTACAGCAACAACAG	TRAJ7	1
Vax	14day	HTO8	NA	NA	NA	NA	TRAV9N-3	CAVSQDYSNNRLT	TTCTGTGCTGTGAGCCAGGACTACAGCAACAACAG	TRAJ7	1
Vax	14day	HTO8	TRBV16	CASSLDLGGREQYF	GCAAGCAGCTTAGATCTGGGGGGGAGGGAACAGTAC	TRBJ2-7	NA	NA	NA		1
Vax	14day	HTO9	NA	NA	NA	NA	TRAV14D-3/DV8	CAASDYSNNRLT	TTCTGTGCAGCAAGTGACTACAGCAACAACAG	TRAJ7	1
Vax	7day	HTO10	NA	NA	NA	NA	TRAV14-2	CAASADYSNNRLT	TTCTGTGCAGCAAGTGCAGACTACAGCAACAACAG	TRAJ7	1
Vax	7day	HTO10	NA	NA	NA	NA	TRAV14-3	CAAADYSNNRLT	TTCTGTGCAGCGGCGGACTACAGCAACAACAG	TRAJ7	1
Vax	7day	HTO10	NA	NA	NA	NA	TRAV6-3	CAMEPDYSNNRLT	TACTGTGCTATGGAACCGGACTACAGCAACAACAG	TRAJ7	1
Vax	7day	HTO10	TRBV16	CASSLEVGQGYSQNTLDN	GCAAGCAGCTTAGAGGTGGGACAGGGTTATAGTCAAAACACCTTGGAC	TRBJ2-4	TRAV6-6	CALLPADYSNNRLT	TACTGCGCTCTGCTCCCGGCGGACTACAGCAACAACAG	TRAJ7	1
Vax	7day	HTO10	TRBV4	CASSYSSGNTLYI	GCCAGCAGCTACAGTTCTGGAAATACGCTCTAT	TRBJ1-3	TRAV6-6	CALLPADYSNNRLT	TACTGCGCTCTGCTCCCGGCGGACTACAGCAACAACAG	TRAJ7	1
Vax	7day	HTO10	TRBV2	CASSQEGDNYEQYF	GCCAGCAGCCAAGAGGGGGACAACTATGAACAGTAC	TRBJ2-7	NA	NA	NA		1
Vax	7day	HTO6	NA	NA	NA	NA	TRAV12-3	CALRGDYSNNRLT	TACTGTGCTCTGAGGGGGGACTACAGCAACAACAG	TRAJ7	1
Vax	7day	HTO6	TRBV5	CASSPPGGDTEVFF	GCCAGCAGCCCTCCAGGGGGCGACACAGAAGTCTTC	TRBJ1-1	TRAV14-3	CAAKDYSNNRLT	TTCTGTGCAGCAAAGGACTACAGCAACAACAG	TRAJ7	1
Vax	7day	HTO7	NA	NA	NA	NA	TRAV12-3	CALRTGYQNFYF	TACTGTGCTTTGAGGACGGGTTACCAGAAC	TRAJ49	1
Vax	7day	HTO7	NA	NA	NA	NA	TRAV14-2	CAASPDYSNNRLT	TTCTGTGCAGCAAGTCCGGACTACAGCAACAACAG	TRAJ7	1
Vax	7day	HTO7	NA	NA	NA	NA	TRAV16	CAMRDSNYQLIW	TTCTGTGCTATGAGAGATAGCAACTATCAG	TRAJ33	1
Vax	7day	HTO7	NA	NA	NA	NA	TRAV8D-2	CATVSDYSNNRLT	TTCTGTGCTACTGTCTCGGACTACAGCAACAACAG	TRAJ7	1
Vax	7day	HTO8	NA	NA	NA	NA	TRAV12-1	CALRDDYSNNRLT	TTCTGTGCTTTGAGAGACGACTACAGCAACAACAG	TRAJ7	1
Vax	7day	HTO8	TRBV16	CASSLELGGLEQYF	GCAAGCAGCTTAGAACTGGGGGGGCTTGAACAGTAC	TRBJ2-7	NA	NA	NA		1
Vax	7day	HTO9	TRBV1	CTCSAEGSAETLYF	TACTGCACCTGCAGTGCAGAAGGGAGTGCAGAAACG	TRBJ2-3	TRAV10D	CAAKDYSNNRLT	TTCTGTGCAGCAAAAGACTACAGCAACAACAG	TRAJ7	1
Vax	7day	HTO9	TRBV12-1	CASSTGQGLNTEVFF	AGCTCTACGGGACAGGGGTTGAACACAGAAGTCTTCTTT	TRBJ1-1	TRAV10D	CAAKDYSNNRLT	TTCTGTGCAGCAAAGGACTACAGCAACAACAG	TRAJ7	1
Vax	7day	HTO9	NA	NA	NA	NA	TRAV7D-2	CAAADYSNNRLT	CTCTGTGCAGCAGCGGACTACAGCAACAACAG	TRAJ7	1
Vax	7day	HTO9	TRBV16	CASSLELGGLEQYF	GCAAGCAGCTTAGAACTGGGGGGGCTTGAACAGTAC	TRBJ2-7	NA	NA	NA		1
