# Supplementary material for: Vaccine-boosted CAR T crosstalk with host immunity to reject tumors with antigen heterogeneity
Source: Cell. Author manuscript; Available in PMC 2023 Jul 27. (PMC10372881; doi:10.1016/j.cell.2023.06.002)
Supplement: 11 — Supplemental Table 4 List of genes differentially expressed in splenic CAR T-cells treated with or without vaccination, related to Figure 4. [file NIHMS1908849-supplement-11.xlsx]

## Sheet: Sheet1
Row.names	Gene type	MGI symbol	HuSym	S.Avg	S.Var	S.MPG	S.huMPG	S3.S1.logFC.ape	S3.S1.p.ape	S3.S1.adp.ape	S3.S1.result.ape	S3.S1.logFC.norm	S3.S1.stat.norm
ENSMUSG00000022347	protein_coding	A1bg	A1BG	0	0	Yes	Yes
ENSMUSG00000052595	protein_coding	A1cf	A1CF	0	0	Yes	Yes
ENSMUSG00000030111	protein_coding	A2m	A2M	0	0	Yes	Yes
ENSMUSG00000028794	protein_coding	A3galt2	A3GALT2	0.0131358	0.00327846	Yes	Yes	-0.00340861	0.741755	1.01	n	-0.0109997	-0.329531
ENSMUSG00000047878	protein_coding	A4galt	A4GALT	0.225003	0.537916	Yes	Yes	0.00572161	1.01	1.01	n	0.137999	1.14065
ENSMUSG00000037953	protein_coding	A4gnt	A4GNT	0	0	Yes	Yes
ENSMUSG00000036678	protein_coding	Aaas	AAAS	4.62456	0.473223	Yes	Yes	0.015793	0.802669	0.973832	n	-0.0377873	0.249894
ENSMUSG00000029482	protein_coding	Aacs	AACS	1.72096	0.959909	Yes	Yes	-0.0189968	0.51086	0.924034	n	-0.149037	-0.657499
ENSMUSG00000027761	protein_coding	Aadac	AADAC	0	0	Yes	Yes
ENSMUSG00000091376	protein_coding	Aadacl2	AADACL2	0	0	Yes	Yes
ENSMUSG00000078507	protein_coding	Aadacl3	AADACL3	0	0	Yes	Yes
ENSMUSG00000070609	protein_coding	Aadacl4	AADACL4	0	0	Yes	Yes
ENSMUSG00000057228	protein_coding	Aadat	AADAT	0	0	Yes	Yes
ENSMUSG00000037257	protein_coding	Aagab	AAGAB	3.62055	0.663646	Yes	Yes	0.032992	0.618775	0.944172	n	0.191421	0.497588
ENSMUSG00000057230	protein_coding	Aak1	AAK1	6.79973	0.0981481	Yes	Yes	0.0834119	0.319247	0.853156	n	0.16475	0.996007
ENSMUSG00000035642	protein_coding	Aamdc	AAMDC	4.05381	0.476704	Yes	Yes	0.0482419	0.345809	0.867549	n	0.212157	0.94275
ENSMUSG00000006299	protein_coding	Aamp	AAMP	5.3018	0.065027	Yes	Yes	-0.00962372	0.897182	0.990643	n	0.00532372	-0.129222
ENSMUSG00000020804	protein_coding	Aanat	AANAT	0	0	Yes	Yes
ENSMUSG00000027628	protein_coding	Aar2	AAR2	3.42288	0.521339	Yes	Yes	0.024258	0.609617	0.942174	n	0.147001	0.51062
ENSMUSG00000068522	protein_coding	Aard	AARD	0	0	Yes	Yes
ENSMUSG00000031960	protein_coding	Aars	AARS1	2.68905	0.281068	Yes	Yes	0.0225068	0.750395	0.968558	n	0.0316798	0.318118
ENSMUSG00000023938	protein_coding	Aars2	AARS2	1.454	0.523386	Yes	Yes	0.00997656	0.722479	0.966144	n	-0.000841842	0.355148
ENSMUSG00000075528	protein_coding	Aarsd1	AARSD1	3.87202	0.398382	Yes	Yes	0.0243995	0.63137	0.944663	n	0.155454	0.479799
ENSMUSG00000055923	protein_coding	Aasdh	AASDH	2.84143	1.05908	Yes	Yes	-0.0838648	0.0147597	0.280954	n	-0.552236	-2.43822
ENSMUSG00000025894	protein_coding	Aasdhppt	AASDHPPT	1.82794	0.355648	Yes	Yes	-0.0542191	0.180133	0.746363	n	-0.201655	-1.34034
ENSMUSG00000029695	protein_coding	Aass	AASS	0	0	Yes	Yes
ENSMUSG00000018697	protein_coding	Aatf	AATF	3.5717	0.486668	Yes	Yes	-0.00241389	0.95982	0.995574	n	-0.0381955	-0.0503795
ENSMUSG00000025375	protein_coding	Aatk	AATK	0.00995538	0.00188308	Yes	Yes	-0.00337166	0.741755	1.01	n	-0.0109997	-0.329531
ENSMUSG00000057880	protein_coding	Abat	ABAT	0.0857989	0.0713561	Yes	Yes	-0.00189874	0.763542	1.01	n	-0.00379795	-0.300832
ENSMUSG00000015243	protein_coding	Abca1	ABCA1	0.346429	0.2895	Yes	Yes	-0.0145823	0.361156	0.873013	n	-0.135572	-0.913164
ENSMUSG00000050296	protein_coding	Abca12	ABCA12	0.149081	0.0405378	Yes	Yes	0.00115164	0.920329	1.01	n	-0.011847	0.100019
ENSMUSG00000004668	protein_coding	Abca13	ABCA13	0	0	Yes	Yes
ENSMUSG00000035435	protein_coding	Abca17	ABCA17P	0	0	Yes	Yes
ENSMUSG00000026944	protein_coding	Abca2	ABCA2	5.12149	0.622895	Yes	Yes	0.129796	0.115259	0.643849	n	0.336648	1.57499
ENSMUSG00000024130	protein_coding	Abca3	ABCA3	3.28764	0.595573	Yes	Yes	0.0219893	0.647243	0.948757	n	0.0140859	0.457595
ENSMUSG00000028125	protein_coding	Abca4	ABCA4	0.0163569	0.00508341	Yes	Yes	0.00302925	0.940225	1.01	n	0.00722374	0.0749873
ENSMUSG00000018800	protein_coding	Abca5	ABCA5	0.00862143	0.00141225	Yes	Yes	0.00293075	0.940225	1.01	n	0.00722374	0.0749873
ENSMUSG00000044749	protein_coding	Abca6	ABCA6	0	0	Yes	Yes
ENSMUSG00000035722	protein_coding	Abca7	ABCA7	2.20408	0.497554	Yes	Yes	0.0544001	0.238363	0.809421	n	0.123314	1.17909
ENSMUSG00000020620	protein_coding	Abca8b	ABCA8	0.00275951	0.000144682	Yes	Yes	0.00288661	0.940225	1.01	n	0.00722374	0.0749873
ENSMUSG00000041828	protein_coding	Abca8a	ABCA8	0	0	Yes	No
ENSMUSG00000041797	protein_coding	Abca9	ABCA9	0.00422512	0.000339182	Yes	Yes	-0.000332399	0.95227	1.01	n	-0.00724267	-0.0598558
ENSMUSG00000040584	protein_coding	Abcb1a	ABCB1	2.21206	0.477086	Yes	Yes	-0.266995	0.014052	0.274256	n	-0.561253	-2.45593
ENSMUSG00000031974	protein_coding	Abcb10	ABCB10	0.847333	0.467247	Yes	Yes	0.0240572	0.209248	0.782955	n	0.17546	1.25564
ENSMUSG00000027048	protein_coding	Abcb11	ABCB11	0.0416113	0.0328985	Yes	Yes	-0.000357083	0.952269	1.01	n	-0.0108738	-0.059857
ENSMUSG00000042476	protein_coding	Abcb4	ABCB4	0.0763089	0.0401115	Yes	Yes	-0.000387026	0.952267	1.01	n	-0.0287873	-0.0598606
ENSMUSG00000072791	protein_coding	Abcb5	ABCB5	0.0417859	0.00990722	Yes	Yes	-0.00358106	0.63976	1.01	n	-0.0146736	-0.468034
ENSMUSG00000026198	protein_coding	Abcb6	ABCB6	1.34485	0.74348	Yes	Yes	-0.00974895	0.652419	0.951176	n	-0.119275	-0.450405
ENSMUSG00000031333	protein_coding	Abcb7	ABCB7	1.90572	0.598622	Yes	Yes	-0.0271792	0.454709	0.903891	n	-0.196833	-0.747587
ENSMUSG00000028973	protein_coding	Abcb8	ABCB8	2.02648	0.812297	Yes	Yes	-0.0144005	0.633535	0.944663	n	-0.0225756	-0.476757
ENSMUSG00000029408	protein_coding	Abcb9	ABCB9	4.03975	0.282716	Yes	Yes	-0.058645	0.310459	0.852418	n	-0.227778	-1.01426
ENSMUSG00000023088	protein_coding	Abcc1	ABCC1	3.59122	0.963951	Yes	Yes	0.0758764	0.23493	0.80665	n	0.340774	1.18775
ENSMUSG00000032842	protein_coding	Abcc10	ABCC10	2.44334	1.07878	Yes	Yes	0.0223351	0.45775	0.904583	n	0.0384319	0.742556
ENSMUSG00000036872	protein_coding	Abcc12	ABCC12	0	0	Yes	Yes
ENSMUSG00000025194	protein_coding	Abcc2	ABCC2	0	0	Yes	Yes
ENSMUSG00000020865	protein_coding	Abcc3	ABCC3	0.571282	1.08758	Yes	Yes	-0.00350976	0.743297	0.968322	n	-0.0954002	-0.32749
ENSMUSG00000032849	protein_coding	Abcc4	ABCC4	2.80448	0.15843	Yes	Yes	-0.0119527	0.847895	0.984104	n	-0.024714	-0.191805
ENSMUSG00000022822	protein_coding	Abcc5	ABCC5	3.06058	0.875903	Yes	Yes	0.0362283	0.395382	0.882441	n	0.18288	0.849897
ENSMUSG00000030834	protein_coding	Abcc6	ABCC6	0	0	Yes	Yes
ENSMUSG00000040136	protein_coding	Abcc8	ABCC8	0	0	Yes	Yes
ENSMUSG00000030249	protein_coding	Abcc9	ABCC9	0.0406144	0.00356034	Yes	Yes	0.00273246	0.780673	1.01	n	0.0323232	0.278442
ENSMUSG00000031378	protein_coding	Abcd1	ABCD1	2.9945	0.707682	Yes	Yes	6.74542e-05	0.992471	0.999778	n	-0.0927229	-0.00943612
ENSMUSG00000055782	protein_coding	Abcd2	ABCD2	0.0650654	0.0438998	Yes	Yes	0.00693829	0.266356	1.01	n	0.157568	1.11149
ENSMUSG00000028127	protein_coding	Abcd3	ABCD3	1.66014	0.392991	Yes	Yes	-0.071987	0.0756287	0.555657	n	-0.319305	-1.77663
ENSMUSG00000021240	protein_coding	Abcd4	ABCD4	1.9127	0.77381	Yes	Yes	-0.00673539	0.805665	0.974702	n	-0.074173	-0.246022
ENSMUSG00000058355	protein_coding	Abce1	ABCE1	2.90572	0.257223	Yes	Yes	0.0366757	0.514462	0.924544	n	0.188323	0.651905
ENSMUSG00000038762	protein_coding	Abcf1	ABCF1	4.72374	0.204888	Yes	Yes	0.00837751	0.902456	0.990643	n	0.019221	0.122559
ENSMUSG00000028953	protein_coding	Abcf2	ABCF2	3.23541	0.379006	Yes	Yes	-0.036586	0.485544	0.913488	n	-0.194843	-0.697413
ENSMUSG00000003234	protein_coding	Abcf3	ABCF3	3.24544	0.779995	Yes	Yes	-0.0368806	0.470689	0.908893	n	-0.108573	-0.721358
ENSMUSG00000024030	protein_coding	Abcg1	ABCG1	4.28611	0.383204	Yes	Yes	-0.248847	0.0302663	0.386195	n	-0.425981	-2.16659
ENSMUSG00000029802	protein_coding	Abcg2	ABCG2	0.345696	0.691522	Yes	Yes	0.00771194	0.145761	1.01	n	0.157845	1.45467
ENSMUSG00000032131	protein_coding	Abcg4	ABCG4	0	0	Yes	Yes
ENSMUSG00000040505	protein_coding	Abcg5	ABCG5	0	0	Yes	Yes
ENSMUSG00000024254	protein_coding	Abcg8	ABCG8	0	0	Yes	Yes
ENSMUSG00000006638	polymorphic_pseudogene	Abhd1	ABHD1	0.872027	0.811973	Yes	Yes	0.016465	0.259193	1.01	n	0.0581554	1.1283
ENSMUSG00000033157	protein_coding	Abhd10	ABHD10	3.25305	0.72903	Yes	Yes	0.027774	0.549642	0.931791	n	0.163692	0.598296
ENSMUSG00000040532	protein_coding	Abhd11	ABHD11	4.20455	0.412743	Yes	Yes	0.00909348	0.859537	0.987528	n	0.00660975	0.176964
ENSMUSG00000032046	protein_coding	Abhd12	ABHD12	3.52305	0.372556	Yes	Yes	-0.173675	0.0299571	0.384455	n	-0.518208	-2.17066
ENSMUSG00000090121	protein_coding	Abhd12b	ABHD12B	0.0430206	0.00952596	Yes	Yes	0.00169821	0.829782	1.01	n	0.0181196	0.214981
ENSMUSG00000040396	protein_coding	Abhd13	ABHD13	0.670953	0.29741	Yes	Yes	-0.0211387	0.319451	0.853156	n	-0.0938392	-0.995587
ENSMUSG00000042210	protein_coding	Abhd14a	ABHD14A	2.82778	0.532425	Yes	Yes	0.0259909	0.529483	0.927455	n	-0.0132414	0.628795
ENSMUSG00000042073	protein_coding	Abhd14b	ABHD14B	1.80836	2.14919	Yes	Yes	-0.0204668	0.263965	0.824119	n	-0.170835	-1.11707
ENSMUSG00000000686	protein_coding	Abhd15	ABHD15	1.03301	1.21729	Yes	Yes	-0.0143561	0.303317	0.84965	n	-0.144793	-1.02935
ENSMUSG00000007036	protein_coding	Abhd16a	ABHD16A	4.14234	0.306983	Yes	Yes	0.145633	0.0779829	0.563438	n	0.284698	1.76251
ENSMUSG00000055882	protein_coding	Abhd16b	ABHD16B	0	0	Yes	Yes
ENSMUSG00000003346	protein_coding	Abhd17a	ABHD17A	3.25926	0.375049	Yes	Yes	0.0311827	0.572872	0.937975	n	0.139847	0.563827
ENSMUSG00000047368	protein_coding	Abhd17b	ABHD17B	0.548581	0.147825	Yes	Yes	-0.00477642	0.829049	1.01	n	0.0181859	-0.215921
ENSMUSG00000038459	protein_coding	Abhd17c	ABHD17C	0.919024	0.733372	Yes	Yes	-0.0203151	0.274956	0.831972	n	-0.314685	-1.09172
ENSMUSG00000037818	protein_coding	Abhd18	ABHD18	2.13849	1.23029	Yes	Yes	-0.0273201	0.421076	0.894093	n	-0.121014	-0.804556
ENSMUSG00000039202	protein_coding	Abhd2	ABHD2	5.42622	0.137347	Yes	Yes	0.531922	0.000136671	0.0189114	n	0.543869	3.81412
ENSMUSG00000002475	protein_coding	Abhd3	ABHD3	0.0542592	0.0559372	Yes	Yes	-0.000372375	0.952268	1.01	n	-0.0180957	-0.0598589
ENSMUSG00000040997	protein_coding	Abhd4	ABHD4	0.497951	0.58392	Yes	Yes	0.0133621	1.01	1.01	n	0.277313	1.17902
ENSMUSG00000032540	protein_coding	Abhd5	ABHD5	3.42393	0.573555	Yes	Yes	-0.10357	0.0502127	0.472078	n	-0.563888	-1.95815
ENSMUSG00000025277	protein_coding	Abhd6	ABHD6	1.79996	0.667245	Yes	Yes	0.0219325	0.479775	0.912097	n	0.168284	0.706664
ENSMUSG00000007950	protein_coding	Abhd8	ABHD8	4.08912	0.181448	Yes	Yes	-0.0515472	0.433006	0.897185	n	-0.129936	-0.784058
ENSMUSG00000058835	protein_coding	Abi1	ABI1	5.18839	0.218844	Yes	Yes	-0.0406898	0.577333	0.937975	n	-0.0498433	-0.557284
ENSMUSG00000026782	protein_coding	Abi2	ABI2	1.67216	1.24467	Yes	Yes	0.00452738	0.872328	0.987703	n	0.0497237	0.160703
ENSMUSG00000018381	protein_coding	Abi3	ABI3	4.09312	0.405979	Yes	Yes	-0.0186609	0.759425	0.969425	n	0.0091885	-0.306237
ENSMUSG00000035258	protein_coding	Abi3bp	ABI3BP	0.0301669	0.0066442	Yes	Yes	-0.00302968	0.845631	1.01	n	-0.0181183	-0.194696
ENSMUSG00000038827	protein_coding	Abitram	ABITRAM	3.21294	0.524287	Yes	Yes	-0.172275	0.0340111	0.403778	n	-0.4935	-2.11994
ENSMUSG00000026842	protein_coding	Abl1	ABL1	2.57998	0.566264	Yes	Yes	0.00233861	0.956797	0.994394	n	-0.158429	0.0541738
ENSMUSG00000026596	protein_coding	Abl2	ABL2	1.11041	1.01643	Yes	Yes	0.0184642	0.480849	0.912766	n	0.0481387	0.704938
ENSMUSG00000025085	protein_coding	Ablim1	ABLIM1	8.22259	0.0507297	Yes	Yes	-0.312807	0.00595253	0.167171	n	-0.337298	-2.75039
ENSMUSG00000029095	protein_coding	Ablim2	ABLIM2	0.82812	1.48153	Yes	Yes	0.0162232	0.20267	1.01	n	0.208784	1.27398
ENSMUSG00000032735	protein_coding	Ablim3	ABLIM3	0	0	Yes	Yes
ENSMUSG00000015787	protein_coding	Abo	ABO	0	0	Yes	Yes
ENSMUSG00000017631	protein_coding	Abr	ABR	3.71344	0.305442	Yes	Yes	0.404558	0.0127156	0.259924	n	0.460478	2.49164
ENSMUSG00000042895	protein_coding	Abra	ABRA	0.194324	0.102697	Yes	Yes	-0.0135749	0.228514	1.01	n	-0.122849	-1.2042
ENSMUSG00000078453	protein_coding	Abracl	ABRACL	6.21883	0.206658	Yes	Yes	0.25273	0.0309297	0.388875	n	0.379524	2.15798
ENSMUSG00000035234	protein_coding	Abraxas1	ABRAXAS1	1.5873	0.55481	Yes	Yes	-0.00881316	0.773447	0.969493	n	0.0297279	-0.287869
ENSMUSG00000030965	protein_coding	Abraxas2	ABRAXAS2	2.3069	0.492933	Yes	Yes	0.213986	0.00833216	0.20721	n	0.372085	2.6383
ENSMUSG00000036376	protein_coding	Abt1	ABT1	1.60559	0.23043	Yes	Yes	-0.0251995	0.585831	0.937975	n	-0.0471755	-0.544888
ENSMUSG00000030083	protein_coding	Abtb1	ABTB1	3.79024	0.395409	Yes	Yes	0.0562334	0.277697	0.832862	n	0.152532	1.08551
ENSMUSG00000032724	protein_coding	Abtb2	ABTB2	3.81493	0.162608	Yes	Yes	-0.547868	0.00109463	0.0682907	n	-0.472451	-3.265
ENSMUSG00000036138	protein_coding	Acaa1a	ACAA1	5.011	0.166665	Yes	Yes	-0.0107687	0.876504	0.987703	n	-0.0378236	-0.155403
ENSMUSG00000010651	protein_coding	Acaa1b	ACAA1	0	0	Yes	No
ENSMUSG00000036880	protein_coding	Acaa2	ACAA2	5.12026	0.200177	Yes	Yes	0.0189592	0.782184	0.970136	n	0.0555835	0.276474
ENSMUSG00000020532	protein_coding	Acaca	ACACA	2.67629	0.97179	Yes	Yes	-0.0336808	0.563589	0.935389	n	0.00379313	-0.57752
ENSMUSG00000042010	protein_coding	Acacb	ACACB	0.187581	0.435468	Yes	Yes	0.00675005	1.01	1.01	n	0.112154	1.50459
ENSMUSG00000029456	protein_coding	Acad10	ACAD10	1.02457	1.16862	Yes	Yes	0.0214398	0.201326	0.773242	n	0.272725	1.27778
ENSMUSG00000090150	protein_coding	Acad11	ACAD11	1.13109	0.821591	Yes	Yes	-0.00596537	0.774738	0.969493	n	0.0861997	-0.286183
ENSMUSG00000031969	protein_coding	Acad8	ACAD8	2.06101	0.939874	Yes	Yes	-0.0856546	0.0370222	0.417534	n	-0.468772	-2.08552
ENSMUSG00000027710	protein_coding	Acad9	ACAD9	3.40728	0.51372	Yes	Yes	-0.115706	0.0728744	0.547725	n	-0.319907	-1.79362
ENSMUSG00000026003	protein_coding	Acadl	ACADL	4.00043	0.169419	Yes	Yes	-0.0301281	0.649443	0.949475	n	-0.097237	-0.454536
ENSMUSG00000062908	protein_coding	Acadm	ACADM	3.06329	0.342312	Yes	Yes	-0.0280105	0.601338	0.942174	n	-0.0650262	-0.522477
ENSMUSG00000029545	protein_coding	Acads	ACADS	2.62431	0.299289	Yes	Yes	-0.015504	0.735863	0.96748	n	-0.10312	-0.337336
ENSMUSG00000030861	protein_coding	Acadsb	ACADSB	1.23187	1.15557	Yes	Yes	0.0101817	0.611426	0.942462	n	-0.0819539	0.50804
ENSMUSG00000018574	protein_coding	Acadvl	ACADVL	4.17601	0.226024	Yes	Yes	0.0132432	0.841388	0.982378	n	0.055537	0.200118
ENSMUSG00000030607	protein_coding	Acan	ACAN	0	0	Yes	Yes
ENSMUSG00000001588	protein_coding	Acap1	ACAP1	5.93103	0.0444996	Yes	Yes	-0.103626	0.226714	0.801023	n	-0.163734	-1.20887
ENSMUSG00000049076	protein_coding	Acap2	ACAP2	1.92538	0.496653	Yes	Yes	0.0390129	0.336491	0.86212	n	0.354072	0.961121
ENSMUSG00000029033	protein_coding	Acap3	ACAP3	2.41642	1.08474	Yes	Yes	0.0125467	0.74001	0.967686	n	0.0706675	0.33184
ENSMUSG00000032047	protein_coding	Acat1	ACAT1	3.10893	0.255293	Yes	Yes	0.0399449	0.514012	0.924468	n	0.158802	0.652603
ENSMUSG00000023832	protein_coding	Acat2	ACAT2	2.37434	0.599579	Yes	Yes	-0.00267756	0.937042	0.99262	n	-0.0265537	-0.0789877
ENSMUSG00000062480	protein_coding	Acat3	ACAT2	0.168705	0.183278	Yes	No	0.00408166	0.7189	1.01	n	-0.0239139	0.35993
ENSMUSG00000026499	protein_coding	Acbd3	ACBD3	1.33823	0.189144	Yes	Yes	0.030026	0.474284	0.909175	n	0.120869	0.715527
ENSMUSG00000056938	protein_coding	Acbd4	ACBD4	2.80022	1.94004	Yes	Yes	-0.00667214	0.794931	0.972186	n	-0.069368	-0.259913
ENSMUSG00000026781	protein_coding	Acbd5	ACBD5	2.90568	0.669964	Yes	Yes	-0.0436183	0.363584	0.874098	n	-0.328644	-0.908558
ENSMUSG00000033701	protein_coding	Acbd6	ACBD6	4.80307	0.193224	Yes	Yes	-0.0328064	0.629293	0.944663	n	-0.119076	-0.482722
ENSMUSG00000026644	protein_coding	Acbd7	ACBD7	0.0450208	0.0385106	Yes	Yes	-0.000379436	0.95227	1.01	n	-0.00726287	-0.0598558
ENSMUSG00000040272	protein_coding	Accs	ACCS	1.81252	0.593848	Yes	Yes	0.0236611	0.433296	0.897612	n	0.29859	0.783565
ENSMUSG00000075023	protein_coding	Accsl	ACCSL	0	0	Yes	Yes
ENSMUSG00000038000	protein_coding	Acd	ACD	4.3834	0.326008	Yes	Yes	0.0222444	0.688986	0.961125	n	0.0951654	0.400232
ENSMUSG00000020681	protein_coding	Ace	ACE	0	0	Yes	Yes
ENSMUSG00000015405	protein_coding	Ace2	ACE2	0	0	Yes	Yes
ENSMUSG00000101605	protein_coding	Ace3	ACE3P	0	0	Yes	Yes
ENSMUSG00000045019	protein_coding	Acer1	ACER1	0	0	Yes	Yes
ENSMUSG00000038007	protein_coding	Acer2	ACER2	0.544811	0.518627	Yes	Yes	-0.0166012	0.189586	1.01	n	-0.136065	-1.31181
ENSMUSG00000030760	protein_coding	Acer3	ACER3	1.93469	1.15837	Yes	Yes	-0.0697808	0.128673	0.668761	n	-0.178246	-1.51936
ENSMUSG00000023328	protein_coding	Ache	ACHE	0.0787974	0.0735551	Yes	Yes	-0.000401995	0.952266	1.01	n	-0.0353349	-0.0598619
ENSMUSG00000022185	protein_coding	Acin1	ACIN1	5.65014	0.326604	Yes	Yes	0.107069	0.203495	0.775335	n	0.213158	1.27166
ENSMUSG00000037872	protein_coding	Ackr1	ACKR1	0	0	Yes	Yes
ENSMUSG00000044534	protein_coding	Ackr2	ACKR2	0	0	Yes	Yes
ENSMUSG00000044337	protein_coding	Ackr3	ACKR3	0	0	Yes	Yes
ENSMUSG00000079355	protein_coding	Ackr4	ACKR4	0.33474	0.429568	Yes	Yes	0.00271618	0.57229	1.01	n	0.00717127	0.564683
ENSMUSG00000020917	protein_coding	Acly	ACLY	5.0689	0.231389	Yes	Yes	0.159453	0.0970131	0.610532	n	0.256686	1.65951
ENSMUSG00000026348	protein_coding	Acmsd	ACMSD	0.209693	0.0572147	Yes	Yes	-0.00614923	0.645332	1.01	n	0.013051	-0.460257
ENSMUSG00000028405	protein_coding	Aco1	ACO1	1.63964	1.09854	Yes	Yes	-0.0168464	0.558815	0.934938	n	-0.0222581	-0.584603
ENSMUSG00000022477	protein_coding	Aco2	ACO2	4.91816	0.171621	Yes	Yes	0.0731534	0.371178	0.876537	n	0.134141	0.894269
ENSMUSG00000022126	protein_coding	Acod1	ACOD1	0	0	Yes	Yes
ENSMUSG00000072949	protein_coding	Acot1	ACOT1	0.168446	0.18316	Yes	Yes	0.00160338	0.822373	1.01	n	0.0524244	0.224494
ENSMUSG00000034853	protein_coding	Acot11	ACOT11	0.858594	1.04257	Yes	Yes	0.00620762	0.723522	0.966144	n	0.0219806	0.353756
ENSMUSG00000021620	protein_coding	Acot12	ACOT12	0	0	Yes	Yes
ENSMUSG00000006717	protein_coding	Acot13	ACOT13	4.4951	0.147241	Yes	Yes	-0.0968834	0.172661	0.734965	n	-0.237455	-1.3637
ENSMUSG00000021226	protein_coding	Acot2	ACOT2	2.06189	0.437702	Yes	Yes	-0.0132928	0.738548	0.96748	n	0.0269819	-0.333777
ENSMUSG00000052392	protein_coding	Acot4	ACOT4	0.0402552	0.0046306	Yes	Yes	-0.00182453	0.799469	1.01	n	-0.0202688	-0.254034
ENSMUSG00000043487	protein_coding	Acot6	ACOT6	0.187316	0.153808	Yes	Yes	-0.0184739	0.0108529	1.01	n	-0.169161	-2.5474
ENSMUSG00000028937	protein_coding	Acot7	ACOT7	5.46548	0.300365	Yes	Yes	0.0970628	0.207382	0.782065	n	0.202946	1.2608
ENSMUSG00000017307	protein_coding	Acot8	ACOT8	4.14383	0.493903	Yes	Yes	0.123307	0.0689091	0.536993	n	0.316734	1.81902
ENSMUSG00000025287	protein_coding	Acot9	ACOT9	3.63328	0.760289	Yes	Yes	-0.021484	0.630206	0.944663	n	-0.156124	-0.481437
ENSMUSG00000020777	protein_coding	Acox1	ACOX1	1.82955	0.61071	Yes	Yes	-6.20476e-05	0.985179	0.999175	n	0.245106	0.0185768
ENSMUSG00000021751	protein_coding	Acox2	ACOX2	0	0	Yes	Yes
ENSMUSG00000029098	protein_coding	Acox3	ACOX3	3.75047	0.87655	Yes	Yes	0.00254331	0.96161	0.995643	n	0.0770744	0.0481328
ENSMUSG00000027380	protein_coding	Acoxl	ACOXL	1.48189	1.09568	Yes	Yes	-0.01883	0.361484	0.873013	n	-0.187643	-0.912542
ENSMUSG00000044573	protein_coding	Acp1	ACP1	4.30736	0.423653	Yes	Yes	0.070912	0.243984	0.813557	n	0.217107	1.16509
ENSMUSG00000002103	protein_coding	Acp2	ACP2	2.45028	1.64655	Yes	Yes	0.056014	0.122031	0.65833	n	0.559805	1.5463
ENSMUSG00000032561	protein_coding	Acpp	ACP3	2.46963	1.17818	Yes	Yes	-0.0195664	0.557133	0.934359	n	-0.187569	-0.587106
ENSMUSG00000012777	protein_coding	Acp4	ACP4	0.197067	0.183654	Yes	Yes	-0.00499951	0.339786	1.01	n	-0.0481051	-0.954588
ENSMUSG00000001348	protein_coding	Acp5	ACP5	6.44617	0.0444315	Yes	Yes	-0.0951222	0.255369	0.820052	n	-0.137769	-1.13741
ENSMUSG00000028093	protein_coding	Acp6	ACP6	3.0881	0.530995	Yes	Yes	-0.0647164	0.186078	0.756908	n	-0.251259	-1.32227
ENSMUSG00000037469	protein_coding	Acp7	ACP7	0	0	Yes	Yes
ENSMUSG00000022622	protein_coding	Acr	ACR	0	0	Yes	Yes
ENSMUSG00000072770	protein_coding	Acrbp	ACRBP	1.58158	1.44343	Yes	Yes	-0.0168228	0.404013	0.885024	n	-0.0992564	-0.834475
ENSMUSG00000032110	protein_coding	Acrv1	ACRV1	0.0151124	0.00206805	Yes	Yes	-0.000353515	0.952269	1.01	n	-0.0108738	-0.059857
ENSMUSG00000032281	protein_coding	Acsbg1	ACSBG1	2.96556	0.360627	Yes	Yes	0.107778	0.0910369	0.593376	n	0.346165	1.68995
ENSMUSG00000024207	protein_coding	Acsbg2	ACSBG2	0	0	Yes	Yes
ENSMUSG00000076435	protein_coding	Acsf2	ACSF2	3.83794	0.579631	Yes	Yes	-0.0330632	0.523239	0.926701	n	-0.0896377	-0.638361
ENSMUSG00000015016	protein_coding	Acsf3	ACSF3	2.22311	0.750956	Yes	Yes	-0.0968583	0.0171983	0.302314	n	-0.517444	-2.38244
ENSMUSG00000018796	protein_coding	Acsl1	ACSL1	1.20873	1.34514	Yes	Yes	0.0259371	0.109056	0.631916	n	0.157576	1.60245
ENSMUSG00000032883	protein_coding	Acsl3	ACSL3	0.0814869	0.0278293	Yes	Yes	-0.00225655	0.805084	1.01	n	-0.0322754	-0.246773
ENSMUSG00000031278	protein_coding	Acsl4	ACSL4	1.19046	0.211546	Yes	Yes	0.07179	0.100069	0.617169	n	0.426829	1.64452
ENSMUSG00000024981	protein_coding	Acsl5	ACSL5	4.23604	0.195625	Yes	Yes	0.0290096	0.70169	0.962362	n	0.0564056	0.383041
ENSMUSG00000020333	protein_coding	Acsl6	ACSL6	0	0	Yes	Yes
ENSMUSG00000033533	protein_coding	Acsm1	ACSM1	0	0	Yes	Yes
ENSMUSG00000030945	protein_coding	Acsm2	ACSM2A	0.0276245	0.00160429	Yes	Yes	-0.00396526	0.657435	1.01	n	-0.034307	-0.443458
ENSMUSG00000030935	protein_coding	Acsm3	ACSM3	0.144399	0.20992	Yes	Yes	-0.00140869	0.787132	1.01	n	0.00340381	-0.270037
ENSMUSG00000047026	protein_coding	Acsm4	ACSM4	0	0	Yes	Yes
ENSMUSG00000030972	protein_coding	Acsm5	ACSM5	0	0	Yes	Yes
ENSMUSG00000027452	protein_coding	Acss1	ACSS1	3.42703	0.33693	Yes	Yes	-0.156714	0.061941	0.516638	n	-0.387344	-1.86672
ENSMUSG00000027605	protein_coding	Acss2	ACSS2	3.21404	0.771198	Yes	Yes	1.4587	6.93242e-06	0.00187054	up	0.882792	4.49575
ENSMUSG00000035948	protein_coding	Acss3	ACSS3	0.0607909	0.0111257	Yes	Yes	0.000815828	0.941421	1.01	n	0.0216272	0.0734835
ENSMUSG00000031972	protein_coding	Acta1	ACTA1	0.0451956	0.0116267	Yes	Yes	0.00250776	0.940227	1.01	n	1.82747e-06	0.0749848
ENSMUSG00000035783	protein_coding	Acta2	ACTA2	0.198233	0.126086	Yes	Yes	-0.0100741	0.327858	1.01	n	-0.0420057	-0.978437
ENSMUSG00000029580	protein_coding	Actb	ACTB	13.4294	0.0478643	Yes	Yes	0.0894822	0.163343	0.7255	n	0.103459	1.39391
ENSMUSG00000055194	protein_coding	Actbl2	ACTBL2	0	0	Yes	Yes
ENSMUSG00000068614	protein_coding	Actc1	ACTC1	0.168657	0.0536927	Yes	Yes	-0.00131523	0.892018	1.01	n	-0.0140236	-0.135752
ENSMUSG00000031085	protein_coding	Acte1	ACTE1P	0	0	Yes	Yes
ENSMUSG00000062825	protein_coding	Actg1	ACTG1	9.38044	0.0741128	Yes	Yes	0.115144	0.104413	0.624339	n	0.127832	1.62382
ENSMUSG00000059430	protein_coding	Actg2	ACTG2	0.134276	0.134048	Yes	Yes	0.00239454	0.94023	1.01	n	-0.0181295	0.0749807
ENSMUSG00000078129	protein_coding	Actl10	ACTL10	0	0	Yes	Yes
ENSMUSG00000027671	protein_coding	Actl6a	ACTL6A	4.74272	0.225136	Yes	Yes	0.0638313	0.382964	0.876993	n	0.154888	0.872447
ENSMUSG00000029712	protein_coding	Actl6b	ACTL6B	0	0	Yes	Yes
ENSMUSG00000070979	protein_coding	Actl7a	ACTL7A	0.0563623	0.0603574	Yes	Yes	-0.000403149	0.952267	1.01	n	-0.0217067	-0.0598597
ENSMUSG00000070980	protein_coding	Actl7b	ACTL7B	0	0	Yes	Yes
ENSMUSG00000092519	protein_coding	Actl9	ACTL9	0	0	Yes	Yes
ENSMUSG00000015143	protein_coding	Actn1	ACTN1	4.15719	0.438285	Yes	Yes	-0.114446	0.0601064	0.508806	n	-0.443435	-1.88001
ENSMUSG00000052374	protein_coding	Actn2	ACTN2	3.54533	1.90484	Yes	Yes	0.0139689	0.695216	0.962362	n	0.285024	0.391787
ENSMUSG00000006457	protein_coding	Actn3	ACTN3	0	0	Yes	Yes
ENSMUSG00000054808	protein_coding	Actn4	ACTN4	4.90696	0.228747	Yes	Yes	-0.101769	0.216704	0.788727	n	-0.225744	-1.23534
ENSMUSG00000021076	protein_coding	Actr10	ACTR10	4.77265	0.25114	Yes	Yes	0.00119342	0.988285	0.999175	n	0.0253447	0.0146825
ENSMUSG00000025228	protein_coding	Actr1a	ACTR1A	5.09614	0.163549	Yes	Yes	0.167773	0.0834236	0.576066	n	0.288454	1.73116
ENSMUSG00000037351	protein_coding	Actr1b	ACTR1B	4.36778	0.518226	Yes	Yes	-0.0453078	0.446148	0.900036	n	-0.240615	-0.761853
ENSMUSG00000020152	protein_coding	Actr2	ACTR2	4.81683	0.137019	Yes	Yes	0.212022	0.046932	0.456945	n	0.28651	1.98691
ENSMUSG00000026341	protein_coding	Actr3	ACTR3	6.93433	0.0938236	Yes	Yes	0.0933498	0.246326	0.815019	n	0.130722	1.15932
ENSMUSG00000056367	protein_coding	Actr3b	ACTR3B	0.19601	0.132893	Yes	Yes	0.000935878	0.900747	1.01	n	0.0309798	0.124717
ENSMUSG00000037761	protein_coding	Actr5	ACTR5	1.58272	0.600787	Yes	Yes	-0.0425777	0.0925038	0.5957	n	-0.287025	-1.68234
ENSMUSG00000019948	protein_coding	Actr6	ACTR6	2.0677	0.854537	Yes	Yes	-0.0237848	0.483608	0.913305	n	-0.208047	-0.700512
ENSMUSG00000015971	protein_coding	Actr8	ACTR8	3.62729	0.325887	Yes	Yes	0.00137985	0.981435	0.999103	n	0.0750383	0.0232702
ENSMUSG00000046615	protein_coding	Actrt1	ACTRT1	0	0	Yes	Yes
ENSMUSG00000051276	protein_coding	Actrt2	ACTRT2	0	0	Yes	Yes
ENSMUSG00000037737	protein_coding	Actrt3	ACTRT3	0.02175	0.00898819	Yes	Yes	-0.000345325	0.952269	1.01	n	-0.0108738	-0.059857
ENSMUSG00000026836	protein_coding	Acvr1	ACVR1	0	0	Yes	Yes
ENSMUSG00000000532	protein_coding	Acvr1b	ACVR1B	0.575291	0.307718	Yes	Yes	0.0184114	0.305733	0.852418	n	0.0451281	1.02422
ENSMUSG00000026834	protein_coding	Acvr1c	ACVR1C	0	0	Yes	Yes
ENSMUSG00000052155	protein_coding	Acvr2a	ACVR2A	0.336319	0.294916	Yes	Yes	0.00762667	0.54699	1.01	n	-0.0210511	0.602276
ENSMUSG00000061393	protein_coding	Acvr2b	ACVR2B	0	0	Yes	Yes
ENSMUSG00000000530	protein_coding	Acvrl1	ACVRL1	0.427508	0.552846	Yes	Yes	-0.0128418	0.10651	1.01	n	-0.133272	-1.61408
ENSMUSG00000023262	protein_coding	Acy1	ACY1	3.00345	0.723432	Yes	Yes	0.0117625	0.755532	0.969181	n	-0.0844304	0.311354
ENSMUSG00000024866	protein_coding	Acy3	ACY3	0	0	Yes	Yes
ENSMUSG00000008822	protein_coding	Acyp1	ACYP1	3.27393	0.457898	Yes	Yes	0.00600281	0.888255	0.990181	n	0.092821	0.140513
ENSMUSG00000060923	protein_coding	Acyp2	ACYP2	0.355773	0.393557	Yes	Yes	-0.00207549	0.785985	1.01	n	0.0119172	-0.271528
ENSMUSG00000017697	protein_coding	Ada	ADA	2.76444	0.505458	Yes	Yes	-0.0112439	0.792666	0.972186	n	-0.0706503	-0.262851
ENSMUSG00000027719	protein_coding	Adad1	ADAD1	0	0	Yes	Yes
ENSMUSG00000024266	protein_coding	Adad2	ADAD2	0	0	Yes	Yes
ENSMUSG00000027259	protein_coding	Adal	ADAL	1.55739	1.16148	Yes	Yes	-0.0083488	0.695727	0.962362	n	-0.159281	-0.391095
ENSMUSG00000054693	protein_coding	Adam10	ADAM10	3.50975	0.166428	Yes	Yes	0.0361012	0.575459	0.937975	n	0.054878	0.56003
ENSMUSG00000020926	protein_coding	Adam11	ADAM11	0	0	Yes	Yes
ENSMUSG00000054555	protein_coding	Adam12	ADAM12	0.0598756	0.0356894	Yes	Yes	-0.00157986	0.845636	1.01	n	-0.000124051	-0.194689
ENSMUSG00000028041	protein_coding	Adam15	ADAM15	1.26083	1.09714	Yes	Yes	-0.009545	0.581321	0.937975	n	-0.0250832	-0.551456
ENSMUSG00000052593	protein_coding	Adam17	ADAM17	2.95893	0.724596	Yes	Yes	-0.0178309	0.689614	0.961323	n	-0.0262334	-0.399378
ENSMUSG00000031552	protein_coding	Adam18	ADAM18	0	0	Yes	Yes
ENSMUSG00000011256	protein_coding	Adam19	ADAM19	4.78944	0.284858	Yes	Yes	-0.0214725	0.78786	0.970704	n	0.00776282	-0.269091
ENSMUSG00000072647	protein_coding	Adam1a	ADAM1A	0.105186	0.0495346	Yes	Yes	0.003049	0.674004	1.01	n	0.0296128	0.420659
ENSMUSG00000062438	protein_coding	Adam1b	ADAM1B	0.00719096	0.000982488	Yes	Yes	0.00302925	0.940225	1.01	n	0.00722374	0.0749873
ENSMUSG00000022039	protein_coding	Adam2	ADAM2	0	0	Yes	Yes
ENSMUSG00000046282	protein_coding	Adam20	ADAM20	0	0	Yes	Yes
ENSMUSG00000071937	protein_coding	Adam25	ADAM20	0	0	Yes	No
ENSMUSG00000054033	protein_coding	Adam39	ADAM20	0	0	Yes	No
ENSMUSG00000008438	protein_coding	Adam21	ADAM21	0	0	Yes	Yes
ENSMUSG00000040537	protein_coding	Adam22	ADAM22	0.229617	0.205798	Yes	Yes	0.000556622	0.978589	1.01	n	0.113327	0.0268379
ENSMUSG00000025964	protein_coding	Adam23	ADAM23	0	0	Yes	Yes
ENSMUSG00000046723	protein_coding	Adam24	ADAM24P	0	0	Yes	Yes
ENSMUSG00000014725	protein_coding	Adam28	ADAM28	0.172343	0.0309483	Yes	Yes	0.000857676	0.960504	1.01	n	-0.0012701	0.0495208
ENSMUSG00000046258	protein_coding	Adam29	ADAM29	0	0	Yes	Yes
ENSMUSG00000043468	protein_coding	Adam30	ADAM30	0	0	Yes	Yes
ENSMUSG00000037437	protein_coding	Adam32	ADAM32	0	0	Yes	Yes
ENSMUSG00000027318	protein_coding	Adam33	ADAM33	0.0352425	0.0113079	Yes	Yes	-0.000354006	0.952269	1.01	n	-0.0108738	-0.059857
ENSMUSG00000031553	protein_coding	Adam3	ADAM3A	0	0	Yes	Yes
ENSMUSG00000031554	protein_coding	Adam5	ADAM5	0	0	Yes	Yes
ENSMUSG00000043945	protein_coding	Adam6a	ADAM6	0	0	Yes	Yes
ENSMUSG00000022056	protein_coding	Adam7	ADAM7	0	0	Yes	Yes
ENSMUSG00000025473	protein_coding	Adam8	ADAM8	1.53214	1.54981	Yes	Yes	0.00184023	0.979405	0.999052	n	-0.164048	0.0258152
ENSMUSG00000031555	protein_coding	Adam9	ADAM9	1.38242	0.59127	Yes	Yes	-0.0187061	0.495871	0.916584	n	-0.0601542	-0.681001
ENSMUSG00000022057	protein_coding	Adamdec1	ADAMDEC1	0.204309	0.358651	Yes	Yes	0.00616972	1.01	1.01	n	0.116989	1.46285
ENSMUSG00000022893	protein_coding	Adamts1	ADAMTS1	0	0	Yes	Yes
ENSMUSG00000024299	protein_coding	Adamts10	ADAMTS10	4.74397	0.22975	Yes	Yes	0.208003	0.0494608	0.469921	n	0.339018	1.9646
ENSMUSG00000047497	protein_coding	Adamts12	ADAMTS12	0	0	Yes	Yes
ENSMUSG00000014852	protein_coding	Adamts13	ADAMTS13	0.0655657	0.0705495	Yes	Yes	0.00261073	0.940227	1.01	n	4.22091e-05	0.0749848
ENSMUSG00000059901	protein_coding	Adamts14	ADAMTS14	1.09965	1.09276	Yes	Yes	2.54948	0.00146225	0.0773631	n	0.430566	3.18207
ENSMUSG00000033453	protein_coding	Adamts15	ADAMTS15	0	0	Yes	Yes
ENSMUSG00000049538	protein_coding	Adamts16	ADAMTS16	0	0	Yes	Yes
ENSMUSG00000058145	protein_coding	Adamts17	ADAMTS17	0.0244458	0.00210787	Yes	Yes	0.00193576	0.80044	1.01	n	0.0472466	0.252778
ENSMUSG00000053399	protein_coding	Adamts18	ADAMTS18	0.00558709	0.000593096	Yes	Yes	0.00275531	0.940225	1.01	n	0.00722374	0.0749873
ENSMUSG00000053441	protein_coding	Adamts19	ADAMTS19	0	0	Yes	Yes
ENSMUSG00000036545	protein_coding	Adamts2	ADAMTS2	0.0133012	0.00166715	Yes	Yes	0.00378622	0.695526	1.01	n	0.0217935	0.391367
ENSMUSG00000022449	protein_coding	Adamts20	ADAMTS20	0	0	Yes	Yes
ENSMUSG00000043635	protein_coding	Adamts3	ADAMTS3	0	0	Yes	Yes
ENSMUSG00000006403	protein_coding	Adamts4	ADAMTS4	0.00702624	0.000937993	Yes	Yes	-0.000319487	0.95227	1.01	n	-0.00724267	-0.0598558
ENSMUSG00000022894	protein_coding	Adamts5	ADAMTS5	0	0	Yes	Yes
ENSMUSG00000046169	protein_coding	Adamts6	ADAMTS6	0.656487	0.178805	Yes	Yes	-0.0130347	0.618311	0.944172	n	-0.0740927	-0.498245
ENSMUSG00000032363	protein_coding	Adamts7	ADAMTS7	0.496345	0.328439	Yes	Yes	-0.00629692	0.607626	1.01	n	-0.0568902	-0.513465
ENSMUSG00000031994	protein_coding	Adamts8	ADAMTS8	0.0131198	0.00327045	Yes	Yes	-0.000325565	0.952269	1.01	n	-0.0108738	-0.059857
ENSMUSG00000030022	protein_coding	Adamts9	ADAMTS9	0.0178036	0.00602238	Yes	Yes	-0.000405746	0.952268	1.01	n	-0.018015	-0.0598585
ENSMUSG00000066113	protein_coding	Adamtsl1	ADAMTSL1	0	0	Yes	Yes
ENSMUSG00000036040	protein_coding	Adamtsl2	ADAMTSL2	0	0	Yes	Yes
ENSMUSG00000070469	protein_coding	Adamtsl3	ADAMTSL3	0	0	Yes	Yes
ENSMUSG00000015850	protein_coding	Adamtsl4	ADAMTSL4	1.23678	1.32926	Yes	Yes	-0.00226185	0.884429	0.988981	n	-0.0832308	-0.145357
ENSMUSG00000043822	protein_coding	Adamtsl5	ADAMTSL5	0.00604964	0.000695365	Yes	Yes	-0.000328311	0.95227	1.01	n	-0.00724267	-0.0598558
ENSMUSG00000056413	protein_coding	Adap1	ADAP1	0.800768	0.371947	Yes	Yes	-0.00815066	0.689854	1.01	n	-0.0116571	-0.399054
ENSMUSG00000020709	protein_coding	Adap2	ADAP2	0.498276	0.641308	Yes	Yes	-0.00475247	0.649881	1.01	n	-0.0297673	-0.453927
ENSMUSG00000027951	protein_coding	Adar	ADAR	5.56341	0.106413	Yes	Yes	-0.0657418	0.452656	0.903765	n	-0.188036	-0.750994
ENSMUSG00000020262	protein_coding	Adarb1	ADARB1	0.347598	0.519113	Yes	Yes	-0.0015928	0.87417	1.01	n	-0.0566137	-0.158363
ENSMUSG00000052551	protein_coding	Adarb2	ADARB2	0.115649	0.0683105	Yes	Yes	0.00526309	0.603943	1.01	n	0.176635	0.518738
ENSMUSG00000031949	protein_coding	Adat1	ADAT1	1.01689	0.297719	Yes	Yes	0.0178887	0.554394	0.933451	n	0.035388	0.591189
ENSMUSG00000019808	protein_coding	Adat2	ADAT2	1.09877	0.767934	Yes	Yes	-0.00953343	0.582229	0.937975	n	-0.0740527	-0.550132
ENSMUSG00000113640	protein_coding	Adat3	ADAT3	3.25351	1.27596	Yes	Yes	-0.0393177	0.20933	0.782955	n	-0.400753	-1.25541
ENSMUSG00000021044	protein_coding	Adck1	ADCK1	2.39922	0.944969	Yes	Yes	-0.0545129	0.106969	0.630642	n	-0.447242	-1.61197
ENSMUSG00000046947	protein_coding	Adck2	ADCK2	2.90273	0.466884	Yes	Yes	0.0567833	0.290328	0.841601	n	0.345556	1.0574
ENSMUSG00000022550	protein_coding	Adck5	ADCK5	2.79382	1.55099	Yes	Yes	0.0101665	0.715222	0.965727	n	0.1285	0.364852
ENSMUSG00000020431	protein_coding	Adcy1	ADCY1	0.0745569	0.0426585	Yes	Yes	-0.00549767	0.566822	1.01	n	-0.0613743	-0.572738
ENSMUSG00000026567	protein_coding	Adcy10	ADCY10	0	0	Yes	Yes
ENSMUSG00000021536	protein_coding	Adcy2	ADCY2	0	0	Yes	Yes
ENSMUSG00000020654	protein_coding	Adcy3	ADCY3	2.29383	0.9433	Yes	Yes	-0.0495387	0.198861	0.771221	n	-0.405529	-1.2848
ENSMUSG00000022220	protein_coding	Adcy4	ADCY4	0.0104468	0.000984254	Yes	Yes	-0.00343379	0.741755	1.01	n	-0.0109997	-0.329531
ENSMUSG00000022840	protein_coding	Adcy5	ADCY5	0.0539608	0.0196442	Yes	Yes	0.00241282	0.778964	1.01	n	0.0828061	0.280669
ENSMUSG00000022994	protein_coding	Adcy6	ADCY6	0.557402	0.93753	Yes	Yes	-0.00570901	0.61329	1.01	n	-0.0966044	-0.505382
ENSMUSG00000031659	protein_coding	Adcy7	ADCY7	4.88916	0.204097	Yes	Yes	-0.026808	0.703439	0.962805	n	-0.0623734	-0.380682
ENSMUSG00000022376	protein_coding	Adcy8	ADCY8	0.00733043	0.000487096	Yes	Yes	-0.00292711	0.845633	1.01	n	-0.0109368	-0.194694
ENSMUSG00000005580	protein_coding	Adcy9	ADCY9	0	0	Yes	Yes
ENSMUSG00000024256	protein_coding	Adcyap1	ADCYAP1	0	0	Yes	Yes
ENSMUSG00000029778	protein_coding	Adcyap1r1	ADCYAP1R1	0.0121524	0.00145134	Yes	Yes	-0.000662816	0.952269	1.01	n	-0.0144646	-0.0598583
ENSMUSG00000029106	protein_coding	Add1	ADD1	5.86752	0.249687	Yes	Yes	-0.255667	0.0315828	0.391809	n	-0.387065	-2.14965
ENSMUSG00000030000	protein_coding	Add2	ADD2	0	0	Yes	Yes
ENSMUSG00000025026	protein_coding	Add3	ADD3	4.92637	0.297783	Yes	Yes	0.0156158	0.818369	0.977643	n	0.0270739	0.229643
ENSMUSG00000050994	protein_coding	Adgb	ADGB	0	0	Yes	Yes
ENSMUSG00000025475	protein_coding	Adgra1	ADGRA1	0	0	Yes	Yes
ENSMUSG00000031486	protein_coding	Adgra2	ADGRA2	0.0735943	0.0201239	Yes	Yes	-0.00532399	0.591833	1.01	n	-0.0576226	-0.536181
ENSMUSG00000029090	protein_coding	Adgra3	ADGRA3	0.00772871	0.00113493	Yes	Yes	0.00293075	0.940225	1.01	n	0.00722374	0.0749873
ENSMUSG00000034730	protein_coding	Adgrb1	ADGRB1	0	0	Yes	Yes
ENSMUSG00000028782	protein_coding	Adgrb2	ADGRB2	0.889622	0.964929	Yes	Yes	0.0173331	0.30438	1.01	n	0.217094	1.02709
ENSMUSG00000033569	protein_coding	Adgrb3	ADGRB3	0.00963408	0.00176349	Yes	Yes	-0.00283254	0.845634	1.01	n	-0.0073258	-0.194693
ENSMUSG00000044017	protein_coding	Adgrd1	ADGRD1	0.194572	0.167267	Yes	Yes	-0.0104099	0.0916046	1.01	n	-0.110483	-1.68699
ENSMUSG00000004730	protein_coding	Adgre1	ADGRE1	0.90264	1.00537	Yes	Yes	0.0614002	0.000866369	0.0570166	n	-0.0937645	3.33067
ENSMUSG00000032915	protein_coding	Adgre4	ADGRE4P	0.159146	0.0899335	Yes	Yes	-0.0116147	0.184596	1.01	n	-0.120142	-1.32674
ENSMUSG00000002885	protein_coding	Adgre5	ADGRE5	7.05302	0.140515	Yes	Yes	0.0453684	0.564541	0.935389	n	0.0825293	0.576109
ENSMUSG00000041293	protein_coding	Adgrf1	ADGRF1	0	0	Yes	Yes
ENSMUSG00000057899	protein_coding	Adgrf2	ADGRF2	0	0	Yes	Yes
ENSMUSG00000067642	protein_coding	Adgrf3	ADGRF3	0.0373673	0.02653	Yes	Yes	-0.000319487	0.95227	1.01	n	-0.00724267	-0.0598558
ENSMUSG00000023918	protein_coding	Adgrf4	ADGRF4	0	0	Yes	Yes
ENSMUSG00000056492	protein_coding	Adgrf5	ADGRF5	0	0	Yes	Yes
ENSMUSG00000031785	protein_coding	Adgrg1	ADGRG1	0.213514	0.563687	Yes	Yes	0.00665443	1.01	1.01	n	0.134463	1.48747
ENSMUSG00000031298	protein_coding	Adgrg2	ADGRG2	0	0	Yes	Yes
ENSMUSG00000060470	protein_coding	Adgrg3	ADGRG3	0.787605	0.903427	Yes	Yes	-0.0113174	0.438897	0.898275	n	-0.0756238	-0.774058
ENSMUSG00000053852	protein_coding	Adgrg4	ADGRG4	0	0	Yes	Yes
ENSMUSG00000061577	protein_coding	Adgrg5	ADGRG5	5.10862	0.437417	Yes	Yes	-0.0750095	0.291689	0.841847	n	-0.179309	-1.05442
ENSMUSG00000039116	protein_coding	Adgrg6	ADGRG6	0	0	Yes	Yes
ENSMUSG00000022755	protein_coding	Adgrg7	ADGRG7	0	0	Yes	Yes
ENSMUSG00000013033	protein_coding	Adgrl1	ADGRL1	2.1133	0.919573	Yes	Yes	-0.0167698	0.635539	0.944663	n	-0.219833	-0.473945
ENSMUSG00000028184	protein_coding	Adgrl2	ADGRL2	0.0169121	0.00543436	Yes	Yes	-0.00343201	0.741755	1.01	n	-0.0109997	-0.329531
ENSMUSG00000037605	protein_coding	Adgrl3	ADGRL3	0.531409	0.292917	Yes	Yes	-0.00581019	0.673792	1.01	n	-0.0457329	-0.420949
ENSMUSG00000039167	protein_coding	Adgrl4	ADGRL4	0.18843	0.35052	Yes	Yes	-0.000527991	0.952267	1.01	n	-0.0216865	-0.0598601
ENSMUSG00000069170	protein_coding	Adgrv1	ADGRV1	0.124521	0.0513375	Yes	Yes	0.00553858	0.438381	1.01	n	0.0605086	0.77493
ENSMUSG00000074207	protein_coding	Adh1	ADH1A	0.0727843	0.100654	Yes	Yes	-0.00359464	0.663777	1.01	n	-0.0146736	-0.434705
ENSMUSG00000037797	protein_coding	Adh4	ADH4	0	0	Yes	Yes
ENSMUSG00000028138	protein_coding	Adh5	ADH5	5.10036	0.126594	Yes	Yes	0.04019	0.602458	0.942174	n	0.0900256	0.52087
ENSMUSG00000055301	protein_coding	Adh7	ADH7	0	0	Yes	Yes
ENSMUSG00000025911	protein_coding	Adhfe1	ADHFE1	0.0509439	0.0349868	Yes	Yes	-0.000537497	0.952267	1.01	n	-0.0216259	-0.0598608
ENSMUSG00000020629	protein_coding	Adi1	ADI1	5.63571	0.393494	Yes	Yes	-0.628418	0.00298984	0.112046	n	-0.535063	-2.96878
ENSMUSG00000044405	protein_coding	Adig	ADIG	0	0	Yes	Yes
ENSMUSG00000022878	protein_coding	Adipoq	ADIPOQ	0	0	Yes	Yes
ENSMUSG00000026457	protein_coding	Adipor1	ADIPOR1	4.37229	0.222512	Yes	Yes	0.11156	0.15982	0.720226	n	0.287596	1.40568
ENSMUSG00000030168	protein_coding	Adipor2	ADIPOR2	2.7343	0.187933	Yes	Yes	0.0410366	0.491548	0.913818	n	0.2045	0.68785
ENSMUSG00000039197	protein_coding	Adk	ADK	3.37726	0.748111	Yes	Yes	0.991046	0.0029231	0.110698	n	0.547646	2.97571
ENSMUSG00000030790	protein_coding	Adm	ADM	0.0309982	0.00864798	Yes	Yes	-0.00295794	0.845633	1.01	n	-0.0109166	-0.194694
ENSMUSG00000054136	protein_coding	Adm2	ADM2	0	0	Yes	Yes
ENSMUSG00000051149	protein_coding	Adnp	ADNP	0.512946	0.776238	Yes	Yes	-0.0024815	0.823074	1.01	n	-0.112373	-0.223593
ENSMUSG00000053950	protein_coding	Adnp2	ADNP2	1.26376	0.404165	Yes	Yes	0.0144769	0.662661	0.954937	n	0.162203	0.436243
ENSMUSG00000057134	protein_coding	Ado	ADO	0.909562	0.229488	Yes	Yes	-0.00761135	0.814553	0.976819	n	-0.00565029	-0.234556
ENSMUSG00000042429	protein_coding	Adora1	ADORA1	0	0	Yes	Yes
ENSMUSG00000020178	protein_coding	Adora2a	ADORA2A	4.6228	0.718124	Yes	Yes	0.0595948	0.304776	0.851306	n	0.298619	1.02625
ENSMUSG00000018500	protein_coding	Adora2b	ADORA2B	0.0643906	0.0787768	Yes	Yes	0.00454525	0.512843	1.01	n	0.0827774	0.654417
ENSMUSG00000000562	protein_coding	Adora3	ADORA3	0.0799656	0.0222181	Yes	Yes	-0.000425768	0.951044	1.01	n	-0.0113819	-0.0613963
ENSMUSG00000025236	protein_coding	Adpgk	ADPGK	2.75189	0.228163	Yes	Yes	-0.0444679	0.388258	0.879477	n	-0.163542	-0.862782
ENSMUSG00000002844	protein_coding	Adprh	ADPRH	3.96295	0.22138	Yes	Yes	0.0811111	0.284544	0.839417	n	0.193276	1.07017
ENSMUSG00000031448	protein_coding	Adprhl1	ADPRHL1	0	0	Yes	Yes
ENSMUSG00000020910	protein_coding	Adprm	ADPRM	3.36312	0.37954	Yes	Yes	0.154678	0.0348337	0.41023	n	0.446333	2.11029
ENSMUSG00000042558	protein_coding	Adprhl2	ADPRS	3.78437	0.322034	Yes	Yes	0.0474499	0.406756	0.885603	n	0.13325	0.829615
ENSMUSG00000045875	protein_coding	Adra1a	ADRA1A	0	0	Yes	Yes
ENSMUSG00000050541	protein_coding	Adra1b	ADRA1B	0	0	Yes	Yes
ENSMUSG00000027335	protein_coding	Adra1d	ADRA1D	0	0	Yes	Yes
ENSMUSG00000033717	protein_coding	Adra2a	ADRA2A	0.00478346	0.000434749	Yes	Yes	-0.00290119	0.845634	1.01	n	-0.0073258	-0.194693
ENSMUSG00000058620	protein_coding	Adra2b	ADRA2B	0.0417897	0.00330035	Yes	Yes	0.00143661	0.919017	1.01	n	9.76852e-05	0.101672
ENSMUSG00000045318	protein_coding	Adra2c	ADRA2C	0	0	Yes	Yes
ENSMUSG00000035283	protein_coding	Adrb1	ADRB1	0.416349	0.452897	Yes	Yes	0.0134821	0.180122	1.01	n	0.14897	1.34038
ENSMUSG00000045730	protein_coding	Adrb2	ADRB2	2.5707	1.21731	Yes	Yes	-0.00253128	0.930702	0.992455	n	0.0179874	-0.0869617
ENSMUSG00000031489	protein_coding	Adrb3	ADRB3	0	0	Yes	Yes
ENSMUSG00000039041	protein_coding	Adrm1	ADRM1	4.70751	0.211604	Yes	Yes	0.0211059	0.760785	0.969425	n	-0.0296653	0.30445
ENSMUSG00000022407	protein_coding	Adsl	ADSL	4.93869	0.308195	Yes	Yes	-0.0506424	0.443617	0.899827	n	-0.220863	-0.7661
ENSMUSG00000011148	protein_coding	Adssl1	ADSS1	0.476174	0.534729	Yes	Yes	0.0045459	0.60929	1.01	n	0.0101436	0.511087
ENSMUSG00000015961	protein_coding	Adss	ADSS2	3.67237	0.0968452	Yes	Yes	0.0345976	0.64824	0.949273	n	0.0214821	0.456209
ENSMUSG00000058022	protein_coding	Adtrp	ADTRP	0	0	Yes	Yes
ENSMUSG00000020473	protein_coding	Aebp1	AEBP1	0.190164	0.176842	Yes	Yes	0.00342209	0.650157	1.01	n	-0.00196812	0.453544
ENSMUSG00000030232	protein_coding	Aebp2	AEBP2	1.77291	0.494347	Yes	Yes	0.960343	0.00279793	0.107085	n	0.683629	2.98911
ENSMUSG00000030609	protein_coding	Aen	AEN	3.58419	0.385678	Yes	Yes	-0.00886351	0.861298	0.987703	n	-0.110632	-0.174722
ENSMUSG00000029094	protein_coding	Afap1	AFAP1	0.252372	0.176391	Yes	Yes	0.00221173	0.833163	1.01	n	-0.0368569	0.210647
ENSMUSG00000033032	protein_coding	Afap1l1	AFAP1L1	0	0	Yes	Yes
ENSMUSG00000025083	protein_coding	Afap1l2	AFAP1L2	0	0	Yes	Yes
ENSMUSG00000068036	protein_coding	Afdn	AFDN	0.598143	0.561102	Yes	Yes	-0.0180983	0.171038	1.01	n	-0.144067	-1.36887
ENSMUSG00000029313	protein_coding	Aff1	AFF1	4.81543	0.208395	Yes	Yes	0.0148823	0.841129	0.982378	n	0.0814801	0.20045
ENSMUSG00000031189	protein_coding	Aff2	AFF2	0.0468543	0.00717367	Yes	Yes	0.00139435	0.872031	1.01	n	0.0325029	0.16108
ENSMUSG00000037138	protein_coding	Aff3	AFF3	3.16771	0.693341	Yes	Yes	-0.0136223	0.795331	0.972186	n	-0.0757156	-0.259395
ENSMUSG00000049470	protein_coding	Aff4	AFF4	3.35465	1.29389	Yes	Yes	-0.0213209	0.632889	0.944663	n	-0.0274819	-0.477664
ENSMUSG00000038302	protein_coding	Afg1l	AFG1L	1.26895	0.464081	Yes	Yes	0.0157205	0.563972	0.935389	n	0.0117033	0.576952
ENSMUSG00000031967	protein_coding	Afg3l1	AFG3L1P	2.10371	0.530527	Yes	Yes	-0.053027	0.265397	0.824941	n	-0.258745	-1.11373
ENSMUSG00000024527	protein_coding	Afg3l2	AFG3L2	3.66634	0.215363	Yes	Yes	-0.111726	0.109533	0.631916	n	-0.311798	-1.60029
ENSMUSG00000029369	protein_coding	Afm	AFM	0	0	Yes	Yes
ENSMUSG00000017718	protein_coding	Afmid	AFMID	3.93016	0.753976	Yes	Yes	-0.0222733	0.637751	0.945369	n	-8.85532e-05	-0.470846
ENSMUSG00000054932	protein_coding	Afp	AFP	0.938623	0.63542	Yes	Yes	-0.0265016	0.0947149	0.601682	n	-0.241238	-1.67103
ENSMUSG00000049659	protein_coding	Aftph	AFTPH	3.39061	1.40572	Yes	Yes	-0.00243578	0.948657	0.993774	n	-0.00608763	-0.0643937
ENSMUSG00000031521	protein_coding	Aga	AGA	2.27484	0.533066	Yes	Yes	0.0258204	0.510254	0.923754	n	0.119806	0.658442
ENSMUSG00000055013	protein_coding	Agap1	AGAP1	0.0109935	0.00229629	Yes	Yes	-0.00340861	0.741755	1.01	n	-0.0109997	-0.329531
ENSMUSG00000025422	protein_coding	Agap2	AGAP2	3.99516	0.145124	Yes	Yes	-0.0102765	0.875299	0.987703	n	-0.0734283	-0.156932
ENSMUSG00000023353	protein_coding	Agap3	AGAP3	2.31011	0.719267	Yes	Yes	0.0624223	0.132497	0.676141	n	0.324988	1.50433
ENSMUSG00000025754	protein_coding	Agbl1	AGBL1	0	0	Yes	Yes
ENSMUSG00000040812	protein_coding	Agbl2	AGBL2	0	0	Yes	Yes
ENSMUSG00000038836	protein_coding	Agbl3	AGBL3	0.261579	0.194243	Yes	Yes	0.00322772	0.800058	1.01	n	0.0563476	0.253272
ENSMUSG00000061298	protein_coding	Agbl4	AGBL4	0.00574873	0.00062791	Yes	Yes	-0.000330604	0.95227	1.01	n	-0.00726287	-0.0598558
ENSMUSG00000029165	protein_coding	Agbl5	AGBL5	2.62404	1.74603	Yes	Yes	0.0252176	0.389565	0.880376	n	0.349377	0.860407
ENSMUSG00000015452	protein_coding	Ager	AGER	0.151925	0.199003	Yes	Yes	0.0020831	0.940233	1.01	n	-0.0286198	0.0749767
ENSMUSG00000026159	protein_coding	Agfg1	AGFG1	2.79229	0.388309	Yes	Yes	0.101872	0.0750366	0.55187	n	0.318957	1.78024
ENSMUSG00000029722	protein_coding	Agfg2	AGFG2	3.35122	0.711161	Yes	Yes	-0.08316	0.149	0.705331	n	-0.22919	-1.44307
ENSMUSG00000021681	protein_coding	Aggf1	AGGF1	2.28148	0.219116	Yes	Yes	0.0656211	0.25322	0.817479	n	0.309538	1.14256
ENSMUSG00000029916	protein_coding	Agk	AGK	3.02248	0.348959	Yes	Yes	0.0158373	0.761751	0.969425	n	0.153541	0.303182
ENSMUSG00000033400	protein_coding	Agl	AGL	0.961148	0.413952	Yes	Yes	0.0476732	0.103362	0.621667	n	0.0460433	1.62877
ENSMUSG00000040706	protein_coding	Agmat	AGMAT	0	0	Yes	Yes
ENSMUSG00000050103	protein_coding	Agmo	AGMO	0.0255791	0.00588968	Yes	Yes	0.00262542	0.940226	1.01	n	0.00363297	0.074986
ENSMUSG00000041530	protein_coding	Ago1	AGO1	3.16649	0.683445	Yes	Yes	-0.0166359	0.746497	0.968322	n	-0.0395041	-0.323262
ENSMUSG00000036698	protein_coding	Ago2	AGO2	3.78808	0.507453	Yes	Yes	0.303925	0.0115164	0.248825	n	0.325998	2.52662
ENSMUSG00000028842	protein_coding	Ago3	AGO3	2.96464	1.93477	Yes	Yes	-0.0253997	0.519763	0.926701	n	-0.0786836	-0.64371
ENSMUSG00000042500	protein_coding	Ago4	AGO4	0	0	Yes	Yes
ENSMUSG00000034254	protein_coding	Agpat1	AGPAT1	4.83088	0.637434	Yes	Yes	0.0428158	0.427924	0.896318	n	0.144894	0.792749
ENSMUSG00000026922	protein_coding	Agpat2	AGPAT2	2.37461	1.79518	Yes	Yes	0.00786627	0.749329	0.968322	n	0.0700023	0.319524
ENSMUSG00000001211	protein_coding	Agpat3	AGPAT3	5.417	0.0969552	Yes	Yes	-0.0281608	0.71461	0.965634	n	-0.0515831	-0.365671
ENSMUSG00000023827	protein_coding	Agpat4	AGPAT4	2.90481	0.935847	Yes	Yes	0.125808	0.0147936	0.281104	n	0.338332	2.43739
ENSMUSG00000031467	protein_coding	Agpat5	AGPAT5	1.52159	0.346584	Yes	Yes	-0.0102414	0.777737	0.969633	n	-0.110689	-0.282269
ENSMUSG00000042410	protein_coding	Agps	AGPS	1.79867	0.704965	Yes	Yes	0.0367457	0.288426	0.841601	n	0.485656	1.06158
ENSMUSG00000020581	protein_coding	Agr2	AGR2	0	0	Yes	Yes
ENSMUSG00000036231	protein_coding	Agr3	AGR3	0	0	Yes	Yes
ENSMUSG00000041936	protein_coding	Agrn	AGRN	0.578087	0.402044	Yes	Yes	-0.0310048	0.0346879	0.409614	n	-0.273392	-2.11198
ENSMUSG00000005705	protein_coding	Agrp	AGRP	0.350588	0.642084	Yes	Yes	0.00180733	0.811524	1.01	n	-0.0180419	0.23846
ENSMUSG00000031980	protein_coding	Agt	AGT	0	0	Yes	Yes
ENSMUSG00000021557	protein_coding	Agtpbp1	AGTPBP1	2.91857	0.780631	Yes	Yes	0.0839689	0.0663588	0.531081	n	0.42602	1.83599
ENSMUSG00000054988	protein_coding	Agtr1b	AGTR1	0	0	Yes	Yes
ENSMUSG00000068122	protein_coding	Agtr2	AGTR2	0	0	Yes	Yes
ENSMUSG00000029007	protein_coding	Agtrap	AGTRAP	2.75991	1.09377	Yes	Yes	-0.0282913	0.490461	0.913818	n	-0.24565	-0.689575
ENSMUSG00000026272	protein_coding	Agxt	AGXT	0	0	Yes	Yes
ENSMUSG00000089678	protein_coding	Agxt2	AGXT2	0	0	Yes	Yes
ENSMUSG00000026491	protein_coding	Ahctf1	AHCTF1	2.90428	0.307432	Yes	Yes	0.104553	0.109536	0.631916	n	0.32635	1.60028
ENSMUSG00000027597	protein_coding	Ahcy	AHCY	5.20542	0.30753	Yes	Yes	0.0534845	0.484789	0.913305	n	0.0544228	0.698621
ENSMUSG00000027893	protein_coding	Ahcyl1	AHCYL1	2.00129	0.922836	Yes	Yes	-0.0604244	0.131043	0.673593	n	-0.260895	-1.51
ENSMUSG00000029772	protein_coding	Ahcyl2	AHCYL2	2.64467	0.472623	Yes	Yes	-0.00599139	0.893377	0.990643	n	-0.180393	-0.134033
ENSMUSG00000037692	protein_coding	Ahdc1	AHDC1	1.80755	0.811653	Yes	Yes	-0.0107814	0.768608	0.969493	n	-0.0485727	-0.294197
ENSMUSG00000019986	protein_coding	Ahi1	AHI1	1.19526	0.592019	Yes	Yes	-0.0261219	0.372251	0.876831	n	-0.15847	-0.892264
ENSMUSG00000069833	protein_coding	Ahnak	AHNAK	6.44063	0.220373	Yes	Yes	0.767757	1.71527e-05	0.00370257	n	0.704793	4.29906
ENSMUSG00000072812	protein_coding	Ahnak2	AHNAK2	0	0	Yes	Yes
ENSMUSG00000019256	protein_coding	Ahr	AHR	0.0751147	0.0577822	Yes	Yes	0.0030539	0.674624	1.01	n	0.0426978	0.419811
ENSMUSG00000021575	protein_coding	Ahrr	AHRR	0.123338	0.0632319	Yes	Yes	0.0097998	0.403729	1.01	n	0.123278	0.83498
ENSMUSG00000021037	protein_coding	Ahsa1	AHSA1	5.29093	0.181088	Yes	Yes	0.0826269	0.2882	0.841601	n	0.175793	1.06208
ENSMUSG00000020288	protein_coding	Ahsa2	AHSA2P	2.70482	0.946429	Yes	Yes	-0.0391695	0.317247	0.853156	n	-0.33632	-1.00013
ENSMUSG00000022868	protein_coding	Ahsg	AHSG	0	0	Yes	Yes
ENSMUSG00000040627	protein_coding	Aicda	AICDA	0.0205156	0.00799694	Yes	Yes	-0.000319487	0.95227	1.01	n	-0.00724267	-0.0598558
ENSMUSG00000042901	protein_coding	Aida	AIDA	1.9518	0.709546	Yes	Yes	0.00763222	0.826008	0.978953	n	0.0899426	0.219824
ENSMUSG00000024397	protein_coding	Aif1	AIF1	1.84944	1.22565	Yes	Yes	0.0240576	0.227641	0.801748	n	0.214584	1.20646
ENSMUSG00000001864	protein_coding	Aif1l	AIF1L	0.0478136	0.02059	Yes	Yes	0.000178473	0.977208	1.01	n	0.0257184	-0.0285695
ENSMUSG00000036932	protein_coding	Aifm1	AIFM1	2.27547	0.925804	Yes	Yes	-0.0134426	0.664734	0.954937	n	-0.136797	-0.433387
ENSMUSG00000020085	protein_coding	Aifm2	AIFM2	0.491789	0.433715	Yes	Yes	0.00565929	0.605464	1.01	n	-0.0788959	0.516558
ENSMUSG00000022763	protein_coding	Aifm3	AIFM3	0	0	Yes	Yes
ENSMUSG00000019806	protein_coding	Aig1	AIG1	1.73988	1.19542	Yes	Yes	0.0136538	0.635134	0.944663	n	-0.0464715	0.474513
ENSMUSG00000037860	protein_coding	Aim2	AIM2	3.05336	0.663533	Yes	Yes	0.00658925	0.882303	0.987968	n	0.0303745	0.14805
ENSMUSG00000028029	protein_coding	Aimp1	AIMP1	4.73432	0.0826924	Yes	Yes	-0.140368	0.105782	0.627309	n	-0.269141	-1.61745
ENSMUSG00000029610	protein_coding	Aimp2	AIMP2	3.84974	0.627249	Yes	Yes	-0.0112145	0.820826	0.97797	n	-0.172148	-0.226483
ENSMUSG00000024847	protein_coding	Aip	AIP	5.89161	0.0934176	Yes	Yes	0.0996096	0.242196	0.812059	n	0.132905	1.16952
ENSMUSG00000040554	protein_coding	Aipl1	AIPL1	0.152248	0.150708	Yes	Yes	-0.00445857	0.295891	1.01	n	-0.0429979	-1.04529
ENSMUSG00000000731	protein_coding	Aire	AIRE	0.00846951	0.00136292	Yes	Yes	-0.00282267	0.845634	1.01	n	-0.0073258	-0.194693
ENSMUSG00000078247	antisense	Airn	AIRN	3.00176	0.44968	Yes	Yes	-0.0180749	0.631626	0.944663	n	-0.00510246	-0.47944
ENSMUSG00000039546	protein_coding	Ajap1	AJAP1	0	0	Yes	Yes
ENSMUSG00000029419	protein_coding	Ajm1	AJM1	0.0612356	0.0295169	Yes	Yes	-0.0030527	0.845624	1.01	n	-0.0382681	-0.194705
ENSMUSG00000022178	protein_coding	Ajuba	AJUBA	0.0710473	0.0402005	Yes	Yes	0.00401675	0.60684	1.01	n	0.0499303	0.514589
ENSMUSG00000026817	protein_coding	Ak1	AK1	0	0	Yes	Yes
ENSMUSG00000028792	protein_coding	Ak2	AK2	4.8448	0.365635	Yes	Yes	0.735432	0.000190057	0.0247143	n	0.593308	3.73188
ENSMUSG00000024782	protein_coding	Ak3	AK3	3.29559	0.345793	Yes	Yes	0.0637146	0.270382	0.829347	n	0.344197	1.10218
ENSMUSG00000028527	protein_coding	Ak4	AK4	0	0	Yes	Yes
ENSMUSG00000039058	protein_coding	Ak5	AK5	0.00591127	0.00066392	Yes	Yes	0.00275531	0.940225	1.01	n	0.00722374	0.0749873
ENSMUSG00000078941	protein_coding	Ak6	AK6	3.85807	0.395909	Yes	Yes	0.0580818	0.271197	0.829347	n	0.24509	1.10031
ENSMUSG00000041323	protein_coding	Ak7	AK7	0.36494	0.340541	Yes	Yes	-0.00583285	0.454278	1.01	n	-0.0628294	-0.748302
ENSMUSG00000026807	protein_coding	Ak8	AK8	0	0	Yes	Yes
ENSMUSG00000091415	protein_coding	Ak9	AK9	0.0322989	0.00285538	Yes	Yes	0.00199746	0.801158	1.01	n	0.0367612	0.251849
ENSMUSG00000091636	protein_coding	Akain1	AKAIN1	0	0	Yes	Yes
ENSMUSG00000018428	protein_coding	Akap1	AKAP1	0.343936	0.215771	Yes	Yes	0.00437036	0.773929	1.01	n	-0.223163	0.287239
ENSMUSG00000047804	protein_coding	Akap10	AKAP10	2.44272	0.341815	Yes	Yes	-0.0417153	0.464737	0.90761	n	0.00148841	-0.731068
ENSMUSG00000022016	protein_coding	Akap11	AKAP11	1.06524	0.388015	Yes	Yes	-0.00015406	0.990309	0.999201	n	0.0101723	-0.0121464
ENSMUSG00000038587	protein_coding	Akap12	AKAP12	0.843836	0.405307	Yes	Yes	0.00922505	0.691662	0.962246	n	0.0366778	0.396601
ENSMUSG00000066406	protein_coding	Akap13	AKAP13	7.10914	0.0566856	Yes	Yes	-0.0697603	0.376867	0.876831	n	-0.100445	-0.883685
ENSMUSG00000036551	protein_coding	Akap14	AKAP14	0.123779	0.139699	Yes	Yes	-0.000409906	0.952265	1.01	n	-0.0377776	-0.0598627
ENSMUSG00000059708	protein_coding	Akap17b	AKAP17BP	0.148968	0.046966	Yes	Yes	0.0153148	0.15444	1.01	n	0.00402409	1.42402
ENSMUSG00000030344	protein_coding	Akap3	AKAP3	0	0	Yes	Yes
ENSMUSG00000050089	protein_coding	Akap4	AKAP4	0	0	Yes	Yes
ENSMUSG00000021057	protein_coding	Akap5	AKAP5	0.866444	0.332222	Yes	Yes	0.0179195	0.494962	0.916003	n	0.115104	0.682438
ENSMUSG00000061603	protein_coding	Akap6	AKAP6	0.0380492	0.00175723	Yes	Yes	-0.0119566	0.411928	1.01	n	-0.0745651	-0.820506
ENSMUSG00000039166	protein_coding	Akap7	AKAP7	0.40036	0.716841	Yes	Yes	-0.00139796	0.881128	1.01	n	-0.035086	-0.14954
ENSMUSG00000024045	protein_coding	Akap8	AKAP8	4.54959	0.36651	Yes	Yes	-0.0533373	0.473235	0.909175	n	-0.147688	-0.717225
ENSMUSG00000002625	protein_coding	Akap8l	AKAP8L	4.43011	0.311929	Yes	Yes	-0.0265992	0.671545	0.956578	n	-0.1164	-0.424028
ENSMUSG00000040407	protein_coding	Akap9	AKAP9	4.24579	0.496313	Yes	Yes	0.0659571	0.33348	0.860302	n	0.282509	0.967128
ENSMUSG00000031023	protein_coding	Akip1	AKIP1	3.92605	0.460673	Yes	Yes	-0.024217	0.610076	0.942174	n	-0.0977688	-0.509965
ENSMUSG00000023075	protein_coding	Akirin1	AKIRIN1	3.44553	0.231975	Yes	Yes	0.0567517	0.426892	0.895677	n	0.134258	0.794522
ENSMUSG00000028291	protein_coding	Akirin2	AKIRIN2	1.26356	0.366889	Yes	Yes	-0.000870875	0.973356	0.997811	n	-0.0683052	-0.0333992
ENSMUSG00000039158	protein_coding	Akna	AKNA	6.60234	0.0917647	Yes	Yes	0.0607731	0.451143	0.903765	n	0.112297	0.753511
ENSMUSG00000049565	protein_coding	Aknad1	AKNAD1	0.0125658	0.000903526	Yes	Yes	0.00337751	0.833802	1.01	n	0.0145086	0.209828
ENSMUSG00000028692	protein_coding	Akr1a1	AKR1A1	6.34557	0.107176	Yes	Yes	-0.245956	0.026637	0.368581	n	-0.339342	-2.2168
ENSMUSG00000001642	protein_coding	Akr1b3	AKR1B1	6.43456	0.148168	Yes	Yes	0.0568359	0.473476	0.909175	n	0.12012	0.716835
ENSMUSG00000061758	protein_coding	Akr1b10	AKR1B10	2.75503	0.790924	Yes	Yes	-0.0102657	0.772468	0.969493	n	-0.117039	-0.289148
ENSMUSG00000052131	protein_coding	Akr1b7	AKR1B10	0.0501442	0.0477744	Yes	No	-0.000356578	0.952268	1.01	n	-0.0144242	-0.0598586
ENSMUSG00000029762	protein_coding	Akr1b8	AKR1B10	0	0	Yes	No
ENSMUSG00000021207	protein_coding	Akr1c21	AKR1C1	0	0	Yes	Yes
ENSMUSG00000021214	protein_coding	Akr1c18	AKR1C3	0	0	Yes	Yes
ENSMUSG00000021210	protein_coding	Akr1c6	AKR1C4	0	0	Yes	Yes
ENSMUSG00000038641	protein_coding	Akr1d1	AKR1D1	0.00910601	0.00157547	Yes	Yes	-0.000331437	0.95227	1.01	n	-0.00726287	-0.0598558
ENSMUSG00000045410	protein_coding	Akr1e1	AKR1E2	0.806916	1.20915	Yes	Yes	0.00818993	0.635206	1.01	n	0.186365	0.474412
ENSMUSG00000028743	protein_coding	Akr7a5	AKR7A2	3.11567	0.493105	Yes	Yes	-0.00948025	0.825168	0.978934	n	-0.0819999	-0.220902
ENSMUSG00000001729	protein_coding	Akt1	AKT1	2.46643	0.203165	Yes	Yes	0.0350331	0.569307	0.937381	n	0.196834	0.569072
ENSMUSG00000011096	protein_coding	Akt1s1	AKT1S1	2.37564	0.332113	Yes	Yes	0.000388222	0.995121	0.999778	n	0.0673182	0.00611436
ENSMUSG00000004056	protein_coding	Akt2	AKT2	5.58233	0.44648	Yes	Yes	0.0401123	0.530183	0.927455	n	0.213118	0.627727
ENSMUSG00000019699	protein_coding	Akt3	AKT3	1.38947	0.497838	Yes	Yes	-0.000541391	0.984583	0.999175	n	0.0918132	-0.019323
ENSMUSG00000031667	protein_coding	Aktip	AKTIP	2.20481	0.713324	Yes	Yes	-0.0520501	0.203149	0.775038	n	-0.292932	-1.27263
ENSMUSG00000028393	protein_coding	Alad	ALAD	4.07765	0.347868	Yes	Yes	0.0302343	0.577865	0.937975	n	0.21745	0.556506
ENSMUSG00000032786	protein_coding	Alas1	ALAS1	2.37411	0.542385	Yes	Yes	0.0071261	0.857178	0.986582	n	0.0973911	0.179968
ENSMUSG00000025270	protein_coding	Alas2	ALAS2	1.29942	0.452212	Yes	Yes	0.00727153	0.763881	0.969425	n	-0.00859871	0.300388
ENSMUSG00000029368	protein_coding	Alb	ALB	0	0	Yes	Yes
ENSMUSG00000022636	protein_coding	Alcam	ALCAM	0.477045	0.478368	Yes	Yes	0.00799161	0.591146	1.01	n	-0.0195869	0.537176
ENSMUSG00000007833	protein_coding	Aldh16a1	ALDH16A1	2.97086	1.22175	Yes	Yes	-0.00873265	0.789483	0.971256	n	-0.151491	-0.266982
ENSMUSG00000025007	protein_coding	Aldh18a1	ALDH18A1	3.22063	0.952917	Yes	Yes	0.0235235	0.60518	0.942174	n	0.0874162	0.516965
ENSMUSG00000053279	protein_coding	Aldh1a1	ALDH1A1	0	0	Yes	Yes
ENSMUSG00000024747	protein_coding	Aldh1a7	ALDH1A1	0	0	Yes	No
ENSMUSG00000013584	protein_coding	Aldh1a2	ALDH1A2	0	0	Yes	Yes
ENSMUSG00000015134	protein_coding	Aldh1a3	ALDH1A3	0.169153	0.0508828	Yes	Yes	0.00532569	0.613786	1.01	n	0.0438205	0.504676
ENSMUSG00000035561	protein_coding	Aldh1b1	ALDH1B1	0.819471	0.723096	Yes	Yes	0.00735281	0.626868	0.944439	n	0.088217	0.48614
ENSMUSG00000030088	protein_coding	Aldh1l1	ALDH1L1	0.042139	0.0337382	Yes	Yes	0.00456432	0.502908	1.01	n	0.0840877	0.669921
ENSMUSG00000020256	protein_coding	Aldh1l2	ALDH1L2	0.0305967	0.017787	Yes	Yes	0.00366145	0.833801	1.01	n	0.0180994	0.209829
ENSMUSG00000029455	protein_coding	Aldh2	ALDH2	0.881593	1.2463	Yes	Yes	-0.00161513	0.888439	1.01	n	-0.0517278	-0.140279
ENSMUSG00000019102	protein_coding	Aldh3a1	ALDH3A1	0	0	Yes	Yes
ENSMUSG00000010025	protein_coding	Aldh3a2	ALDH3A2	3.16413	0.737692	Yes	Yes	0.0702538	0.105382	0.625971	n	0.396422	1.6193
ENSMUSG00000024885	protein_coding	Aldh3b1	ALDH3B1	0.640179	0.700482	Yes	Yes	0.0214121	0.0146079	1.01	n	0.0718676	2.44196
ENSMUSG00000075296	protein_coding	Aldh3b2	ALDH3B2	0	0	Yes	Yes
ENSMUSG00000037263	protein_coding	Aldh3b3	ALDH3B2	0	0	Yes	No
ENSMUSG00000028737	protein_coding	Aldh4a1	ALDH4A1	2.34214	0.801096	Yes	Yes	0.0208589	0.539724	0.928504	n	0.129464	0.61323
ENSMUSG00000035936	protein_coding	Aldh5a1	ALDH5A1	0.0611458	0.0349679	Yes	Yes	-0.000628619	0.865515	1.01	n	0.0198277	-0.169358
ENSMUSG00000021238	protein_coding	Aldh6a1	ALDH6A1	0.798916	0.460138	Yes	Yes	-0.000718678	0.968649	1.01	n	0.0164304	-0.0393033
ENSMUSG00000053644	protein_coding	Aldh7a1	ALDH7A1	0.944804	0.892504	Yes	Yes	0.00130494	0.932927	0.99262	n	0.0113394	0.0841627
ENSMUSG00000037542	protein_coding	Aldh8a1	ALDH8A1	0	0	Yes	Yes
ENSMUSG00000026687	protein_coding	Aldh9a1	ALDH9A1	3.30835	0.376289	Yes	Yes	-0.0251507	0.615253	0.944172	n	-0.100562	-0.50259
ENSMUSG00000030695	protein_coding	Aldoa	ALDOA	7.89781	0.0587495	Yes	Yes	0.0234813	0.757205	0.969181	n	0.0308669	0.309154
ENSMUSG00000114515	protein_coding	Aldoa	ALDOA	0.131324	0.1608	No	No	-0.000540838	0.952266	1.01	n	-0.0216461	-0.0598608
ENSMUSG00000028307	protein_coding	Aldob	ALDOB	0.230959	0.92111	Yes	Yes	-0.000426092	0.952264	1.01	n	-0.0389086	-0.0598643
ENSMUSG00000017390	protein_coding	Aldoc	ALDOC	0.351795	0.415275	Yes	Yes	-0.000690832	0.923972	1.01	n	-0.112877	-0.0954316
ENSMUSG00000039427	protein_coding	Alg1	ALG1	3.15708	0.819367	Yes	Yes	0.0259186	0.549045	0.931791	n	0.0126056	0.599191
ENSMUSG00000075470	protein_coding	Alg10b	ALG10	1.20004	0.242738	Yes	Yes	0.107512	0.0260467	0.364147	n	0.282439	2.22552
ENSMUSG00000063362	protein_coding	Alg11	ALG11	0.711522	0.390801	Yes	Yes	0.0329147	0.202932	0.774486	n	0.201389	1.27324
ENSMUSG00000035845	protein_coding	Alg12	ALG12	2.22488	0.498119	Yes	Yes	-0.0161333	0.674997	0.957524	n	-0.135749	-0.4193
ENSMUSG00000041718	protein_coding	Alg13	ALG13	1.31743	0.521923	Yes	Yes	-0.0125062	0.641233	0.946925	n	-0.255207	-0.465975
ENSMUSG00000039887	protein_coding	Alg14	ALG14	3.88155	0.764248	Yes	Yes	0.0501004	0.261893	0.823606	n	0.386122	1.12193
ENSMUSG00000039740	protein_coding	Alg2	ALG2	2.50167	0.338817	Yes	Yes	-0.00412478	0.922894	0.990643	n	-0.0951489	-0.0967894
ENSMUSG00000033809	protein_coding	Alg3	ALG3	4.04417	0.186766	Yes	Yes	-0.104978	0.153321	0.711677	n	-0.318048	-1.4279
ENSMUSG00000036632	protein_coding	Alg5	ALG5	4.18201	0.189737	Yes	Yes	0.0723839	0.281864	0.837164	n	0.197332	1.07614
ENSMUSG00000073792	protein_coding	Alg6	ALG6	1.47645	1.32788	Yes	Yes	0.0261857	0.302549	0.848803	n	-0.0395653	1.03098
ENSMUSG00000035704	protein_coding	Alg8	ALG8	2.88594	0.372933	Yes	Yes	-0.070135	0.151237	0.709709	n	-0.222624	-1.43518
ENSMUSG00000032059	protein_coding	Alg9	ALG9	1.53626	1.30807	Yes	Yes	0.0259132	0.177614	0.742156	n	0.0814613	1.34814
ENSMUSG00000055471	protein_coding	Alk	ALK	0	0	Yes	Yes
ENSMUSG00000087247	protein_coding	Alkal1	ALKAL1	0	0	Yes	Yes
ENSMUSG00000054204	protein_coding	Alkal2	ALKAL2	0.0138675	0.00365382	Yes	Yes	0.00288661	0.940225	1.01	n	0.00722374	0.0749873
ENSMUSG00000079036	protein_coding	Alkbh1	ALKBH1	4.27223	0.573756	Yes	Yes	-0.134054	0.0731613	0.548735	n	-0.376822	-1.79182
ENSMUSG00000044339	protein_coding	Alkbh2	ALKBH2	2.22569	0.984935	Yes	Yes	-0.0103002	0.71672	0.966144	n	-0.0988347	-0.362846
ENSMUSG00000040174	protein_coding	Alkbh3	ALKBH3	4.24142	0.474209	Yes	Yes	-0.069999	0.205057	0.778194	n	-0.153276	-1.26727
ENSMUSG00000039754	protein_coding	Alkbh4	ALKBH4	3.92277	0.362461	Yes	Yes	-0.00200572	0.96931	0.997119	n	-0.0453691	-0.0384732
ENSMUSG00000042650	protein_coding	Alkbh5	ALKBH5	3.37735	0.207345	Yes	Yes	-0.133049	0.0999728	0.616927	n	-0.295846	-1.64499
ENSMUSG00000042831	protein_coding	Alkbh6	ALKBH6	3.84667	0.732731	Yes	Yes	0.0508066	0.261165	0.822904	n	0.280357	1.12364
ENSMUSG00000002661	protein_coding	Alkbh7	ALKBH7	2.83615	0.584762	Yes	Yes	-0.00660608	0.858936	0.987334	n	0.0324773	-0.177729
ENSMUSG00000025899	protein_coding	Alkbh8	ALKBH8	1.65185	0.535118	Yes	Yes	-0.0308078	0.431502	0.896997	n	-0.228824	-0.786624
ENSMUSG00000020636	protein_coding	Allc	ALLC	0	0	Yes	Yes
ENSMUSG00000063810	protein_coding	Alms1	ALMS1	0.558242	0.341221	Yes	Yes	-0.0168936	0.350909	0.869782	n	-0.280337	-0.932827
ENSMUSG00000000320	protein_coding	Alox12	ALOX12	0.184951	0.156582	Yes	Yes	0.00788466	0.252931	1.01	n	0.0464223	1.14326
ENSMUSG00000032807	protein_coding	Alox12b	ALOX12B	0	0	Yes	Yes
ENSMUSG00000018924	protein_coding	Alox15	ALOX15	0.114971	0.25115	Yes	Yes	-0.000390702	0.952266	1.01	n	-0.0287873	-0.059861
ENSMUSG00000020891	protein_coding	Alox8	ALOX15B	0.158201	0.110178	Yes	Yes	0.00938033	0.118582	1.01	n	0.205134	1.56075
ENSMUSG00000025701	protein_coding	Alox5	ALOX5	0	0	Yes	Yes
ENSMUSG00000060063	protein_coding	Alox5ap	ALOX5AP	0.287498	0.474813	Yes	Yes	-0.00370197	0.634075	1.01	n	-0.0383212	-0.475999
ENSMUSG00000020892	protein_coding	Aloxe3	ALOXE3	0	0	Yes	Yes
ENSMUSG00000036500	protein_coding	Akp3	ALPG	0	0	Yes	Yes
ENSMUSG00000079440	protein_coding	Alpi	ALPG	0	0	Yes	No
ENSMUSG00000026246	protein_coding	Alppl2	ALPG	0	0	Yes	No
ENSMUSG00000028028	protein_coding	Alpk1	ALPK1	0.00627592	0.000354906	Yes	Yes	0.00250843	0.940226	1.01	n	0.00363297	0.074986
ENSMUSG00000032845	protein_coding	Alpk2	ALPK2	3.16013	0.646314	Yes	Yes	0.107689	0.0374377	0.41909	n	0.441503	2.08096
ENSMUSG00000038763	protein_coding	Alpk3	ALPK3	0.016828	0.00357578	Yes	Yes	0.00244871	0.752719	1.01	n	0.0361768	0.315057
ENSMUSG00000028766	protein_coding	Alpl	ALPL	0.0154376	0.00452804	Yes	Yes	0.00365366	0.833801	1.01	n	0.0180994	0.209829
ENSMUSG00000026024	protein_coding	Als2	ALS2	1.57463	1.19436	Yes	Yes	0.00462966	0.866699	0.987703	n	-0.0215018	0.167853
ENSMUSG00000044037	protein_coding	Als2cl	ALS2CL	4.47605	0.19658	Yes	Yes	-0.407045	0.00778051	0.19861	n	-0.446696	-2.66145
ENSMUSG00000036602	protein_coding	Alx1	ALX1	0.0101341	0.00195128	Yes	Yes	-0.00290119	0.845634	1.01	n	-0.0073258	-0.194693
ENSMUSG00000014603	protein_coding	Alx3	ALX3	0	0	Yes	Yes
ENSMUSG00000040310	protein_coding	Alx4	ALX4	0.045768	0.00641651	Yes	Yes	0.00481743	0.781027	1.01	n	-0.022987	0.277981
ENSMUSG00000025134	protein_coding	Alyref	ALYREF	2.72011	1.23503	Yes	Yes	-0.0405557	0.227831	0.801748	n	-0.199159	-1.20597
ENSMUSG00000022244	protein_coding	Amacr	AMACR	0.39506	0.560936	Yes	Yes	0.00722952	0.459254	1.01	n	0.0779434	0.740076
ENSMUSG00000029288	protein_coding	Ambn	AMBN	0	0	Yes	Yes
ENSMUSG00000028356	protein_coding	Ambp	AMBP	0	0	Yes	Yes
ENSMUSG00000040506	protein_coding	Ambra1	AMBRA1	3.61738	0.394278	Yes	Yes	0.132464	0.0911641	0.593376	n	0.400076	1.68929
ENSMUSG00000075232	protein_coding	Amd1	AMD1	3.2279	0.334744	Yes	Yes	0.00880909	0.873911	0.987703	n	0.0436104	0.158692
ENSMUSG00000015890	protein_coding	Amdhd1	AMDHD1	0.112922	0.0898879	Yes	Yes	0.00235436	0.817559	1.01	n	-0.0213693	0.230686
ENSMUSG00000036820	protein_coding	Amdhd2	AMDHD2	3.98673	0.215138	Yes	Yes	0.0461693	0.42919	0.896533	n	0.193027	0.790579
ENSMUSG00000031354	protein_coding	Amelx	AMELX	0	0	Yes	Yes
ENSMUSG00000050332	protein_coding	Amer1	AMER1	1.01686	0.366462	Yes	Yes	-0.00273057	0.913849	0.990643	n	0.0709909	-0.108185
ENSMUSG00000021986	protein_coding	Amer2	AMER2	0.00892786	0.000554309	Yes	Yes	-0.000533719	0.952268	1.01	n	-0.0180755	-0.0598593
ENSMUSG00000045174	protein_coding	Amer3	AMER3	0	0	Yes	Yes
ENSMUSG00000031751	protein_coding	Amfr	AMFR	2.80523	0.372344	Yes	Yes	0.0181499	0.74539	0.968322	n	0.185997	0.324724
ENSMUSG00000035262	protein_coding	Amh	AMH	0.0466031	0.0412652	Yes	Yes	-0.000377747	0.952268	1.01	n	-0.0180957	-0.0598591
ENSMUSG00000023047	protein_coding	Amhr2	AMHR2	0.0229422	0.0100006	Yes	Yes	-0.00348283	0.741755	1.01	n	-0.0109997	-0.329531
ENSMUSG00000050947	protein_coding	Amigo1	AMIGO1	0.226271	0.145674	Yes	Yes	0.00984075	0.28389	1.01	n	0.0650218	1.07162
ENSMUSG00000048218	protein_coding	Amigo2	AMIGO2	0.0425688	0.00792964	Yes	Yes	-0.000548472	0.952267	1.01	n	-0.0216663	-0.0598606
ENSMUSG00000032593	protein_coding	Amigo3	AMIGO3	0.769025	0.733225	Yes	Yes	-0.012375	0.342907	0.865785	n	-0.105864	-0.948438
ENSMUSG00000042225	protein_coding	Ammecr1	AMMECR1	0.227215	0.111684	Yes	Yes	0.000827044	0.964962	1.01	n	0.126386	0.0439279
ENSMUSG00000041915	protein_coding	Ammecr1l	AMMECR1L	1.83639	0.411634	Yes	Yes	-0.0336733	0.368599	0.875504	n	-0.107267	-0.899101
ENSMUSG00000021278	protein_coding	Amn	AMN	0.0608417	0.0349597	Yes	Yes	0.00331201	0.833803	1.01	n	0.0108775	0.209827
ENSMUSG00000068250	protein_coding	Amn1	AMN1	2.70162	0.95128	Yes	Yes	-0.0161954	0.69603	0.962362	n	-0.0151453	-0.390685
ENSMUSG00000041688	protein_coding	Amot	AMOT	0	0	Yes	Yes
ENSMUSG00000013076	protein_coding	Amotl1	AMOTL1	0.16255	0.185609	Yes	Yes	0.0094565	0.149352	1.01	n	0.16247	1.44183
ENSMUSG00000032531	protein_coding	Amotl2	AMOTL2	0.0149013	0.00126009	Yes	Yes	-0.00292456	0.845632	1.01	n	-0.0145275	-0.194695
ENSMUSG00000070385	protein_coding	Ampd1	AMPD1	0.17212	0.214574	Yes	Yes	-0.00514337	0.289246	1.01	n	-0.0479933	-1.05978
ENSMUSG00000027889	protein_coding	Ampd2	AMPD2	3.04604	0.950653	Yes	Yes	0.0507439	0.235668	0.807531	n	0.448388	1.18589
ENSMUSG00000005686	protein_coding	Ampd3	AMPD3	0.507018	0.742918	Yes	Yes	0.00593136	0.634965	1.01	n	0.115505	0.47475
ENSMUSG00000021314	protein_coding	Amph	AMPH	0	0	Yes	Yes
ENSMUSG00000032607	protein_coding	Amt	AMT	0.156139	0.0562934	Yes	Yes	-0.00502616	0.598638	1.01	n	-0.037566	-0.52636
ENSMUSG00000029282	protein_coding	Amtn	AMTN	0	0	Yes	Yes
ENSMUSG00000070360	protein_coding	Amy2a1	AMY1A	0.141074	0.184026	Yes	Yes	0.00347405	0.774164	1.01	n	0.00895476	0.286933
ENSMUSG00000074268	protein_coding	Amy2a5	AMY1A	0.112839	0.0435715	Yes	No	-0.00670395	0.411703	1.01	n	-0.0637535	-0.820901
ENSMUSG00000093931	protein_coding	Amy2a3	AMY1A	0.0209539	0.00429458	Yes	No	0.0035731	0.774161	1.01	n	0.0253641	0.286937
ENSMUSG00000074264	protein_coding	Amy1	AMY1A	0	0	Yes	No
ENSMUSG00000050022	protein_coding	Amz1	AMZ1	0.310482	0.333676	Yes	Yes	-0.0100714	0.245002	1.01	n	-0.100634	-1.16258
ENSMUSG00000020610	protein_coding	Amz2	AMZ2	3.99022	0.815774	Yes	Yes	-0.0311378	0.437514	0.898275	n	-0.138864	-0.776398
ENSMUSG00000014355	protein_coding	Anapc1	ANAPC1	4.091	0.3664	Yes	Yes	-0.0474791	0.46436	0.907283	n	-0.149277	-0.731687
ENSMUSG00000036977	protein_coding	Anapc10	ANAPC10	1.69304	0.703555	Yes	Yes	0.0190619	0.642112	0.946925	n	0.190588	0.464748
ENSMUSG00000025135	protein_coding	Anapc11	ANAPC11	5.20549	0.103083	Yes	Yes	-0.0217362	0.767102	0.969493	n	-0.0838527	-0.296168
ENSMUSG00000035048	protein_coding	Anapc13	ANAPC13	5.68037	0.0790487	Yes	Yes	-0.0306491	0.65856	0.953774	n	-0.0762066	-0.441902
ENSMUSG00000030649	protein_coding	Anapc15	ANAPC15	4.20354	0.389223	Yes	Yes	-0.0179497	0.751499	0.968798	n	-0.112664	-0.316663
ENSMUSG00000020107	protein_coding	Anapc16	ANAPC16	4.73563	0.374113	Yes	Yes	-0.0909166	0.165588	0.727687	n	-0.347834	-1.38652
ENSMUSG00000026965	protein_coding	Anapc2	ANAPC2	4.30758	0.386237	Yes	Yes	0.0152403	0.815412	0.977076	n	0.0455799	0.23345
ENSMUSG00000029176	protein_coding	Anapc4	ANAPC4	2.74105	0.457961	Yes	Yes	0.0527282	0.331689	0.859588	n	0.0468033	0.970718
ENSMUSG00000029472	protein_coding	Anapc5	ANAPC5	5.28102	0.245542	Yes	Yes	-0.0465393	0.519471	0.926701	n	-0.185996	-0.644162
ENSMUSG00000029466	protein_coding	Anapc7	ANAPC7	3.27961	0.607591	Yes	Yes	-0.00997438	0.826777	0.979196	n	0.00263496	-0.218837
ENSMUSG00000072115	protein_coding	Ang	ANG	0.176319	0.309394	Yes	Yes	-0.000552386	0.952265	1.01	n	-0.0353376	-0.0598633
ENSMUSG00000021257	protein_coding	Angel1	ANGEL1	2.24153	0.999085	Yes	Yes	-0.0121286	0.721063	0.966144	n	-0.017766	-0.357039
ENSMUSG00000026634	protein_coding	Angel2	ANGEL2	2.57772	0.423839	Yes	Yes	-0.0417312	0.378487	0.876993	n	-0.20825	-0.880688
ENSMUSG00000022309	protein_coding	Angpt1	ANGPT1	0	0	Yes	Yes
ENSMUSG00000031465	protein_coding	Angpt2	ANGPT2	0.919614	0.75697	Yes	Yes	-0.000723724	0.966518	1.01	n	0.134586	-0.0419762
ENSMUSG00000027460	protein_coding	Angpt4	ANGPT4	0.0631737	0.0308654	Yes	Yes	0.000620842	0.940226	1.01	n	-0.00482329	0.0749859
ENSMUSG00000033544	protein_coding	Angptl1	ANGPTL1	0.078872	0.0715234	Yes	Yes	0.00354229	0.740813	1.01	n	-0.00606592	0.330777
ENSMUSG00000004105	protein_coding	Angptl2	ANGPTL2	0.285882	0.327951	Yes	Yes	0.00313323	0.499911	1.01	n	-0.0125761	0.674629
ENSMUSG00000028553	protein_coding	Angptl3	ANGPTL3	0	0	Yes	Yes
ENSMUSG00000002289	protein_coding	Angptl4	ANGPTL4	1.44829	0.583001	Yes	Yes	-0.0461838	0.110087	0.632725	n	-0.362523	-1.5978
ENSMUSG00000038742	protein_coding	Angptl6	ANGPTL6	0.88461	0.60287	Yes	Yes	0.00257753	0.880816	0.987703	n	-0.000375316	0.149935
ENSMUSG00000028989	protein_coding	Angptl7	ANGPTL7	0.156031	0.171899	Yes	Yes	0.00415564	0.384197	1.01	n	0.0528347	0.87019
ENSMUSG00000047822	protein_coding	Angptl8	ANGPTL8	0	0	Yes	Yes
ENSMUSG00000031543	protein_coding	Ank1	ANK1	0.00656604	0.000819145	Yes	Yes	-0.000330604	0.95227	1.01	n	-0.00726287	-0.0598558
ENSMUSG00000032826	protein_coding	Ank2	ANK2	0.102336	0.0276025	Yes	Yes	-0.00692999	0.477648	1.01	n	-0.0766431	-0.710091
ENSMUSG00000069601	protein_coding	Ank3	ANK3	0	0	Yes	Yes
ENSMUSG00000039342	protein_coding	Ankar	ANKAR	0	0	Yes	Yes
ENSMUSG00000066510	protein_coding	Ankdd1a	ANKDD1A	0	0	Yes	Yes
ENSMUSG00000047117	protein_coding	Ankdd1b	ANKDD1B	0	0	Yes	Yes
ENSMUSG00000074771	protein_coding	Ankef1	ANKEF1	0.137261	0.169826	Yes	Yes	-0.00340235	0.741755	1.01	n	-0.0109997	-0.329531
ENSMUSG00000047773	protein_coding	Ankfn1	ANKFN1	0	0	Yes	Yes
ENSMUSG00000020790	protein_coding	Ankfy1	ANKFY1	3.74113	0.45679	Yes	Yes	-0.0254845	0.672225	0.956662	n	-0.116384	-0.423096
ENSMUSG00000022265	protein_coding	Ank	ANKH	1.98637	0.522612	Yes	Yes	0.0152382	0.674864	0.957524	n	0.175855	0.419482
ENSMUSG00000024483	protein_coding	Ankhd1	ANKHD1	3.71609	0.239928	Yes	Yes	0.0202097	0.75076	0.968558	n	0.01455	0.317637
ENSMUSG00000040351	protein_coding	Ankib1	ANKIB1	2.60487	0.565539	Yes	Yes	-0.00932873	0.840674	0.982288	n	-0.192846	-0.201031
ENSMUSG00000032257	protein_coding	Ankk1	ANKK1	0	0	Yes	Yes
ENSMUSG00000046295	protein_coding	Ankle1	ANKLE1	0.914989	0.907289	Yes	Yes	-0.00520086	0.737971	0.96748	n	-0.0767998	-0.334542
ENSMUSG00000029501	protein_coding	Ankle2	ANKLE2	2.59653	0.533053	Yes	Yes	0.00731196	0.877023	0.987703	n	0.11077	0.154745
ENSMUSG00000034212	protein_coding	Ankmy1	ANKMY1	0.0846231	0.0582239	Yes	Yes	-0.00383752	0.538216	1.01	n	-0.0382279	-0.615512
ENSMUSG00000036188	protein_coding	Ankmy2	ANKMY2	2.5629	0.430696	Yes	Yes	-0.0754827	0.124676	0.663056	n	-0.338652	-1.53544
ENSMUSG00000021661	protein_coding	Ankra2	ANKRA2	2.36267	0.435798	Yes	Yes	-0.00321889	0.935439	0.99262	n	0.10835	-0.0810037
ENSMUSG00000024803	protein_coding	Ankrd1	ANKRD1	0	0	Yes	Yes
ENSMUSG00000031508	protein_coding	Ankrd10	ANKRD10	4.57303	0.295479	Yes	Yes	-0.0840977	0.247816	0.815302	n	-0.193453	-1.15567
ENSMUSG00000035569	protein_coding	Ankrd11	ANKRD11	4.11664	0.126532	Yes	Yes	0.0144477	0.851445	0.985199	n	0.0358243	0.187275
ENSMUSG00000034647	protein_coding	Ankrd12	ANKRD12	4.2657	0.167078	Yes	Yes	0.629488	0.000398126	0.037365	n	0.621038	3.54132
ENSMUSG00000041870	protein_coding	Ankrd13a	ANKRD13A	2.57571	0.331792	Yes	Yes	-0.0327047	0.540457	0.928504	n	-0.0721152	-0.612122
ENSMUSG00000037907	protein_coding	Ankrd13b	ANKRD13B	0.940474	0.827874	Yes	Yes	0.0118051	0.48473	0.913305	n	0.185202	0.698716
ENSMUSG00000039988	protein_coding	Ankrd13c	ANKRD13C	2.19464	0.736065	Yes	Yes	0.0442745	0.309407	0.852418	n	0.0590432	1.01647
ENSMUSG00000005986	protein_coding	Ankrd13d	ANKRD13D	2.39023	2.46521	Yes	Yes	0.0187521	0.416265	0.890888	n	0.0696226	0.812918
ENSMUSG00000047909	protein_coding	Ankrd16	ANKRD16	3.45884	0.696563	Yes	Yes	1.20797	0.00114064	0.0699486	n	0.714518	3.25332
ENSMUSG00000055204	protein_coding	Ankrd17	ANKRD17	3.48533	0.185883	Yes	Yes	-0.0843635	0.274404	0.831972	n	-0.234382	-1.09298
ENSMUSG00000025172	protein_coding	Ankrd2	ANKRD2	0	0	Yes	Yes
ENSMUSG00000024774	protein_coding	Ankrd22	ANKRD22	0	0	Yes	Yes
ENSMUSG00000067653	protein_coding	Ankrd23	ANKRD23	1.94398	0.978776	Yes	Yes	0.0305072	0.244051	0.813557	n	0.108293	1.16492
ENSMUSG00000054708	protein_coding	Ankrd24	ANKRD24	1.18045	1.23217	Yes	Yes	0.00787637	0.683312	0.958265	n	0.182457	0.407947
ENSMUSG00000007827	protein_coding	Ankrd26	ANKRD26	1.14117	0.463968	Yes	Yes	-0.0101922	0.788731	0.971179	n	0.115198	-0.267959
ENSMUSG00000034867	protein_coding	Ankrd27	ANKRD27	2.84962	0.936037	Yes	Yes	0.135433	0.0236145	0.34442	n	0.325687	2.26334
ENSMUSG00000014496	protein_coding	Ankrd28	ANKRD28	1.37636	1.21392	Yes	Yes	-0.000727505	0.970383	0.99745	n	-0.018169	-0.0371281
ENSMUSG00000057766	protein_coding	Ankrd29	ANKRD29	0.381124	0.625149	Yes	Yes	0.000886841	0.925502	1.01	n	9.38999e-05	0.0935057
ENSMUSG00000109561	protein_coding	Ankrd31	ANKRD31	0	0	Yes	Yes
ENSMUSG00000047034	protein_coding	Ankrd33	ANKRD33	0	0	Yes	Yes
ENSMUSG00000022237	protein_coding	Ankrd33b	ANKRD33B	0	0	Yes	Yes
ENSMUSG00000049097	protein_coding	Ankrd34a	ANKRD34A	0	0	Yes	Yes
ENSMUSG00000045034	protein_coding	Ankrd34b	ANKRD34B	0	0	Yes	Yes
ENSMUSG00000047606	protein_coding	Ankrd34c	ANKRD34C	0.00881943	0.000701475	Yes	Yes	7.69933e-05	0.952274	1.01	n	0.00354984	-0.0598509
ENSMUSG00000038354	protein_coding	Ankrd35	ANKRD35	0.0243621	0.00640785	Yes	Yes	0.00187279	0.84499	1.01	n	0.0253011	0.195515
ENSMUSG00000050914	protein_coding	Ankrd37	ANKRD37	0.95113	0.908076	Yes	Yes	0.0104511	0.48213	1.01	n	0.155015	0.702881
ENSMUSG00000079610	protein_coding	Ankrd39	ANKRD39	3.77067	0.591009	Yes	Yes	0.00744588	0.881414	0.987861	n	0.159414	0.149176
ENSMUSG00000020864	protein_coding	Ankrd40	ANKRD40	1.43512	0.645661	Yes	Yes	0.032979	0.272717	0.830306	n	0.255222	1.09683
ENSMUSG00000094091	protein_coding	Gm21885	ANKRD40CL	0.283563	0.304762	Yes	Yes	-0.00070473	0.945439	1.01	n	-0.0332659	-0.0684351
ENSMUSG00000041343	protein_coding	Ankrd42	ANKRD42	0	0	Yes	Yes
ENSMUSG00000052331	protein_coding	Ankrd44	ANKRD44	7.40586	0.163611	Yes	Yes	0.122387	0.168886	0.729314	n	0.233407	1.37579
ENSMUSG00000044835	protein_coding	Ankrd45	ANKRD45	0	0	Yes	Yes
ENSMUSG00000048307	protein_coding	Ankrd46	ANKRD46	2.1994	0.722509	Yes	Yes	-0.00629283	0.877859	0.987703	n	0.184653	-0.153684
ENSMUSG00000031931	protein_coding	Ankrd49	ANKRD49	4.56898	0.275307	Yes	Yes	-0.047761	0.402273	0.883724	n	-0.0900267	-0.837568
ENSMUSG00000044864	protein_coding	Ankrd50	ANKRD50	1.01966	0.572173	Yes	Yes	0.0211654	0.374107	0.876831	n	0.0556996	0.888807
ENSMUSG00000014498	protein_coding	Ankrd52	ANKRD52	3.96229	0.449028	Yes	Yes	-0.0274104	0.648671	0.949302	n	-0.148555	-0.45561
ENSMUSG00000014747	protein_coding	Ankrd53	ANKRD53	0.102294	0.0943359	Yes	Yes	-0.00387012	0.446469	1.01	n	-0.0293692	-0.761315
ENSMUSG00000033055	protein_coding	Ankrd54	ANKRD54	4.6392	0.486656	Yes	Yes	0.00540921	0.928723	0.99231	n	0.0204433	0.0894516
ENSMUSG00000049985	protein_coding	Ankrd55	ANKRD55	0	0	Yes	Yes
ENSMUSG00000040183	protein_coding	Ankrd6	ANKRD6	0.320338	0.316772	Yes	Yes	-0.00558875	1.01	1.01	n	-0.0995567	-0.520584
ENSMUSG00000027517	protein_coding	Ankrd60	ANKRD60	0.0460382	0.0402708	Yes	Yes	-0.000330604	0.95227	1.01	n	-0.00726287	-0.0598558
ENSMUSG00000029607	protein_coding	Ankrd61	ANKRD61	0.654479	0.486985	Yes	Yes	-0.0281213	0.0320205	1.01	n	-0.298674	-2.14415
ENSMUSG00000078137	protein_coding	Ankrd63	ANKRD63	0	0	Yes	Yes
ENSMUSG00000078487	protein_coding	Ankrd65	ANKRD65	0	0	Yes	Yes
ENSMUSG00000096140	protein_coding	Ankrd66	ANKRD66	0	0	Yes	Yes
ENSMUSG00000029517	protein_coding	Ankrd7	ANKRD7	0.0593522	0.0669311	Yes	Yes	-0.000411383	0.952268	1.01	n	-0.0180957	-0.059859
ENSMUSG00000037904	protein_coding	Ankrd9	ANKRD9	1.70794	1.30289	Yes	Yes	0.0258669	0.250871	0.816316	n	0.136955	1.14824
ENSMUSG00000024219	protein_coding	Anks1	ANKS1A	1.58087	0.656349	Yes	Yes	0.0246281	0.525	0.927455	n	0.0996083	0.635657
ENSMUSG00000058589	protein_coding	Anks1b	ANKS1B	0	0	Yes	Yes
ENSMUSG00000022515	protein_coding	Anks3	ANKS3	3.96046	0.50655	Yes	Yes	-0.125717	0.039638	0.426062	n	-0.485394	-2.0575
ENSMUSG00000030909	protein_coding	Anks4b	ANKS4B	0.00703664	0.000940772	Yes	Yes	0.00293075	0.940225	1.01	n	0.00722374	0.0749873
ENSMUSG00000066191	protein_coding	Anks6	ANKS6	0.089309	0.151546	Yes	Yes	-0.00385939	0.505004	1.01	n	-0.0220214	-0.666637
ENSMUSG00000074591	protein_coding	Ankub1	ANKUB1	0	0	Yes	Yes
ENSMUSG00000026199	protein_coding	Ankzf1	ANKZF1	3.48175	0.312078	Yes	Yes	0.0463096	0.445622	0.900036	n	0.294433	0.762734
ENSMUSG00000036777	protein_coding	Anln	ANLN	0.865099	0.439341	Yes	Yes	-0.00156501	0.929966	0.99231	n	-0.136842	-0.0878873
ENSMUSG00000031075	protein_coding	Ano1	ANO1	0	0	Yes	Yes
ENSMUSG00000037949	protein_coding	Ano10	ANO10	3.41252	0.437625	Yes	Yes	0.0276322	0.58476	0.937975	n	0.0846727	0.546445
ENSMUSG00000038115	protein_coding	Ano2	ANO2	0	0	Yes	Yes
ENSMUSG00000074968	protein_coding	Ano3	ANO3	0	0	Yes	Yes
ENSMUSG00000035189	protein_coding	Ano4	ANO4	0.140867	0.107289	Yes	Yes	0.00302049	0.649403	1.01	n	0.0549645	0.454592
ENSMUSG00000055489	protein_coding	Ano5	ANO5	0	0	Yes	Yes
ENSMUSG00000064210	protein_coding	Ano6	ANO6	3.56554	0.505457	Yes	Yes	-0.0354262	0.479372	0.912097	n	-0.205422	-0.707313
ENSMUSG00000034107	protein_coding	Ano7	ANO7	0.127002	0.306463	Yes	Yes	-0.00404371	0.332432	1.01	n	-0.0382266	-0.969227
ENSMUSG00000034863	protein_coding	Ano8	ANO8	0.750317	0.418329	Yes	Yes	-0.00768684	0.696027	0.962362	n	-0.0336643	-0.390689
ENSMUSG00000054662	protein_coding	Ano9	ANO9	0	0	Yes	Yes
ENSMUSG00000032249	protein_coding	Anp32a	ANP32A	4.48953	0.244257	Yes	Yes	-0.0104095	0.874403	0.987703	n	-0.0468822	-0.158069
ENSMUSG00000028333	protein_coding	Anp32b	ANP32B	5.66866	0.154199	Yes	Yes	0.0747964	0.349125	0.868888	n	0.113499	0.936287
ENSMUSG00000015749	protein_coding	Anp32e	ANP32E	4.54301	0.333069	Yes	Yes	0.117458	0.164399	0.727296	n	0.226521	1.39043
ENSMUSG00000039062	protein_coding	Anpep	ANPEP	0.0317597	0.0191649	Yes	Yes	-0.00287939	0.845634	1.01	n	-0.0073258	-0.194693
ENSMUSG00000033420	protein_coding	Antxr1	ANTXR1	0.0263014	0.00814799	Yes	Yes	-0.00163034	0.845636	1.01	n	-0.000124051	-0.194689
ENSMUSG00000029338	protein_coding	Antxr2	ANTXR2	1.99805	0.22606	Yes	Yes	0.00284035	0.952421	0.994063	n	-0.0940721	0.0596671
ENSMUSG00000047441	protein_coding	Antxrl	ANTXRL	0	0	Yes	Yes
ENSMUSG00000024659	protein_coding	Anxa1	ANXA1	2.11036	1.75258	Yes	Yes	0.0655013	0.00307256	0.112095	n	0.342926	2.96038
ENSMUSG00000031635	protein_coding	Anxa10	ANXA10	0	0	Yes	Yes
ENSMUSG00000021866	protein_coding	Anxa11	ANXA11	2.8239	0.357542	Yes	Yes	-0.0324499	0.495315	0.916003	n	-0.141205	-0.68188
ENSMUSG00000055114	processed_transcript	Anxa13	ANXA13	0	0	Yes	Yes
ENSMUSG00000032231	protein_coding	Anxa2	ANXA2	7.02155	0.296136	Yes	Yes	0.704344	1.13617e-05	0.00260909	n	0.646345	4.38949
ENSMUSG00000029484	protein_coding	Anxa3	ANXA3	0.0679304	0.0333316	Yes	Yes	0.000860451	0.935775	1.01	n	0.0216272	0.0805818
ENSMUSG00000029994	protein_coding	Anxa4	ANXA4	2.05615	0.94417	Yes	Yes	-0.0030961	0.922595	0.990643	n	0.0280664	-0.0971653
ENSMUSG00000027712	protein_coding	Anxa5	ANXA5	5.00151	0.298948	Yes	Yes	0.0985827	0.226263	0.801023	n	0.233517	1.21004
ENSMUSG00000018340	protein_coding	Anxa6	ANXA6	7.21898	0.0807402	Yes	Yes	0.467979	6.5761e-08	3.73557e-05	n	0.473046	5.40238
ENSMUSG00000021814	protein_coding	Anxa7	ANXA7	3.64412	0.419544	Yes	Yes	-0.0734222	0.242165	0.812059	n	-0.180521	-1.16959
ENSMUSG00000021950	protein_coding	Anxa8	ANXA8	0	0	Yes	Yes
ENSMUSG00000015702	protein_coding	Anxa9	ANXA9	0.214854	0.249475	Yes	Yes	-0.00644854	0.218457	1.01	n	-0.0618465	-1.23064
ENSMUSG00000021322	protein_coding	Aoah	AOAH	0.0434648	0.0358945	Yes	Yes	-0.000405746	0.952268	1.01	n	-0.018015	-0.0598585
ENSMUSG00000029811	protein_coding	Aoc1	AOC1	0	0	Yes	Yes
ENSMUSG00000078651	protein_coding	Aoc2	AOC2	0.948626	0.261951	Yes	Yes	-0.0202995	0.46788	0.908212	n	-0.246606	-0.725933
ENSMUSG00000019326	protein_coding	Aoc3	AOC3	0	0	Yes	Yes
ENSMUSG00000021458	protein_coding	Aopep	AOPEP	6.87277	0.0977876	Yes	Yes	0.0665989	0.411422	0.887917	n	0.0904846	0.821395
ENSMUSG00000063558	protein_coding	Aox1	AOX1	0.0279087	0.00268768	Yes	Yes	0.000863714	0.925475	1.01	n	0.039403	0.0935394
ENSMUSG00000064294	protein_coding	Aox3	AOX3P	0.00463189	0.000407633	Yes	Yes	-0.0029728	0.845634	1.01	n	-0.0073258	-0.194693
ENSMUSG00000074238	protein_coding	Ap1ar	AP1AR	2.19905	2.04669	Yes	Yes	-0.00247134	0.910847	0.990643	n	-0.109702	-0.11197
ENSMUSG00000009090	protein_coding	Ap1b1	AP1B1	6.77946	0.251076	Yes	Yes	0.0866058	0.267707	0.825531	n	0.231103	1.10836
ENSMUSG00000031731	protein_coding	Ap1g1	AP1G1	3.02101	0.652129	Yes	Yes	-0.0511762	0.27505	0.831972	n	-0.274768	-1.09151
ENSMUSG00000040701	protein_coding	Ap1g2	AP1G2	4.86868	0.484714	Yes	Yes	0.117879	0.133358	0.676759	n	0.331743	1.50099
ENSMUSG00000003033	protein_coding	Ap1m1	AP1M1	5.67991	0.224911	Yes	Yes	-0.0272303	0.701999	0.962362	n	-0.118428	-0.382624
ENSMUSG00000003309	protein_coding	Ap1m2	AP1M2	0.614268	0.691892	Yes	Yes	0.00830994	0.567419	1.01	n	0.0931703	0.571856
ENSMUSG00000004849	protein_coding	Ap1s1	AP1S1	4.29918	0.353946	Yes	Yes	-0.0871318	0.237744	0.809421	n	-0.344874	-1.18065
ENSMUSG00000031367	protein_coding	Ap1s2	AP1S2	2.50515	0.436439	Yes	Yes	0.0419515	0.374498	0.876831	n	0.248234	0.88808
ENSMUSG00000054702	protein_coding	Ap1s3	AP1S3	1.28601	0.902737	Yes	Yes	-0.0182089	0.425429	1.01	n	-0.15584	-0.797038
ENSMUSG00000060279	protein_coding	Ap2a1	AP2A1	3.48015	0.798056	Yes	Yes	0.0352022	0.50089	0.919381	n	0.243675	0.67309
ENSMUSG00000002957	protein_coding	Ap2a2	AP2A2	2.93489	0.369852	Yes	Yes	-0.0339582	0.53153	0.927455	n	-0.0691597	-0.625672
ENSMUSG00000035152	protein_coding	Ap2b1	AP2B1	5.95507	0.219264	Yes	Yes	0.00518833	0.940418	0.99262	n	0.0415546	0.0747444
ENSMUSG00000022841	protein_coding	Ap2m1	AP2M1	6.26193	0.0969089	Yes	Yes	-0.0722162	0.370716	0.876537	n	-0.142774	-0.895133
ENSMUSG00000008036	protein_coding	Ap2s1	AP2S1	6.47836	0.0868206	Yes	Yes	-0.0363774	0.643458	0.947365	n	-0.0735969	-0.46287
ENSMUSG00000021686	protein_coding	Ap3b1	AP3B1	4.41411	0.0942493	Yes	Yes	-0.028152	0.690756	0.961606	n	-0.0416815	-0.397829
ENSMUSG00000062444	protein_coding	Ap3b2	AP3B2	0	0	Yes	Yes
ENSMUSG00000020198	protein_coding	Ap3d1	AP3D1	4.72944	0.325239	Yes	Yes	0.184806	0.0583333	0.501877	n	0.338034	1.89318
ENSMUSG00000021824	protein_coding	Ap3m1	AP3M1	4.3361	0.358829	Yes	Yes	-0.0675289	0.283762	0.83862	n	-0.225781	-1.07191
ENSMUSG00000031539	protein_coding	Ap3m2	AP3M2	2.65311	0.751574	Yes	Yes	0.00119814	0.982534	0.999103	n	0.0427623	0.0218916
ENSMUSG00000024480	protein_coding	Ap3s1	AP3S1	2.61231	0.406777	Yes	Yes	0.0432647	0.373881	0.876831	n	0.356323	0.889228
ENSMUSG00000063801	protein_coding	Ap3s2	AP3S2	2.9043	0.516943	Yes	Yes	-0.0413739	0.422911	0.894914	n	-0.200161	-0.801381
ENSMUSG00000032952	protein_coding	Ap4b1	AP4B1	2.27863	0.595426	Yes	Yes	0.0182922	0.653738	0.952083	n	0.316022	0.448575
ENSMUSG00000001998	protein_coding	Ap4e1	AP4E1	2.18922	0.522596	Yes	Yes	0.0233269	0.554363	0.933451	n	0.161435	0.591236
ENSMUSG00000019518	protein_coding	Ap4m1	AP4M1	1.63547	1.16941	Yes	Yes	-0.0184578	0.434002	0.897912	n	-0.20055	-0.782361
ENSMUSG00000020955	protein_coding	Ap4s1	AP4S1	3.53748	0.325761	Yes	Yes	-0.0269222	0.597515	0.94132	n	-0.119101	-0.527977
ENSMUSG00000049562	protein_coding	Ap5b1	AP5B1	4.19076	0.237205	Yes	Yes	0.151644	0.0657834	0.529851	n	0.374448	1.8399
ENSMUSG00000036291	protein_coding	Ap5m1	AP5M1	3.63378	0.317545	Yes	Yes	0.0874874	0.189999	0.762609	n	0.216023	1.31058
ENSMUSG00000068264	protein_coding	Ap5s1	AP5S1	2.35017	0.897834	Yes	Yes	-0.0175887	0.582165	0.937975	n	-0.151597	-0.550225
ENSMUSG00000039623	protein_coding	Ap5z1	AP5Z1	2.80006	0.492805	Yes	Yes	0.0136298	0.746718	0.968322	n	0.0938678	0.32297
ENSMUSG00000019979	protein_coding	Apaf1	APAF1	2.2527	0.951005	Yes	Yes	0.0238425	0.482849	0.912997	n	0.197445	0.701728
ENSMUSG00000024897	protein_coding	Apba1	APBA1	0	0	Yes	Yes
ENSMUSG00000030519	protein_coding	Apba2	APBA2	0	0	Yes	Yes
ENSMUSG00000004931	protein_coding	Apba3	APBA3	2.88968	0.467324	Yes	Yes	0.131443	0.0413783	0.436983	n	0.533496	2.03972
ENSMUSG00000037032	protein_coding	Apbb1	APBB1	0.497212	0.706823	Yes	Yes	0.0113437	0.0997455	1.01	n	0.00395836	1.64609
ENSMUSG00000026786	protein_coding	Apbb1ip	APBB1IP	5.0623	0.082702	Yes	Yes	-0.0427858	0.576814	0.937975	n	-0.0722648	-0.558044
ENSMUSG00000029207	protein_coding	Apbb2	APBB2	0.362471	0.774992	Yes	Yes	0.0100864	0.246755	1.01	n	0.000718285	1.15827
ENSMUSG00000117679	protein_coding	Apbb3	APBB3	3.72855	0.52916	Yes	Yes	0.047894	0.370146	0.876537	n	0.180405	0.896199
ENSMUSG00000005871	protein_coding	Apc	APC	2.1414	0.287005	Yes	Yes	-0.0902828	0.165979	0.728003	n	-0.310118	-1.38524
ENSMUSG00000020135	protein_coding	Apc2	APC2	0.0597415	0.03517	Yes	Yes	-0.00549698	0.175195	1.01	n	-0.0522897	-1.3557
ENSMUSG00000071847	protein_coding	Apcdd1	APCDD1	0.0215896	0.000892736	Yes	Yes	0.00410227	0.701777	1.01	n	0.0146113	0.382923
ENSMUSG00000026542	protein_coding	Apcs	APCS	0	0	Yes	Yes
ENSMUSG00000032590	protein_coding	Apeh	APEH	5.995	0.154514	Yes	Yes	0.0214066	0.780707	0.970136	n	0.0317418	0.278397
ENSMUSG00000079042	protein_coding	Apela	APELA	0	0	Yes	Yes
ENSMUSG00000035960	protein_coding	Apex1	APEX1	4.40901	0.575054	Yes	Yes	-0.124763	0.0558794	0.495161	n	-0.414885	-1.91198
ENSMUSG00000025269	protein_coding	Apex2	APEX2	3.5695	0.607955	Yes	Yes	-0.0167571	0.755259	0.969149	n	-0.158349	-0.311712
ENSMUSG00000015750	protein_coding	Aph1a	APH1A	6.31812	0.0864017	Yes	Yes	0.00336911	0.967734	0.996352	n	0.0244992	0.0404503
ENSMUSG00000032375	protein_coding	Aph1b	APH1B	0.0471795	0.0198604	Yes	Yes	-0.00202614	0.761592	1.01	n	-0.0264859	-0.303391
ENSMUSG00000027193	protein_coding	Api5	API5	2.97231	0.150668	Yes	Yes	-0.00651648	0.914968	0.990643	n	-0.00658881	-0.106774
ENSMUSG00000010911	protein_coding	Apip	APIP	2.72945	0.417768	Yes	Yes	-0.0136659	0.73681	0.96748	n	0.00103262	-0.336081
ENSMUSG00000030051	protein_coding	Aplf	APLF	1.04854	0.818715	Yes	Yes	0.0120663	0.493057	0.914657	n	0.163461	0.685455
ENSMUSG00000037010	protein_coding	Apln	APLN	0.0723628	0.0994911	Yes	Yes	-0.00406674	0.295129	1.01	n	-0.0387035	-1.04694
ENSMUSG00000044338	protein_coding	Aplnr	APLNR	0	0	Yes	Yes
ENSMUSG00000006651	protein_coding	Aplp1	APLP1	0.172465	0.126893	Yes	Yes	0.0022419	0.699728	1.01	n	0.0424689	0.385688
ENSMUSG00000031996	protein_coding	Aplp2	APLP2	2.00021	0.763594	Yes	Yes	-0.0103313	0.772918	0.969493	n	-0.188523	-0.28856
ENSMUSG00000033096	protein_coding	Apmap	APMAP	2.73167	0.381146	Yes	Yes	-0.017428	0.709036	0.963928	n	-0.0734613	-0.373151
ENSMUSG00000032083	protein_coding	Apoa1	APOA1	0	0	Yes	Yes
ENSMUSG00000005681	protein_coding	Apoa2	APOA2	0.238636	0.239323	Yes	Yes	-0.00346784	0.741752	1.01	n	-0.0218124	-0.329535
ENSMUSG00000032080	protein_coding	Apoa4	APOA4	0	0	Yes	Yes
ENSMUSG00000032079	protein_coding	Apoa5	APOA5	0.0469268	0.0202139	Yes	Yes	-0.00340198	0.741752	1.01	n	-0.0218326	-0.329534
ENSMUSG00000020609	protein_coding	Apob	APOB	0	0	Yes	Yes
ENSMUSG00000040613	protein_coding	Apobec1	APOBEC1	1.93188	1.44013	Yes	Yes	0.0566832	0.0388977	0.423298	n	0.560452	2.06527
ENSMUSG00000040694	protein_coding	Apobec2	APOBEC2	1.69494	1.36296	Yes	Yes	1.74284	0.00316494	0.114628	n	0.622485	2.95125
ENSMUSG00000009585	protein_coding	Apobec3	APOBEC3B	6.50517	0.107555	Yes	Yes	0.0263864	0.780337	0.970136	n	0.0332077	0.27888
ENSMUSG00000055547	protein_coding	Apobec4	APOBEC4	0	0	Yes	Yes
ENSMUSG00000042759	protein_coding	Apobr	APOBR	1.72583	0.527281	Yes	Yes	0.136138	0.0170796	0.30121	n	0.430222	2.38499
ENSMUSG00000040564	protein_coding	Apoc1	APOC1	0.7423	0.881797	Yes	Yes	0.000962606	0.924031	1.01	n	0.00473697	0.0953578
ENSMUSG00000002992	protein_coding	Apoc2	APOC2	0	0	Yes	Yes
ENSMUSG00000032081	protein_coding	Apoc3	APOC3	0	0	Yes	Yes
ENSMUSG00000074336	protein_coding	Apoc4	APOC4	0.202012	0.0934914	Yes	Yes	-0.00434413	0.61494	1.01	n	-0.0485158	-0.503034
ENSMUSG00000022548	protein_coding	Apod	APOD	0	0	Yes	Yes
ENSMUSG00000002985	protein_coding	Apoe	APOE	3.81588	1.31371	Yes	Yes	0.0365391	0.429583	0.896806	n	-0.114795	0.789906
ENSMUSG00000047631	protein_coding	Apof	APOF	0.0542176	0.0181842	Yes	Yes	0.00306772	0.833804	1.01	n	0.00728671	0.209825
ENSMUSG00000000049	protein_coding	Apoh	APOH	0	0	Yes	Yes
ENSMUSG00000056656	protein_coding	Apol8	APOL2	0.552134	1.13524	Yes	Yes	-0.00161596	0.817586	1.01	n	-0.0332027	-0.230651
ENSMUSG00000033576	protein_coding	Apol6	APOL6	0	0	Yes	Yes
ENSMUSG00000090698	protein_coding	Apold1	APOLD1	0.065832	0.0499543	Yes	Yes	-0.000410679	0.952265	1.01	n	-0.0377464	-0.0598627
ENSMUSG00000024391	protein_coding	Apom	APOM	0.298434	0.347488	Yes	Yes	0.00199613	0.822309	1.01	n	0.0652429	0.224576
ENSMUSG00000051716	protein_coding	Apon	APONP	0	0	Yes	Yes
ENSMUSG00000079508	protein_coding	Apoo	APOO	1.5323	0.705854	Yes	Yes	0.00207371	0.936427	0.99262	n	0.141898	0.0797609
ENSMUSG00000025525	protein_coding	Apool	APOOL	2.77248	0.236044	Yes	Yes	-0.00424144	0.926492	0.992083	n	-0.0689982	-0.0922597
ENSMUSG00000022892	protein_coding	App	APP	0.493598	0.28291	Yes	Yes	0.000686526	0.97924	1.01	n	0.0766239	0.0260214
ENSMUSG00000018481	protein_coding	Appbp2	APPBP2	1.84615	0.165596	Yes	Yes	0.0362517	0.492069	0.914253	n	0.188565	0.687023
ENSMUSG00000040760	protein_coding	Appl1	APPL1	2.97617	0.577346	Yes	Yes	-0.0131453	0.817903	0.977606	n	-0.0496999	-0.230244
ENSMUSG00000020263	protein_coding	Appl2	APPL2	3.44143	0.878634	Yes	Yes	0.016551	0.674859	0.957524	n	0.0731724	0.419489
ENSMUSG00000006589	protein_coding	Aprt	APRT	6.61971	0.0879162	Yes	Yes	0.0059869	0.938715	0.99262	n	-0.00882893	0.0768847
ENSMUSG00000028411	protein_coding	Aptx	APTX	2.8377	0.688982	Yes	Yes	-0.0657138	0.119752	0.654756	n	-0.287111	-1.55581
ENSMUSG00000004655	protein_coding	Aqp1	AQP1	0	0	Yes	Yes
ENSMUSG00000042797	protein_coding	Aqp11	AQP11	0.255442	0.178253	Yes	Yes	-0.00229959	0.85175	1.01	n	0.0543558	-0.186886
ENSMUSG00000045091	protein_coding	Aqp12	AQP12A	0	0	Yes	Yes
ENSMUSG00000023013	protein_coding	Aqp2	AQP2	0	0	Yes	Yes
ENSMUSG00000028435	protein_coding	Aqp3	AQP3	2.16902	0.700064	Yes	Yes	-0.00425197	0.904671	0.990643	n	-0.123832	-0.119763
ENSMUSG00000024411	protein_coding	Aqp4	AQP4	0	0	Yes	Yes
ENSMUSG00000044217	protein_coding	Aqp5	AQP5	0	0	Yes	Yes
ENSMUSG00000043144	protein_coding	Aqp6	AQP6	0	0	Yes	Yes
ENSMUSG00000028427	protein_coding	Aqp7	AQP7	0.0922221	0.0172225	Yes	Yes	0.00102527	0.896301	1.01	n	0.0218531	0.130336
ENSMUSG00000030762	protein_coding	Aqp8	AQP8	0	0	Yes	Yes
ENSMUSG00000032204	protein_coding	Aqp9	AQP9	2.79579	1.53893	Yes	Yes	-0.0442681	0.171442	0.733693	n	-0.335473	-1.36759
ENSMUSG00000040383	protein_coding	Aqr	AQR	3.99356	0.306677	Yes	Yes	-8.32607e-05	0.997484	0.999778	n	0.0331524	-0.00315367
ENSMUSG00000046532	protein_coding	Ar	AR	1.09651	0.166606	Yes	Yes	0.00931207	0.82454	0.978934	n	0.0806115	0.22171
ENSMUSG00000001127	protein_coding	Araf	ARAF	5.3157	0.318265	Yes	Yes	0.0996782	0.185704	0.756908	n	0.260557	1.32339
ENSMUSG00000032812	protein_coding	Arap1	ARAP1	5.42146	0.752199	Yes	Yes	-0.00320963	0.950129	0.994063	n	0.0376464	-0.0625442
ENSMUSG00000037999	protein_coding	Arap2	ARAP2	3.71748	0.414434	Yes	Yes	-0.0756213	0.310673	0.852418	n	-0.207781	-1.01381
ENSMUSG00000024451	protein_coding	Arap3	ARAP3	0.0832805	0.131777	Yes	Yes	-0.000390552	0.952266	1.01	n	-0.0363336	-0.0598618
ENSMUSG00000022602	protein_coding	Arc	ARC	0.5834	0.477553	Yes	Yes	0.0304806	0.0272081	0.372658	n	0.269507	2.20852
ENSMUSG00000032096	protein_coding	Arcn1	ARCN1	3.64776	0.221506	Yes	Yes	-0.0078318	0.898492	0.990643	n	0.0105679	-0.127566
ENSMUSG00000029378	protein_coding	Areg	AREG	0	0	Yes	Yes
ENSMUSG00000042350	protein_coding	Arel1	AREL1	3.01916	1.13745	Yes	Yes	-0.0276669	0.570894	0.937473	n	-0.0322945	-0.566735
ENSMUSG00000048076	protein_coding	Arf1	ARF1	5.89303	0.0970925	Yes	Yes	0.0373951	0.634986	0.944663	n	0.104718	0.47472
ENSMUSG00000062421	protein_coding	Arf2	ARF2P	1.26069	0.583219	Yes	Yes	0.011063	0.678288	0.957531	n	0.13558	0.4148
ENSMUSG00000051853	protein_coding	Arf3	ARF3	2.56669	0.277711	Yes	Yes	0.0936583	0.154192	0.714065	n	0.281491	1.42488
ENSMUSG00000021877	protein_coding	Arf4	ARF4	4.54405	0.23347	Yes	Yes	-0.137993	0.100651	0.61867	n	-0.319737	-1.64171
ENSMUSG00000020440	protein_coding	Arf5	ARF5	5.69404	0.102877	Yes	Yes	0.00757086	0.919512	0.990643	n	0.0312174	0.101049
ENSMUSG00000044147	protein_coding	Arf6	ARF6	4.30184	0.178198	Yes	Yes	0.0476822	0.475866	0.909513	n	0.12145	0.712967
ENSMUSG00000027575	protein_coding	Arfgap1	ARFGAP1	4.05099	0.500097	Yes	Yes	-0.0305209	0.601387	0.942174	n	-0.0825171	-0.522408
ENSMUSG00000027255	protein_coding	Arfgap2	ARFGAP2	3.86879	0.420802	Yes	Yes	-0.0458383	0.440237	0.898275	n	-0.199045	-0.771792
ENSMUSG00000054277	protein_coding	Arfgap3	ARFGAP3	1.54007	0.892673	Yes	Yes	0.00227405	0.929893	0.99231	n	-0.19635	0.0879799
ENSMUSG00000067851	protein_coding	Arfgef1	ARFGEF1	2.74563	0.421689	Yes	Yes	-0.0480489	0.446057	0.900036	n	-0.172759	-0.762005
ENSMUSG00000074582	protein_coding	Arfgef2	ARFGEF2	2.70656	0.755918	Yes	Yes	0.0245347	0.635265	0.944663	n	-0.0103339	0.47433
ENSMUSG00000019852	protein_coding	Arfgef3	ARFGEF3	0	0	Yes	Yes
ENSMUSG00000074513	protein_coding	Arfip1	ARFIP1	3.03434	0.280891	Yes	Yes	-0.0382299	0.466128	0.907956	n	-0.0842649	-0.728793
ENSMUSG00000030881	protein_coding	Arfip2	ARFIP2	2.78116	0.775468	Yes	Yes	-0.00451317	0.901947	0.990643	n	0.00266855	-0.123202
ENSMUSG00000038671	protein_coding	Arfrp1	ARFRP1	5.22085	0.177213	Yes	Yes	0.0651077	0.386026	0.878427	n	0.172915	0.866846
ENSMUSG00000019987	protein_coding	Arg1	ARG1	0.163936	0.114762	Yes	Yes	0.000797028	0.940224	1.01	n	0.00724396	0.0749885
ENSMUSG00000021125	protein_coding	Arg2	ARG2	0.251981	0.14311	Yes	Yes	0.00227047	0.808252	1.01	n	-0.0144813	0.242681
ENSMUSG00000040459	protein_coding	Arglu1	ARGLU1	1.82339	0.303615	Yes	Yes	0.0345028	0.457139	0.904315	n	0.119361	0.743567
ENSMUSG00000027247	protein_coding	Arhgap1	ARHGAP1	6.62711	0.112314	Yes	Yes	-0.064433	0.410188	0.887778	n	-0.121835	-0.823562
ENSMUSG00000037148	protein_coding	Arhgap10	ARHGAP10	2.13794	0.38399	Yes	Yes	-0.00937467	0.838591	0.981698	n	0.153739	-0.203696
ENSMUSG00000041219	protein_coding	Arhgap11a	ARHGAP11A	0.749928	0.414892	Yes	Yes	-0.00270368	0.88722	0.989641	n	-0.0483473	-0.141823
ENSMUSG00000041225	protein_coding	Arhgap12	ARHGAP12	2.48717	0.815043	Yes	Yes	0.0363999	0.332809	0.860247	n	0.322274	0.968471
ENSMUSG00000049744	protein_coding	Arhgap15	ARHGAP15	5.10757	0.17833	Yes	Yes	-0.202989	0.0556713	0.494841	n	-0.325761	-1.9136
ENSMUSG00000030766	protein_coding	Arhgap17	ARHGAP17	3.48651	0.782662	Yes	Yes	0.0386413	0.434606	0.897912	n	0.193195	0.781334
ENSMUSG00000039031	protein_coding	Arhgap18	ARHGAP18	2.59017	0.548314	Yes	Yes	-0.0346391	0.337815	0.862567	n	-0.177535	-0.958492
ENSMUSG00000025154	protein_coding	Arhgap19	ARHGAP19	2.11787	1.27842	Yes	Yes	0.0129234	0.676897	0.957531	n	-0.0787053	0.416701
ENSMUSG00000053199	protein_coding	Arhgap20	ARHGAP20	0	0	Yes	Yes
ENSMUSG00000036591	protein_coding	Arhgap21	ARHGAP21	0.827277	1.67961	Yes	Yes	-0.0214076	0.0120992	0.253564	n	-0.212334	-2.50924
ENSMUSG00000063506	protein_coding	Arhgap22	ARHGAP22	0.0860478	0.14068	Yes	Yes	-0.000411855	0.952265	1.01	n	-0.0381229	-0.0598629
ENSMUSG00000049807	protein_coding	Arhgap23	ARHGAP23	0	0	Yes	Yes
ENSMUSG00000057315	protein_coding	Arhgap24	ARHGAP24	0	0	Yes	Yes
ENSMUSG00000030047	protein_coding	Arhgap25	ARHGAP25	3.74909	0.210299	Yes	Yes	0.0342781	0.574474	0.937975	n	0.148246	0.561475
ENSMUSG00000036452	protein_coding	Arhgap26	ARHGAP26	5.53274	0.173163	Yes	Yes	0.522024	0.00170615	0.0833234	n	0.55676	3.13712
ENSMUSG00000118193	protein_coding	Arhgap26	ARHGAP26	0	0	No	No
ENSMUSG00000034255	protein_coding	Arhgap27	ARHGAP27	3.90114	0.544712	Yes	Yes	0.0886461	0.192891	0.765959	n	0.209001	1.30207
ENSMUSG00000024043	protein_coding	Arhgap28	ARHGAP28	0	0	Yes	Yes
ENSMUSG00000039831	protein_coding	Arhgap29	ARHGAP29	0.0475883	0.0328508	Yes	Yes	-0.000376748	0.952269	1.01	n	-0.0108738	-0.059857
ENSMUSG00000048865	protein_coding	Arhgap30	ARHGAP30	4.42176	0.103328	Yes	Yes	0.0410592	0.603373	0.942174	n	0.0580586	0.519556
ENSMUSG00000022799	protein_coding	Arhgap31	ARHGAP31	1.24938	0.669462	Yes	Yes	-0.00616855	0.836977	0.981687	n	0.0896369	-0.205762
ENSMUSG00000041444	protein_coding	Arhgap32	ARHGAP32	0.116022	0.0520868	Yes	Yes	0.00597787	0.487047	1.01	n	0.150589	0.695013
ENSMUSG00000036882	protein_coding	Arhgap33	ARHGAP33	0.884704	0.646181	Yes	Yes	0.0243197	0.170098	0.730895	n	0.0862489	1.37189
ENSMUSG00000058230	protein_coding	Arhgap35	ARHGAP35	0.942121	0.333921	Yes	Yes	0.0110776	0.70473	0.962805	n	0.174786	0.378943
ENSMUSG00000036198	protein_coding	Arhgap36	ARHGAP36	0	0	Yes	Yes
ENSMUSG00000033697	protein_coding	Arhgap39	ARHGAP39	3.95903	0.586688	Yes	Yes	-0.0789894	0.0868423	0.582235	n	-0.568164	-1.7123
ENSMUSG00000031389	protein_coding	Arhgap4	ARHGAP4	6.15223	0.13118	Yes	Yes	0.0684833	0.399223	0.8833	n	0.0928371	0.84301
ENSMUSG00000074625	protein_coding	Arhgap40	ARHGAP40	0	0	Yes	Yes
ENSMUSG00000050730	protein_coding	Arhgap42	ARHGAP42	0.0503192	0.0033815	Yes	Yes	0.00733852	0.547924	1.01	n	0.166671	0.600874
ENSMUSG00000033389	protein_coding	Arhgap44	ARHGAP44	0.0351594	0.0147624	Yes	Yes	-0.00387381	0.505004	1.01	n	-0.0256323	-0.666638
ENSMUSG00000035697	protein_coding	Arhgap45	ARHGAP45	5.99873	0.108555	Yes	Yes	0.251935	0.0188581	0.314098	n	0.297895	2.34832
ENSMUSG00000035133	protein_coding	Arhgap5	ARHGAP5	0.208062	0.0911475	Yes	Yes	0.00172557	0.896287	1.01	n	0.0587435	0.130353
ENSMUSG00000031355	protein_coding	Arhgap6	ARHGAP6	0.0446756	0.00479675	Yes	Yes	-0.00559459	0.5242	1.01	n	-0.0359546	-0.636885
ENSMUSG00000078954	protein_coding	Arhgap8	ARHGAP8	0.125969	0.142969	Yes	Yes	0.00264063	0.940226	1.01	n	0.00361278	0.074986
ENSMUSG00000040345	protein_coding	Arhgap9	ARHGAP9	6.28629	0.0643306	Yes	Yes	-0.0185047	0.810292	0.976277	n	-0.0286321	-0.240049
ENSMUSG00000025132	protein_coding	Arhgdia	ARHGDIA	7.70543	0.0567366	Yes	Yes	0.114864	0.145488	0.700067	n	0.145271	1.45566
ENSMUSG00000030220	protein_coding	Arhgdib	ARHGDIB	10.222	0.0218262	Yes	Yes	-0.0464445	0.510047	0.923754	n	-0.0618154	-0.658765
ENSMUSG00000073433	protein_coding	Arhgdig	ARHGDIG	0.0631576	0.0757889	Yes	Yes	-0.000372375	0.952268	1.01	n	-0.0180957	-0.0598589
ENSMUSG00000040940	protein_coding	Arhgef1	ARHGEF1	7.50597	0.127361	Yes	Yes	0.0223686	0.776535	0.969493	n	0.0257128	0.283838
ENSMUSG00000071176	protein_coding	Arhgef10	ARHGEF10	0.808241	0.774878	Yes	Yes	-0.0267503	0.115793	0.64449	n	-0.180907	-1.57268
ENSMUSG00000040964	protein_coding	Arhgef10l	ARHGEF10L	0	0	Yes	Yes
ENSMUSG00000041977	protein_coding	Arhgef11	ARHGEF11	0.461542	0.401107	Yes	Yes	-0.0121209	0.464947	0.90761	n	-0.0319865	-0.730725
ENSMUSG00000059495	protein_coding	Arhgef12	ARHGEF12	0.514659	0.551544	Yes	Yes	0.0167839	0.493412	0.914701	n	0.141183	0.684893
ENSMUSG00000052921	protein_coding	Arhgef15	ARHGEF15	0.175568	0.0439033	Yes	Yes	-0.00187125	0.861055	1.01	n	0.0471475	-0.175031
ENSMUSG00000029032	protein_coding	Arhgef16	ARHGEF16	0	0	Yes	Yes
ENSMUSG00000032875	protein_coding	Arhgef17	ARHGEF17	0	0	Yes	Yes
ENSMUSG00000004568	protein_coding	Arhgef18	ARHGEF18	5.98322	0.149247	Yes	Yes	0.151245	0.109162	0.631916	n	0.258109	1.60197
ENSMUSG00000028919	protein_coding	Arhgef19	ARHGEF19	0	0	Yes	Yes
ENSMUSG00000028059	protein_coding	Arhgef2	ARHGEF2	5.49218	0.238909	Yes	Yes	0.0728525	0.322357	0.853156	n	0.219494	0.989625
ENSMUSG00000019467	protein_coding	Arhgef25	ARHGEF25	0.0115229	0.00252276	Yes	Yes	0.00275531	0.940225	1.01	n	0.00722374	0.0749873
ENSMUSG00000036885	protein_coding	Arhgef26	ARHGEF26	0.0634808	0.0284295	Yes	Yes	-0.00395202	0.427111	1.01	n	-0.0357219	-0.794145
ENSMUSG00000021662	protein_coding	Arhgef28	ARHGEF28	0	0	Yes	Yes
ENSMUSG00000021895	protein_coding	Arhgef3	ARHGEF3	4.67912	0.181365	Yes	Yes	-0.055284	0.444575	0.900036	n	-0.137179	-0.764491
ENSMUSG00000054901	protein_coding	Arhgef33	ARHGEF33	0.138371	0.0835311	Yes	Yes	-0.00378256	0.570592	1.01	n	-0.0255694	-0.56718
ENSMUSG00000045094	protein_coding	Arhgef37	ARHGEF37	0.0878711	0.00571968	Yes	Yes	0.0122112	0.45589	1.01	n	0.195531	0.745632
ENSMUSG00000040969	protein_coding	Arhgef38	ARHGEF38	0	0	Yes	Yes
ENSMUSG00000051517	protein_coding	Arhgef39	ARHGEF39	1.06407	0.752194	Yes	Yes	-0.00538626	0.75502	1.01	n	-0.0162401	-0.312027
ENSMUSG00000037509	protein_coding	Arhgef4	ARHGEF4	2.68997	0.836623	Yes	Yes	0.0166139	0.654009	0.952083	n	0.256325	0.4482
ENSMUSG00000118272	protein_coding	Arhgef4	ARHGEF4	0.335071	1.02741	No	No	0.00358326	0.774161	1.01	n	0.0253641	0.286937
ENSMUSG00000004562	protein_coding	Arhgef40	ARHGEF40	2.31047	1.48126	Yes	Yes	0.0164545	0.483243	0.913305	n	0.0838724	0.701097
ENSMUSG00000033542	protein_coding	Arhgef5	ARHGEF5	0.111427	0.0408811	Yes	Yes	-0.00575056	0.660992	1.01	n	-0.0676535	-0.438543
ENSMUSG00000031133	protein_coding	Arhgef6	ARHGEF6	4.24177	0.170119	Yes	Yes	0.070317	0.339912	0.863894	n	0.166828	0.954338
ENSMUSG00000031511	protein_coding	Arhgef7	ARHGEF7	3.4157	0.833849	Yes	Yes	0.0761094	0.160658	0.721143	n	0.207495	1.40286
ENSMUSG00000025656	protein_coding	Arhgef9	ARHGEF9	0.214001	0.204472	Yes	Yes	0.00827804	0.416778	1.01	n	0.0228475	0.812024
ENSMUSG00000007880	protein_coding	Arid1a	ARID1A	7.26675	0.0776755	Yes	Yes	-0.0653757	0.417066	0.89126	n	-0.11756	-0.811521
ENSMUSG00000069729	protein_coding	Arid1b	ARID1B	2.45188	1.08986	Yes	Yes	0.0962421	0.062395	0.518086	n	0.308266	1.86348
ENSMUSG00000033237	protein_coding	Arid2	ARID2	2.31563	0.528257	Yes	Yes	-0.0258	0.640712	0.946925	n	-0.0969209	-0.466703
ENSMUSG00000019564	protein_coding	Arid3a	ARID3A	1.28011	0.643511	Yes	Yes	0.0237718	0.407121	0.885898	n	0.00492701	0.828971
ENSMUSG00000004661	protein_coding	Arid3b	ARID3B	4.7786	0.253588	Yes	Yes	0.0186811	0.799077	0.972832	n	0.0607317	0.254542
ENSMUSG00000066224	protein_coding	Arid3c	ARID3C	0	0	Yes	Yes
ENSMUSG00000048118	protein_coding	Arid4a	ARID4A	3.756	0.452327	Yes	Yes	0.0212476	0.704918	0.962805	n	0.0594178	0.37869
ENSMUSG00000039219	protein_coding	Arid4b	ARID4B	4.46721	0.253039	Yes	Yes	0.0158044	0.807125	0.975519	n	0.00942553	0.244136
ENSMUSG00000037447	protein_coding	Arid5a	ARID5A	5.19787	0.24958	Yes	Yes	-0.00195127	0.972348	0.997628	n	0.0278649	-0.0346631
ENSMUSG00000019947	protein_coding	Arid5b	ARID5B	2.82595	0.516579	Yes	Yes	0.0175071	0.719159	0.966144	n	0.105363	0.359583
ENSMUSG00000025234	protein_coding	Arih1	ARIH1	2.88165	0.755555	Yes	Yes	-0.0536549	0.34985	0.86963	n	-0.15686	-0.93488
ENSMUSG00000064145	protein_coding	Arih2	ARIH2	4.76938	0.346708	Yes	Yes	0.0547677	0.424933	0.895677	n	0.12445	0.797893
ENSMUSG00000060904	protein_coding	Arl1	ARL1	3.23298	0.64676	Yes	Yes	0.0618345	0.231523	0.804286	n	0.28497	1.19644
ENSMUSG00000025870	protein_coding	Arl10	ARL10	2.08986	2.10853	Yes	Yes	0.049306	0.0307522	0.388196	n	0.568625	2.16027
ENSMUSG00000043157	protein_coding	Arl11	ARL11	0.0385619	0.00846552	Yes	Yes	-7.47973e-05	0.952273	1.01	n	-4.09208e-05	-0.0598521
ENSMUSG00000052549	protein_coding	Arl13a	ARL13A	0	0	Yes	Yes
ENSMUSG00000022911	protein_coding	Arl13b	ARL13B	1.37269	0.935562	Yes	Yes	-0.051865	0.0330441	0.396952	n	-0.371585	-2.13155
ENSMUSG00000098207	protein_coding	Arl14	ARL14	0	0	Yes	Yes
ENSMUSG00000027122	protein_coding	Arl14ep	ARL14EP	1.76318	0.751823	Yes	Yes	0.0363916	0.26053	0.822904	n	0.233622	1.12514
ENSMUSG00000073568	protein_coding	Arl14epl	ARL14EPL	0	0	Yes	Yes
ENSMUSG00000042348	protein_coding	Arl15	ARL15	3.54618	0.429633	Yes	Yes	-0.0320039	0.513919	0.92446	n	-0.166441	-0.652748
ENSMUSG00000057594	protein_coding	Arl16	ARL16	2.9385	1.69468	Yes	Yes	-0.0231459	0.440793	0.898485	n	-0.297248	-0.770855
ENSMUSG00000024944	protein_coding	Arl2	ARL2	3.34526	0.54424	Yes	Yes	-0.0178383	0.68051	0.957531	n	-0.0220352	-0.411767
ENSMUSG00000031776	protein_coding	Arl2bp	ARL2BP	3.15923	0.362167	Yes	Yes	0.00244559	0.964619	0.996156	n	-0.0606701	0.0443585
ENSMUSG00000025035	protein_coding	Arl3	ARL3	2.58771	0.357758	Yes	Yes	-0.0139654	0.710615	0.964756	n	-0.0748924	-0.37103
ENSMUSG00000047446	protein_coding	Arl4a	ARL4A	2.69701	0.6243	Yes	Yes	0.0441359	0.282312	0.837164	n	0.171655	1.07514
ENSMUSG00000049866	protein_coding	Arl4c	ARL4C	4.31449	0.0563515	Yes	Yes	-0.161269	0.0922415	0.595021	n	-0.234086	-1.68369
ENSMUSG00000034936	protein_coding	Arl4d	ARL4D	3.90286	0.583025	Yes	Yes	0.161684	0.0206037	0.328261	n	0.457037	2.31517
ENSMUSG00000036093	protein_coding	Arl5a	ARL5A	1.34984	0.196188	Yes	Yes	0.03776	0.431873	0.896997	n	0.0387939	0.785991
ENSMUSG00000017418	protein_coding	Arl5b	ARL5B	3.64328	0.582672	Yes	Yes	0.0161723	0.730622	0.966185	n	0.0506021	0.344298
ENSMUSG00000038352	protein_coding	Arl5c	ARL5C	4.80453	0.229229	Yes	Yes	-0.000688292	0.989851	0.999201	n	-0.0187444	-0.0127206
ENSMUSG00000022722	protein_coding	Arl6	ARL6	0.259778	0.29044	Yes	Yes	-0.00439793	0.796908	1.01	n	-0.0703401	-0.257351
ENSMUSG00000030654	protein_coding	Arl6ip1	ARL6IP1	6.73303	0.192853	Yes	Yes	0.192734	0.046975	0.456945	n	0.246614	1.98653
ENSMUSG00000029404	protein_coding	Arl6ip4	ARL6IP4	5.30076	0.198969	Yes	Yes	-0.0443328	0.53088	0.927455	n	-0.131376	-0.626664
ENSMUSG00000035199	protein_coding	Arl6ip5	ARL6IP5	6.7215	0.0781892	Yes	Yes	-0.0167231	0.825509	0.978953	n	-0.0285144	-0.220464
ENSMUSG00000026960	protein_coding	Arl6ip6	ARL6IP6	2.09259	0.756041	Yes	Yes	0.0345606	0.35137	0.869873	n	0.235723	0.931935
ENSMUSG00000026426	protein_coding	Arl8a	ARL8A	1.20806	0.878366	Yes	Yes	-0.0114677	0.574412	0.937975	n	-0.0832398	-0.561565
ENSMUSG00000030105	protein_coding	Arl8b	ARL8B	2.9601	0.451383	Yes	Yes	-0.350137	0.01617	0.291845	n	-0.490553	-2.40505
ENSMUSG00000063820	protein_coding	Arl9	ARL9	0.102616	0.200072	Yes	Yes	-0.000405746	0.952268	1.01	n	-0.018015	-0.0598585
ENSMUSG00000027599	protein_coding	Armc1	ARMC1	2.05469	0.207324	Yes	Yes	0.112767	0.084118	0.576583	n	0.378431	1.72728
ENSMUSG00000038525	protein_coding	Armc10	ARMC10	4.77785	0.278558	Yes	Yes	-0.0535628	0.423532	0.894918	n	-0.0907608	-0.800309
ENSMUSG00000024223	protein_coding	Armc12	ARMC12	0.0299914	0.0170902	Yes	Yes	-0.00348283	0.741755	1.01	n	-0.0109997	-0.329531
ENSMUSG00000071324	protein_coding	Armc2	ARMC2	0.390155	0.153329	Yes	Yes	0.014728	0.4049	1.01	n	0.0358412	0.832901
ENSMUSG00000037683	protein_coding	Armc3	ARMC3	0.521278	0.22215	Yes	Yes	0.00757413	0.721861	1.01	n	0.0286846	0.355973
ENSMUSG00000061802	protein_coding	Armc4	ARMC4	0	0	Yes	Yes
ENSMUSG00000042178	protein_coding	Armc5	ARMC5	3.44873	0.370813	Yes	Yes	-0.00193167	0.967276	0.996156	n	0.0387314	-0.0410244
ENSMUSG00000002343	protein_coding	Armc6	ARMC6	1.97894	1.15347	Yes	Yes	-0.00716558	0.793436	0.972186	n	-0.127116	-0.261852
ENSMUSG00000057219	protein_coding	Armc7	ARMC7	5.29592	0.119742	Yes	Yes	0.0941119	0.264762	0.824119	n	0.176168	1.11521
ENSMUSG00000032468	protein_coding	Armc8	ARMC8	3.15075	0.291479	Yes	Yes	-0.0823576	0.20838	0.782955	n	-0.270673	-1.25803
ENSMUSG00000062590	protein_coding	Armc9	ARMC9	1.51107	1.35212	Yes	Yes	-0.0149409	0.46116	0.904988	n	-0.234482	-0.736938
ENSMUSG00000033460	protein_coding	Armcx1	ARMCX1	0.0128	0.00311295	Yes	Yes	-0.000335383	0.95227	1.01	n	-0.00724267	-0.0598558
ENSMUSG00000033436	protein_coding	Armcx2	ARMCX2	0.525884	0.378835	Yes	Yes	0.00989358	0.531341	1.01	n	0.138957	0.62596
ENSMUSG00000049047	protein_coding	Armcx3	ARMCX3	0.576844	0.358421	Yes	Yes	0.0204254	0.274269	1.01	n	0.259292	1.09328
ENSMUSG00000049804	protein_coding	Armcx4	ARMCX4	0.0613084	0.0208099	Yes	Yes	0.00345143	0.732063	1.01	n	-0.0369668	0.342383
ENSMUSG00000072969	protein_coding	Armcx5	ARMCX5	1.53636	0.501736	Yes	Yes	0.0475722	0.141515	0.691125	n	0.364853	1.47017
ENSMUSG00000050394	protein_coding	Armcx6	ARMCX6	0.0115434	0.00253176	Yes	Yes	-0.00287939	0.845634	1.01	n	-0.0073258	-0.194693
ENSMUSG00000081972	processed_pseudogene	Gm16397	ARMCX7P	0	0	Yes	Yes
ENSMUSG00000060268	protein_coding	Armh1	ARMH1	0.0305543	0.0177377	Yes	Yes	0.00374438	0.833801	1.01	n	0.0180994	0.209829
ENSMUSG00000085861	protein_coding	Armh2	ARMH2	0	0	Yes	Yes
ENSMUSG00000039901	protein_coding	Armh3	ARMH3	1.98253	1.06466	Yes	Yes	0.0297617	0.282195	0.837164	n	0.06014	1.0754
ENSMUSG00000036242	protein_coding	Armh4	ARMH4	0.00236331	0.000106119	Yes	Yes	-0.000326114	0.95227	1.01	n	-0.00724267	-0.0598558
ENSMUSG00000061759	protein_coding	Armt1	ARMT1	2.14116	0.519385	Yes	Yes	-0.0236132	0.549793	0.931791	n	-0.18625	-0.598071
ENSMUSG00000015522	protein_coding	Arnt	ARNT	2.35691	1.01989	Yes	Yes	-0.00456118	0.886953	0.989472	n	0.014466	-0.142161
ENSMUSG00000015709	protein_coding	Arnt2	ARNT2	0.189677	0.466186	Yes	Yes	-0.000584772	0.952263	1.01	n	-0.0386982	-0.059865
ENSMUSG00000055116	protein_coding	Arntl	ARNTL	1.89877	0.624912	Yes	Yes	0.0596173	0.131782	0.674843	n	0.289391	1.50711
ENSMUSG00000040187	protein_coding	Arntl2	ARNTL2	0.562129	0.345147	Yes	Yes	0.0124896	0.428049	1.01	n	0.066234	0.792534
ENSMUSG00000029621	protein_coding	Arpc1a	ARPC1A	4.28868	0.151103	Yes	Yes	-0.108641	0.180356	0.746363	n	-0.241379	-1.33966
ENSMUSG00000029622	protein_coding	Arpc1b	ARPC1B	8.65492	0.0441328	Yes	Yes	0.0513572	0.456324	0.904315	n	0.066187	0.744914
ENSMUSG00000006304	protein_coding	Arpc2	ARPC2	7.31562	0.0646151	Yes	Yes	0.0528646	0.493128	0.914657	n	0.0713609	0.685343
ENSMUSG00000029465	protein_coding	Arpc3	ARPC3	6.22986	0.134107	Yes	Yes	-0.0323791	0.675674	0.957531	n	-0.0584349	-0.418373
ENSMUSG00000079426	protein_coding	Arpc4	ARPC4	7.18511	0.0969672	Yes	Yes	0.0820359	0.314965	0.853156	n	0.102073	1.00486
ENSMUSG00000008475	protein_coding	Arpc5	ARPC5	6.13415	0.0749067	Yes	Yes	0.104479	0.218204	0.789909	n	0.15077	1.23132
ENSMUSG00000026755	protein_coding	Arpc5l	ARPC5L	5.1886	0.0773807	Yes	Yes	-0.121799	0.169984	0.730895	n	-0.172481	-1.37226
ENSMUSG00000039043	protein_coding	Arpin	ARPIN	0	0	Yes	Yes
ENSMUSG00000007656	protein_coding	Arpp19	ARPP19	6.72968	0.113678	Yes	Yes	0.0494845	0.500062	0.919256	n	0.13766	0.674393
ENSMUSG00000032503	protein_coding	Arpp21	ARPP21	0.00400839	0.000305277	Yes	Yes	-0.0029728	0.845634	1.01	n	-0.0073258	-0.194693
ENSMUSG00000060890	protein_coding	Arr3	ARR3	0.0286283	0.015572	Yes	Yes	-0.00283254	0.845634	1.01	n	-0.0073258	-0.194693
ENSMUSG00000018909	protein_coding	Arrb1	ARRB1	2.2259	0.725088	Yes	Yes	-0.037614	0.348895	0.868857	n	-0.00125003	-0.936734
ENSMUSG00000060216	protein_coding	Arrb2	ARRB2	6.54004	0.120833	Yes	Yes	0.0726577	0.366724	0.874515	n	0.168582	0.902626
ENSMUSG00000026972	protein_coding	Arrdc1	ARRDC1	6.20621	0.155227	Yes	Yes	-0.00844004	0.906552	0.990643	n	-0.0392308	-0.117389
ENSMUSG00000002910	protein_coding	Arrdc2	ARRDC2	2.37869	1.02833	Yes	Yes	0.0496428	0.15715	0.718143	n	0.219737	1.41472
ENSMUSG00000074794	protein_coding	Arrdc3	ARRDC3	1.06215	0.627699	Yes	Yes	-0.014508	0.619682	0.944172	n	-0.05242	-0.496301
ENSMUSG00000042659	protein_coding	Arrdc4	ARRDC4	0.533165	0.595726	Yes	Yes	-0.0115516	0.390077	1.01	n	-0.123636	-0.859477
ENSMUSG00000073380	protein_coding	Arrdc5	ARRDC5	0	0	Yes	Yes
ENSMUSG00000022620	protein_coding	Arsa	ARSA	2.90742	0.535908	Yes	Yes	-0.0507413	0.267038	0.825531	n	-0.305936	-1.10991
ENSMUSG00000042082	protein_coding	Arsb	ARSB	4.5377	0.154275	Yes	Yes	-0.0339953	0.61786	0.944172	n	-0.0312446	-0.498885
ENSMUSG00000020604	protein_coding	Arsg	ARSG	0.627887	0.488953	Yes	Yes	-0.0206207	0.113579	1.01	n	-0.187088	-1.58231
ENSMUSG00000036412	protein_coding	Arsi	ARSI	0	0	Yes	Yes
ENSMUSG00000046561	protein_coding	Arsj	ARSJ	0	0	Yes	Yes
ENSMUSG00000021592	protein_coding	Arsk	ARSK	1.26049	0.625194	Yes	Yes	0.015429	0.62507	0.944425	n	-0.0179084	0.488678
ENSMUSG00000030996	protein_coding	Art1	ART1	0	0	Yes	Yes
ENSMUSG00000030651	protein_coding	Art2b	ART2BP	4.76895	0.260466	Yes	Yes	-0.344127	0.0164489	0.295396	n	-0.466883	-2.3988
ENSMUSG00000034842	protein_coding	Art3	ART3	0.137729	0.17353	Yes	Yes	0.00333534	0.558575	1.01	n	0.0756578	0.58496
ENSMUSG00000030217	protein_coding	Art4	ART4	0.463672	0.331315	Yes	Yes	-0.00992151	0.480535	1.01	n	-0.0488646	-0.705443
ENSMUSG00000070424	protein_coding	Art5	ART5	0	0	Yes	Yes
ENSMUSG00000028539	protein_coding	Artn	ARTN	0	0	Yes	Yes
ENSMUSG00000031982	protein_coding	Arv1	ARV1	3.78614	0.779938	Yes	Yes	0.0309354	0.45514	0.904315	n	0.0153677	0.746873
ENSMUSG00000000325	protein_coding	Arvcf	ARVCF	0.138053	0.181794	Yes	Yes	-0.00381356	0.564374	1.01	n	-0.0381652	-0.576357
ENSMUSG00000035277	protein_coding	Arx	ARX	0	0	Yes	Yes
ENSMUSG00000003559	protein_coding	As3mt	AS3MT	1.65618	0.930602	Yes	Yes	0.0432708	0.0949605	0.602179	n	0.366513	1.66979
ENSMUSG00000031591	protein_coding	Asah1	ASAH1	2.17029	0.559748	Yes	Yes	0.0107672	0.762098	0.969425	n	0.137191	0.302727
ENSMUSG00000024887	protein_coding	Asah2	ASAH2	0.104484	0.0449775	Yes	Yes	-0.00167943	0.823636	1.01	n	-0.0272137	-0.222871
ENSMUSG00000022377	protein_coding	Asap1	ASAP1	3.34483	0.514014	Yes	Yes	-0.00423056	0.915228	0.990643	n	-0.104565	-0.106447
ENSMUSG00000052632	protein_coding	Asap2	ASAP2	0.707463	0.291815	Yes	Yes	-0.0114065	0.598467	0.941522	n	-0.07414	-0.526606
ENSMUSG00000036995	protein_coding	Asap3	ASAP3	0	0	Yes	Yes
ENSMUSG00000026311	protein_coding	Asb1	ASB1	1.25735	0.972171	Yes	Yes	0.031985	0.137867	0.68474	n	0.360339	1.48378
ENSMUSG00000038204	protein_coding	Asb10	ASB10	0	0	Yes	Yes
ENSMUSG00000031382	protein_coding	Asb11	ASB11	0.0528936	0.02548	Yes	Yes	-0.00375641	0.577064	1.01	n	-0.0183475	-0.557679
ENSMUSG00000031204	protein_coding	Asb12	ASB12	0	0	Yes	Yes
ENSMUSG00000033781	protein_coding	Asb13	ASB13	3.10509	1.30178	Yes	Yes	0.0225117	0.585129	0.937975	n	-0.0277123	0.545908
ENSMUSG00000021898	protein_coding	Asb14	ASB14	0.038068	0.0275342	Yes	Yes	-0.00036311	0.952269	1.01	n	-0.0144242	-0.059858
ENSMUSG00000029685	protein_coding	Asb15	ASB15	0.0120463	0.00275716	Yes	Yes	-0.00282267	0.845634	1.01	n	-0.0073258	-0.194693
ENSMUSG00000034768	protein_coding	Asb16	ASB16	0	0	Yes	Yes
ENSMUSG00000038997	protein_coding	Asb17	ASB17	0	0	Yes	Yes
ENSMUSG00000067081	protein_coding	Asb18	ASB18	0.0323001	0.00317203	Yes	Yes	-0.00021946	0.952276	1.01	n	0.00716083	-0.0598484
ENSMUSG00000021200	protein_coding	Asb2	ASB2	0.669549	0.377564	Yes	Yes	0.00742492	0.675927	1.01	n	0.0886768	0.418028
ENSMUSG00000020305	protein_coding	Asb3	ASB3	2.8285	0.356586	Yes	Yes	-0.00199162	0.96736	0.996156	n	-0.162879	-0.04092
ENSMUSG00000042607	protein_coding	Asb4	ASB4	0	0	Yes	Yes
ENSMUSG00000031519	protein_coding	Asb5	ASB5	2.82875	1.26507	Yes	Yes	0.0189232	0.491091	0.913818	n	0.215798	0.688574
ENSMUSG00000039483	protein_coding	Asb6	ASB6	3.50208	0.617852	Yes	Yes	0.0570398	0.245315	0.813557	n	0.229237	1.1618
ENSMUSG00000030509	protein_coding	Asb7	ASB7	1.75212	1.38606	Yes	Yes	-0.0109687	0.667957	0.955502	n	-0.0535686	-0.428953
ENSMUSG00000048175	protein_coding	Asb8	ASB8	3.4511	0.54525	Yes	Yes	0.00780097	0.872736	0.987703	n	0.00746673	0.160185
ENSMUSG00000031384	protein_coding	Asb9	ASB9	0	0	Yes	Yes
ENSMUSG00000044475	protein_coding	Ascc1	ASCC1	3.91329	0.241343	Yes	Yes	0.0408328	0.48705	0.913818	n	0.207654	0.695009
ENSMUSG00000020412	protein_coding	Ascc2	ASCC2	3.8745	0.309674	Yes	Yes	-0.456959	0.00856749	0.211116	n	-0.602596	-2.62885
ENSMUSG00000038774	protein_coding	Ascc3	ASCC3	3.6927	0.254027	Yes	Yes	-0.116867	0.17313	0.734965	n	-0.269311	-1.36222
ENSMUSG00000020052	protein_coding	Ascl1	ASCL1	0	0	Yes	Yes
ENSMUSG00000009248	protein_coding	Ascl2	ASCL2	0	0	Yes	Yes
ENSMUSG00000035951	protein_coding	Ascl3	ASCL3	0.0693061	0.0436479	Yes	Yes	-0.00295619	0.845633	1.01	n	-0.0109166	-0.194694
ENSMUSG00000085111	protein_coding	Ascl4	ASCL4	0.0106179	0.00214205	Yes	Yes	-0.000328311	0.95227	1.01	n	-0.00724267	-0.0598558
ENSMUSG00000097918	protein_coding	Ascl5	ASCL5	0	0	Yes	Yes
ENSMUSG00000019857	protein_coding	Asf1a	ASF1A	3.11819	0.702533	Yes	Yes	-0.0169363	0.650649	0.950136	n	-0.165598	-0.452861
ENSMUSG00000005470	protein_coding	Asf1b	ASF1B	3.52147	0.62642	Yes	Yes	-0.0113161	0.802073	0.973765	n	-0.06303	-0.250665
ENSMUSG00000020884	protein_coding	Asgr1	ASGR1	0	0	Yes	Yes
ENSMUSG00000040963	protein_coding	Asgr2	ASGR2	0	0	Yes	Yes
ENSMUSG00000028053	protein_coding	Ash1l	ASH1L	2.30494	0.275192	Yes	Yes	-0.0069223	0.90513	0.990643	n	-0.0965209	-0.119184
ENSMUSG00000031575	protein_coding	Ash2l	ASH2L	2.38354	0.343537	Yes	Yes	0.134607	0.0571557	0.497886	n	0.380461	1.90212
ENSMUSG00000023017	protein_coding	Asic1	ASIC1	0.0890416	0.0288499	Yes	Yes	0.00532129	0.477908	1.01	n	0.0537681	0.709672
ENSMUSG00000020704	protein_coding	Asic2	ASIC2	0	0	Yes	Yes
ENSMUSG00000038276	protein_coding	Asic3	ASIC3	0.0440319	0.0238366	Yes	Yes	0.00258148	0.940228	1.01	n	-0.00354856	0.0749838
ENSMUSG00000033007	protein_coding	Asic4	ASIC4	0.128574	0.180576	Yes	Yes	0.00311027	0.644623	1.01	n	0.0828324	0.461245
ENSMUSG00000028008	protein_coding	Asic5	ASIC5	0	0	Yes	Yes
ENSMUSG00000027596	protein_coding	a	ASIP	0.706491	0.508544	Yes	Yes	0.00271456	0.825097	1.01	n	-0.0143322	0.220994
ENSMUSG00000025533	protein_coding	Asl	ASL	3.68986	0.506382	Yes	Yes	0.0803447	0.124356	0.663056	n	0.326819	1.53674
ENSMUSG00000093806	protein_coding	Asmt	ASMT	0	0	Yes	Yes
ENSMUSG00000029752	protein_coding	Asns	ASNS	0.756669	0.507276	Yes	Yes	0.0228859	0.216302	1.01	n	0.298483	1.23642
ENSMUSG00000026095	protein_coding	Asnsd1	ASNSD1	3.37504	0.29061	Yes	Yes	-0.115512	0.0873601	0.583963	n	-0.335118	-1.70949
ENSMUSG00000020774	protein_coding	Aspa	ASPA	0.0166171	0.00156481	Yes	Yes	0.00331124	0.833802	1.01	n	0.0145086	0.209828
ENSMUSG00000038704	protein_coding	Aspdh	ASPDH	0	0	Yes	Yes
ENSMUSG00000037686	protein_coding	Aspg	ASPG	0	0	Yes	Yes
ENSMUSG00000028207	protein_coding	Asph	ASPH	0.1528	0.130789	Yes	Yes	0.000514718	0.961258	1.01	n	0.015772	0.048575
ENSMUSG00000046378	protein_coding	Asphd1	ASPHD1	0.504795	0.673495	Yes	Yes	-0.0145086	0.0824531	1.01	n	-0.147934	-1.73663
ENSMUSG00000029348	protein_coding	Asphd2	ASPHD2	0	0	Yes	Yes
ENSMUSG00000033952	protein_coding	Aspm	ASPM	0.882225	0.195864	Yes	Yes	0.0165116	0.572875	0.937975	n	-0.0162175	0.563823
ENSMUSG00000021388	protein_coding	Aspn	ASPN	0.0547682	0.0127654	Yes	Yes	0.00175725	0.856331	1.01	n	0.0181196	0.181046
ENSMUSG00000033508	protein_coding	Asprv1	ASPRV1	0.0275872	0.01446	Yes	Yes	-0.00340861	0.741755	1.01	n	-0.0109997	-0.329531
ENSMUSG00000025142	protein_coding	Aspscr1	ASPSCR1	4.84177	0.303883	Yes	Yes	0.0923438	0.205032	0.778194	n	0.252685	1.26735
ENSMUSG00000024654	protein_coding	Asrgl1	ASRGL1	3.64936	0.480324	Yes	Yes	0.321182	0.0190338	0.31508	n	0.409457	2.34487
ENSMUSG00000076441	protein_coding	Ass1	ASS1	5.19293	0.192855	Yes	Yes	-0.0649508	0.348823	0.868857	n	-0.196423	-0.936874
ENSMUSG00000032567	protein_coding	Aste1	ASTE1	1.96144	0.487368	Yes	Yes	-0.0582186	0.114272	0.642633	n	-0.237838	-1.57928
ENSMUSG00000050468	protein_coding	Astl	ASTL	0.187328	0.138674	Yes	Yes	0.00133048	0.88736	1.01	n	0.0427906	0.141645
ENSMUSG00000026587	protein_coding	Astn1	ASTN1	0	0	Yes	Yes
ENSMUSG00000028373	protein_coding	Astn2	ASTN2	0	0	Yes	Yes
ENSMUSG00000042548	protein_coding	Asxl1	ASXL1	2.72278	0.389166	Yes	Yes	0.0677624	0.238613	0.809421	n	0.266447	1.17846
ENSMUSG00000037486	protein_coding	Asxl2	ASXL2	4.85305	0.146108	Yes	Yes	0.0875236	0.294812	0.84356	n	0.155935	1.04762
ENSMUSG00000045215	protein_coding	Asxl3	ASXL3	0	0	Yes	Yes
ENSMUSG00000010796	protein_coding	Asz1	ASZ1	0	0	Yes	Yes
ENSMUSG00000013662	protein_coding	Atad1	ATAD1	3.16798	0.523425	Yes	Yes	-0.0221071	0.665718	0.954937	n	-0.155088	-0.432032
ENSMUSG00000022360	protein_coding	Atad2	ATAD2	2.61214	0.330316	Yes	Yes	0.128798	0.0515906	0.477136	n	0.445653	1.94653
ENSMUSG00000052812	protein_coding	Atad2b	ATAD2B	2.15316	0.327388	Yes	Yes	-0.0184678	0.736526	0.96748	n	-0.0220363	-0.336457
ENSMUSG00000029036	protein_coding	Atad3a	ATAD3A	3.89626	0.435107	Yes	Yes	-0.172539	0.0569125	0.497783	n	-0.449506	-1.90398
ENSMUSG00000017550	protein_coding	Atad5	ATAD5	1.17499	0.201835	Yes	Yes	-0.130365	0.0152034	0.283253	n	-0.498885	-2.4275
ENSMUSG00000024426	protein_coding	Atat1	ATAT1	2.02217	1.88983	Yes	Yes	0.00514101	0.804414	0.974306	n	-0.113807	0.247639
ENSMUSG00000034958	protein_coding	Atcay	ATCAY	0.126949	0.0705501	Yes	Yes	-0.00253486	0.745734	1.01	n	-0.0364219	-0.324269
ENSMUSG00000030850	protein_coding	Ate1	ATE1	3.44602	0.673852	Yes	Yes	0.0119143	0.818318	0.977643	n	0.153473	0.229709
ENSMUSG00000023027	protein_coding	Atf1	ATF1	3.11329	1.15934	Yes	Yes	0.0541605	0.191662	0.765013	n	0.357527	1.30568
ENSMUSG00000027104	protein_coding	Atf2	ATF2	4.71704	0.253945	Yes	Yes	0.107206	0.158459	0.718972	n	0.292415	1.41027
ENSMUSG00000026628	protein_coding	Atf3	ATF3	0.502173	0.231773	Yes	Yes	-0.00957442	0.547115	1.01	n	-0.0331395	-0.602088
ENSMUSG00000042406	protein_coding	Atf4	ATF4	4.86049	0.175978	Yes	Yes	0.0217766	0.753356	0.968928	n	0.0317656	0.314217
ENSMUSG00000038539	protein_coding	Atf5	ATF5	0.605328	0.240039	Yes	Yes	0.00552044	0.781815	1.01	n	0.139402	0.276955
ENSMUSG00000026663	protein_coding	Atf6	ATF6	1.69771	0.402895	Yes	Yes	0.176977	0.0102734	0.232559	n	0.625543	2.56649
ENSMUSG00000015461	protein_coding	Atf6b	ATF6B	4.31095	0.34258	Yes	Yes	0.0896365	0.16501	0.727296	n	0.326044	1.38842
ENSMUSG00000099083	protein_coding	Atf7	ATF7	5.01239	0.26432	Yes	Yes	-0.059344	0.4325	0.896997	n	-0.175182	-0.784921
ENSMUSG00000030213	protein_coding	Atf7ip	ATF7IP	6.38002	0.265623	Yes	Yes	0.119336	0.17761	0.742156	n	0.221727	1.34815
ENSMUSG00000039200	protein_coding	Atf7ip2	ATF7IP2	0.0299384	0.0170298	Yes	Yes	-0.000319487	0.95227	1.01	n	-0.00724267	-0.0598558
ENSMUSG00000021619	protein_coding	Atg10	ATG10	2.13937	0.54458	Yes	Yes	0.00382252	0.908669	0.990643	n	0.0395578	0.114718
ENSMUSG00000037204	protein_coding	Atg101	ATG101	3.94012	0.337337	Yes	Yes	0.04723	0.383599	0.876993	n	0.15571	0.871284
ENSMUSG00000032905	protein_coding	Atg12	ATG12	2.96447	0.360941	Yes	Yes	-0.0306585	0.546232	0.931791	n	-0.127826	-0.603416
ENSMUSG00000027244	protein_coding	Atg13	ATG13	2.90519	0.339483	Yes	Yes	-0.056617	0.263563	0.823914	n	-0.155004	-1.11801
ENSMUSG00000037526	protein_coding	Atg14	ATG14	1.98835	1.40079	Yes	Yes	-0.0230602	0.458632	0.904583	n	-0.15208	-0.741101
ENSMUSG00000026289	protein_coding	Atg16l1	ATG16L1	2.41085	0.806423	Yes	Yes	0.0089877	0.816075	0.97722	n	-0.100121	0.232596
ENSMUSG00000047767	protein_coding	Atg16l2	ATG16L2	4.24492	0.495261	Yes	Yes	0.0247424	0.649594	0.949475	n	0.164996	0.454326
ENSMUSG00000024773	protein_coding	Atg2a	ATG2A	3.37464	0.412339	Yes	Yes	0.0478402	0.390495	0.880429	n	0.235647	0.85872
ENSMUSG00000041341	protein_coding	Atg2b	ATG2B	2.54197	0.375197	Yes	Yes	-0.0381926	0.472678	0.908893	n	-0.226515	-0.718129
ENSMUSG00000022663	protein_coding	Atg3	ATG3	3.92162	0.207082	Yes	Yes	0.0281023	0.654036	0.952083	n	0.0726851	0.448162
ENSMUSG00000079418	protein_coding	Atg4a	ATG4A	1.85288	1.16715	Yes	Yes	0.0261037	0.308595	0.852418	n	0.298882	1.01818
ENSMUSG00000026280	protein_coding	Atg4b	ATG4B	4.76686	0.360477	Yes	Yes	0.0550709	0.402661	0.884035	n	0.162078	0.836879
ENSMUSG00000028550	protein_coding	Atg4c	ATG4C	0.143362	0.282047	Yes	Yes	-0.00399953	0.394038	1.01	n	-0.0380622	-0.852317
ENSMUSG00000002820	protein_coding	Atg4d	ATG4D	4.51283	0.496962	Yes	Yes	0.00240741	0.972394	0.997628	n	0.0140745	0.0346062
ENSMUSG00000038160	protein_coding	Atg5	ATG5	3.86599	0.428679	Yes	Yes	-0.118198	0.0978286	0.61225	n	-0.286827	-1.65547
ENSMUSG00000030314	protein_coding	Atg7	ATG7	3.85135	1.07899	Yes	Yes	0.0591375	0.179208	0.745854	n	0.183658	1.3432
ENSMUSG00000033124	protein_coding	Atg9a	ATG9A	2.1579	0.980493	Yes	Yes	-0.025417	0.379505	0.876993	n	-0.136909	-0.87881
ENSMUSG00000038295	protein_coding	Atg9b	ATG9B	0.891542	0.562597	Yes	Yes	0.00948078	0.67572	0.957531	n	0.0668186	0.418311
ENSMUSG00000026192	protein_coding	Atic	ATIC	4.42728	0.490857	Yes	Yes	-0.0988466	0.111823	0.636121	n	-0.324643	-1.59005
ENSMUSG00000021066	protein_coding	Atl1	ATL1	0.0295701	0.0022234	Yes	Yes	-0.000354592	0.942304	1.01	n	-0.000163088	-0.0723749
ENSMUSG00000059811	protein_coding	Atl2	ATL2	1.01623	0.347287	Yes	Yes	0.022485	0.423974	0.894965	n	0.0947269	0.799545
ENSMUSG00000024759	protein_coding	Atl3	ATL3	4.43789	0.367108	Yes	Yes	0.0186932	0.769547	0.969493	n	0.0031157	0.292968
ENSMUSG00000034218	protein_coding	Atm	ATM	3.03578	0.928944	Yes	Yes	-0.0663962	0.201617	0.77357	n	-0.259951	-1.27696
ENSMUSG00000047388	protein_coding	Atmin	ATMIN	1.17084	0.256607	Yes	Yes	-0.015428	0.681767	0.957864	n	-0.0703495	-0.410053
ENSMUSG00000004263	protein_coding	Atn1	ATN1	2.03457	1.72825	Yes	Yes	-0.0116082	0.528582	0.927455	n	-0.0501373	-0.630172
ENSMUSG00000073043	protein_coding	Atoh1	ATOH1	0	0	Yes	Yes
ENSMUSG00000036816	protein_coding	Atoh7	ATOH7	0	0	Yes	Yes
ENSMUSG00000037621	protein_coding	Atoh8	ATOH8	0	0	Yes	Yes
ENSMUSG00000018585	protein_coding	Atox1	ATOX1	6.84649	0.106404	Yes	Yes	0.216445	0.0390568	0.423298	n	0.280835	2.06359
ENSMUSG00000025324	protein_coding	Atp10a	ATP10A	2.09171	0.914228	Yes	Yes	-0.00810151	0.842912	0.983	n	0.0322971	-0.19817
ENSMUSG00000055415	protein_coding	Atp10b	ATP10B	0.0138789	0.000779656	Yes	Yes	0.00113836	0.940223	1.01	n	0.0108347	0.0749897
ENSMUSG00000046808	polymorphic_pseudogene	Atp10d	ATP10D	5.18907	0.229876	Yes	Yes	0.118215	0.164921	0.727296	n	0.285848	1.38871
ENSMUSG00000031441	protein_coding	Atp11a	ATP11A	3.08413	1.3335	Yes	Yes	-0.0149409	0.697906	0.962362	n	-0.135845	-0.388149
ENSMUSG00000037400	protein_coding	Atp11b	ATP11B	4.51991	0.128783	Yes	Yes	-0.0174399	0.812853	0.976508	n	-0.00670159	-0.236747
ENSMUSG00000062949	protein_coding	Atp11c	ATP11C	0.837926	0.273399	Yes	Yes	-0.0238037	0.317108	0.853156	n	-0.129668	-1.00042
ENSMUSG00000022229	protein_coding	Atp12a	ATP12A	0	0	Yes	Yes
ENSMUSG00000031862	protein_coding	Atp13a1	ATP13A1	4.55156	0.344783	Yes	Yes	-0.013703	0.84715	0.984104	n	0.0936435	-0.192756
ENSMUSG00000036622	protein_coding	Atp13a2	ATP13A2	2.06129	0.844123	Yes	Yes	0.0514454	0.179328	0.745854	n	0.263725	1.34283
ENSMUSG00000022533	protein_coding	Atp13a3	ATP13A3	2.66949	0.901213	Yes	Yes	-0.0475112	0.315225	0.853156	n	-0.134957	-1.00432
ENSMUSG00000038094	protein_coding	Atp13a4	ATP13A4	0	0	Yes	Yes
ENSMUSG00000048939	protein_coding	Atp13a5	ATP13A5	0	0	Yes	Yes
ENSMUSG00000033161	protein_coding	Atp1a1	ATP1A1	4.66838	0.194704	Yes	Yes	-0.00659683	0.91441	0.990643	n	0.0111174	-0.107478
ENSMUSG00000007097	protein_coding	Atp1a2	ATP1A2	0.421825	0.250002	Yes	Yes	0.00800034	0.600407	1.01	n	0.0202089	0.523816
ENSMUSG00000040907	protein_coding	Atp1a3	ATP1A3	0.08952	0.130257	Yes	Yes	-0.00307731	0.517429	1.01	n	-0.0180583	-0.647314
ENSMUSG00000007107	protein_coding	Atp1a4	ATP1A4	0	0	Yes	Yes
ENSMUSG00000026576	protein_coding	Atp1b1	ATP1B1	0.345839	0.359961	Yes	Yes	0.0115729	0.213052	1.01	n	0.15345	1.24522
ENSMUSG00000041329	protein_coding	Atp1b2	ATP1B2	0.0449862	0.0191978	Yes	Yes	-0.000515157	0.952269	1.01	n	-0.0144444	-0.0598583
ENSMUSG00000032412	protein_coding	Atp1b3	ATP1B3	7.6735	0.0293607	Yes	Yes	0.00566731	0.942886	0.992657	n	0.0151422	0.0716424
ENSMUSG00000016327	protein_coding	Atp1b4	ATP1B4	0	0	Yes	Yes
ENSMUSG00000025436	protein_coding	Atp23	ATP23	2.40984	0.848979	Yes	Yes	0.0217162	0.530198	0.927455	n	0.278312	0.627704
ENSMUSG00000030730	protein_coding	Atp2a1	ATP2A1	0.204254	0.316933	Yes	Yes	0.00594776	0.452541	1.01	n	0.119131	0.751186
ENSMUSG00000029467	protein_coding	Atp2a2	ATP2A2	1.76414	0.482182	Yes	Yes	-0.0235903	0.537532	0.927476	n	-0.151214	-0.616549
ENSMUSG00000020788	protein_coding	Atp2a3	ATP2A3	6.53231	0.138893	Yes	Yes	0.322384	0.00913818	0.220645	n	0.377587	2.60684
ENSMUSG00000019943	protein_coding	Atp2b1	ATP2B1	4.80393	0.151966	Yes	Yes	0.346166	0.0142681	0.276472	n	0.419021	2.45044
ENSMUSG00000030302	protein_coding	Atp2b2	ATP2B2	0.0822692	0.115261	Yes	Yes	0.00505684	1.01	1.01	n	0.117225	1.12462
ENSMUSG00000031376	protein_coding	Atp2b3	ATP2B3	0	0	Yes	Yes
ENSMUSG00000026463	protein_coding	Atp2b4	ATP2B4	3.05393	0.562257	Yes	Yes	0.0603027	0.299238	0.845871	n	0.179236	1.03807
ENSMUSG00000032570	protein_coding	Atp2c1	ATP2C1	2.30346	0.385674	Yes	Yes	0.00507833	0.907497	0.990643	n	-0.0868197	0.116196
ENSMUSG00000034112	protein_coding	Atp2c2	ATP2C2	0.0484852	0.0332977	Yes	Yes	-0.00395622	0.436069	1.01	n	-0.0357142	-0.778849
ENSMUSG00000005553	protein_coding	Atp4a	ATP4A	0.0160352	0.00488543	Yes	Yes	-0.000404205	0.952269	1.01	n	-0.0108738	-0.059857
ENSMUSG00000031449	protein_coding	Atp4b	ATP4B	0	0	Yes	Yes
ENSMUSG00000025428	protein_coding	Atp5a1	ATP5F1A	6.61221	0.0653967	Yes	Yes	0.0711647	0.36406	0.874098	n	0.10169	0.907656
ENSMUSG00000025393	protein_coding	Atp5b	ATP5F1B	8.14468	0.060465	Yes	Yes	0.0257251	0.761967	0.969425	n	0.0292819	0.302898
ENSMUSG00000025781	protein_coding	Atp5c1	ATP5F1C	7.07271	0.0336918	Yes	Yes	-0.0446669	0.557407	0.934359	n	-0.0583666	-0.586698
ENSMUSG00000003072	protein_coding	Atp5d	ATP5F1D	7.76924	0.0503703	Yes	Yes	0.0207571	0.776671	0.969493	n	0.0273116	0.28366
ENSMUSG00000016252	protein_coding	Atp5e	ATP5F1E	8.9785	0.0547963	Yes	Yes	0.103154	0.214492	0.787131	n	0.142971	1.24131
ENSMUSG00000054428	protein_coding	Atpif1	ATP5IF1	5.67227	0.155069	Yes	Yes	0.0461796	0.509087	0.922997	n	0.12229	0.66026
ENSMUSG00000006057	protein_coding	Atp5g1	ATP5MC1	7.47998	0.090015	Yes	Yes	-0.076037	0.353402	0.870951	n	-0.142641	-0.92801
ENSMUSG00000062683	protein_coding	Atp5g2	ATP5MC2	4.4601	0.47062	Yes	Yes	-0.0265013	0.598977	0.941522	n	-0.269888	-0.525873
ENSMUSG00000018770	protein_coding	Atp5g3	ATP5MC3	7.14212	0.0585322	Yes	Yes	-0.0226037	0.785011	0.970136	n	-0.0400448	-0.272794
ENSMUSG00000071528	protein_coding	Atp5md	ATP5MD	7.21947	0.094953	Yes	Yes	-0.0092417	0.89441	0.990643	n	-0.020409	-0.132727
ENSMUSG00000050856	protein_coding	Atp5k	ATP5ME	7.01349	0.0771322	Yes	Yes	-0.0739813	0.350104	0.869782	n	-0.173876	-0.934387
ENSMUSG00000038690	protein_coding	Atp5j2	ATP5MF	7.6943	0.0706645	Yes	Yes	0.0473939	0.548076	0.931791	n	0.0929925	0.600646
ENSMUSG00000038717	protein_coding	Atp5l	ATP5MG	7.41093	0.119023	Yes	Yes	0.105202	0.219001	0.790867	n	0.189273	1.22919
ENSMUSG00000021290	protein_coding	Atp5mpl	ATP5MPL	7.90523	0.116454	Yes	Yes	0.00988865	0.895987	0.990643	n	0.0196522	0.130732
ENSMUSG00000000563	protein_coding	Atp5pb	ATP5PB	6.18931	0.0645655	Yes	Yes	0.0184474	0.81208	0.976508	n	0.048298	0.237743
ENSMUSG00000034566	protein_coding	Atp5h	ATP5PD	8.38865	0.0794541	Yes	Yes	0.148286	0.0790844	0.566874	n	0.188929	1.75602
ENSMUSG00000022890	protein_coding	Atp5j	ATP5PF	7.12478	0.168335	Yes	Yes	0.0287286	0.709602	0.96434	n	0.0487586	0.372391
ENSMUSG00000022956	protein_coding	Atp5o	ATP5PO	7.10666	0.0906745	Yes	Yes	-0.0398103	0.627367	0.944439	n	-0.0547311	-0.485436
ENSMUSG00000116933	protein_coding	Atp5o	ATP5PO	0	0	No	No
ENSMUSG00000064357	protein_coding	mt-Atp6	ATP6	7.94713	4.33072	Yes	Yes	-0.00414231	0.863387	0.987703	n	0.0120638	-0.172064
ENSMUSG00000019087	protein_coding	Atp6ap1	ATP6AP1	5.06915	0.305895	Yes	Yes	0.013561	0.844987	0.983813	n	0.0274957	0.195518
ENSMUSG00000078958	protein_coding	Atp6ap1l	ATP6AP1L	0	0	Yes	Yes
ENSMUSG00000031007	protein_coding	Atp6ap2	ATP6AP2	2.80321	0.189826	Yes	Yes	-0.00298063	0.956117	0.994173	n	-0.0350665	-0.0550267
ENSMUSG00000019302	protein_coding	Atp6v0a1	ATP6V0A1	0.218387	0.280036	Yes	Yes	-0.00385806	0.512939	1.01	n	-0.0368128	-0.654268
ENSMUSG00000038023	protein_coding	Atp6v0a2	ATP6V0A2	4.21526	0.733448	Yes	Yes	0.108253	0.181592	0.749222	n	0.327049	1.33587
ENSMUSG00000038600	protein_coding	Atp6v0a4	ATP6V0A4	0	0	Yes	Yes
ENSMUSG00000033379	protein_coding	Atp6v0b	ATP6V0B	4.73647	0.190723	Yes	Yes	0.130634	0.123798	0.662119	n	0.29468	1.53902
ENSMUSG00000024121	protein_coding	Atp6v0c	ATP6V0C	6.14689	0.15117	Yes	Yes	0.0826016	0.311527	0.852643	n	0.159424	1.01202
ENSMUSG00000013160	protein_coding	Atp6v0d1	ATP6V0D1	3.33819	0.248303	Yes	Yes	0.0257334	0.649233	0.949475	n	0.0322535	0.454829
ENSMUSG00000028238	protein_coding	Atp6v0d2	ATP6V0D2	0.0169314	0.00260022	Yes	Yes	-0.000371266	0.952274	1.01	n	0.00354984	-0.0598509
ENSMUSG00000015575	protein_coding	Atp6v0e	ATP6V0E1	6.62378	0.102379	Yes	Yes	0.336774	0.00561454	0.160737	n	0.389313	2.76948
ENSMUSG00000039347	protein_coding	Atp6v0e2	ATP6V0E2	0.0810504	0.060523	Yes	Yes	-0.000396002	0.952267	1.01	n	-0.0251965	-0.0598603
ENSMUSG00000052459	protein_coding	Atp6v1a	ATP6V1A	2.56524	0.974697	Yes	Yes	0.0409935	0.368267	0.875504	n	0.174382	0.899724
ENSMUSG00000006269	protein_coding	Atp6v1b1	ATP6V1B1	0	0	Yes	Yes
ENSMUSG00000006273	protein_coding	Atp6v1b2	ATP6V1B2	3.56194	0.443178	Yes	Yes	-0.0387969	0.475492	0.909274	n	-0.133817	-0.713572
ENSMUSG00000022295	protein_coding	Atp6v1c1	ATP6V1C1	3.76634	0.383065	Yes	Yes	-0.0668657	0.289344	0.841601	n	-0.26555	-1.05956
ENSMUSG00000020566	protein_coding	Atp6v1c2	ATP6V1C2	0.070645	0.0948236	Yes	Yes	-0.000387237	0.952267	1.01	n	-0.0216057	-0.0598601
ENSMUSG00000021114	protein_coding	Atp6v1d	ATP6V1D	3.27826	0.265146	Yes	Yes	0.0406194	0.576819	0.937975	n	0.0888651	0.558038
ENSMUSG00000019210	protein_coding	Atp6v1e1	ATP6V1E1	5.04295	0.096617	Yes	Yes	0.0940005	0.250267	0.816316	n	0.17026	1.1497
ENSMUSG00000053375	protein_coding	Atp6v1e2	ATP6V1E2	0	0	Yes	Yes
ENSMUSG00000004285	protein_coding	Atp6v1f	ATP6V1F	7.59272	0.0441051	Yes	Yes	0.0604574	0.434945	0.897912	n	0.100739	0.780758
ENSMUSG00000090685	protein_coding	Atp6v1fnb	ATP6V1FNB	0.495847	0.646346	Yes	Yes	0.00174989	0.835381	1.01	n	0.0288058	0.207806
ENSMUSG00000039105	protein_coding	Atp6v1g1	ATP6V1G1	4.67339	0.167489	Yes	Yes	0.00798816	0.912568	0.990643	n	0.0427853	0.1098
ENSMUSG00000024403	protein_coding	Atp6v1g2	ATP6V1G2	0.487321	0.488772	Yes	Yes	0.0126554	0.181237	1.01	n	0.198162	1.33696
ENSMUSG00000026394	protein_coding	Atp6v1g3	ATP6V1G3	0.220425	0.1185	Yes	Yes	-0.0104475	0.279335	1.01	n	-0.111868	-1.08181
ENSMUSG00000033793	protein_coding	Atp6v1h	ATP6V1H	3.86711	0.197552	Yes	Yes	0.0458089	0.472601	0.908893	n	0.10337	0.718254
ENSMUSG00000033792	protein_coding	Atp7a	ATP7A	1.50993	0.472714	Yes	Yes	0.00471094	0.886338	0.989472	n	-0.00424729	0.14294
ENSMUSG00000006567	protein_coding	Atp7b	ATP7B	0.0920504	0.0851559	Yes	Yes	-0.00393226	0.463905	1.01	n	-0.0390739	-0.732431
ENSMUSG00000064356	protein_coding	mt-Atp8	ATP8	8.48559	0.0762733	Yes	Yes	-0.00534577	0.940173	0.99262	n	0.0174471	-0.075053
ENSMUSG00000037685	protein_coding	Atp8a1	ATP8A1	2.80889	0.520531	Yes	Yes	0.0477959	0.392164	0.881428	n	0.112215	0.8557
ENSMUSG00000021983	protein_coding	Atp8a2	ATP8A2	0.427531	0.21791	Yes	Yes	0.00443721	0.830881	0.979648	n	0.00780105	0.213572
ENSMUSG00000039529	protein_coding	Atp8b1	ATP8B1	0	0	Yes	Yes
ENSMUSG00000060671	protein_coding	Atp8b2	ATP8B2	3.15585	1.41613	Yes	Yes	0.0403703	0.278798	0.833914	n	0.271064	1.08302
ENSMUSG00000003341	protein_coding	Atp8b3	ATP8B3	0	0	Yes	Yes
ENSMUSG00000060131	protein_coding	Atp8b4	ATP8B4	5.11088	0.177513	Yes	Yes	0.360221	0.00703904	0.186207	n	0.380765	2.69499
ENSMUSG00000028457	protein_coding	Atp8b5	ATP8B5P	0.00829386	0.00130697	Yes	Yes	0.00275531	0.940225	1.01	n	0.00722374	0.0749873
ENSMUSG00000027546	protein_coding	Atp9a	ATP9A	0.223515	0.237205	Yes	Yes	-0.00888389	0.233474	1.01	n	-0.0913407	-1.19146
ENSMUSG00000024566	protein_coding	Atp9b	ATP9B	3.35045	0.420031	Yes	Yes	-0.187782	0.0274561	0.373026	n	-0.38396	-2.20497
ENSMUSG00000028710	protein_coding	Atpaf1	ATPAF1	2.83058	0.465164	Yes	Yes	-0.0209225	0.608185	0.942174	n	0.00582209	-0.512666
ENSMUSG00000042709	protein_coding	Atpaf2	ATPAF2	3.96789	0.279887	Yes	Yes	-0.0314945	0.552634	0.932936	n	-0.185376	-0.593818
ENSMUSG00000039065	protein_coding	Atpsckmt	ATPSCKMT	2.80108	0.599609	Yes	Yes	0.000272707	0.999865	0.999924	n	0.167937	0.000169027
ENSMUSG00000032409	protein_coding	Atr	ATR	1.88612	0.281359	Yes	Yes	-0.00174522	0.970925	0.99745	n	0.0173967	-0.0364482
ENSMUSG00000013622	protein_coding	Atraid	ATRAID	4.70187	0.166522	Yes	Yes	0.00769587	0.908342	0.990643	n	0.0927561	0.11513
ENSMUSG00000025646	protein_coding	Atrip	ATRIP	3.66755	0.713152	Yes	Yes	-0.0150503	0.762594	0.969425	n	-0.167825	-0.302076
ENSMUSG00000027312	protein_coding	Atrn	ATRN	1.82582	0.521883	Yes	Yes	-0.0140129	0.711258	0.964772	n	-0.142649	-0.370167
ENSMUSG00000054843	protein_coding	Atrnl1	ATRNL1	0.0743262	0.0347931	Yes	Yes	0.00461087	0.598861	1.01	n	-0.0192962	0.526039
ENSMUSG00000031229	protein_coding	Atrx	ATRX	4.66232	0.159233	Yes	Yes	0.110664	0.181719	0.749222	n	0.25527	1.33548
ENSMUSG00000046876	protein_coding	Atxn1	ATXN1	4.38417	0.410336	Yes	Yes	0.224555	0.0357532	0.414483	n	0.374269	2.09972
ENSMUSG00000016541	protein_coding	Atxn10	ATXN10	4.77947	0.084356	Yes	Yes	-0.065111	0.405812	0.885462	n	-0.111637	-0.831287
ENSMUSG00000069895	protein_coding	Atxn1l	ATXN1L	1.71378	0.534596	Yes	Yes	0.0770188	0.129346	0.670702	n	0.421008	1.51668
ENSMUSG00000042605	protein_coding	Atxn2	ATXN2	3.36104	0.775532	Yes	Yes	-0.04121	0.358704	0.871761	n	-0.0956765	-0.917837
ENSMUSG00000032637	protein_coding	Atxn2l	ATXN2L	7.17055	0.0782912	Yes	Yes	0.0852442	0.306044	0.852418	n	0.133107	1.02356
ENSMUSG00000021189	protein_coding	Atxn3	ATXN3	1.83522	1.01345	Yes	Yes	0.0204031	0.500409	0.919304	n	0.137553	0.673847
ENSMUSG00000021738	protein_coding	Atxn7	ATXN7	2.21574	0.768788	Yes	Yes	0.0126081	0.745655	0.968322	n	0.0895362	0.324374
ENSMUSG00000020564	protein_coding	Atxn7l1	ATXN7L1	5.33016	0.377031	Yes	Yes	0.00846897	0.895878	0.990643	n	-0.00287751	0.130871
ENSMUSG00000048997	protein_coding	Atxn7l2	ATXN7L2	1.51805	0.414208	Yes	Yes	0.0395132	0.249256	0.816206	n	0.311726	1.15216
ENSMUSG00000059995	protein_coding	Atxn7l3	ATXN7L3	1.98324	0.33885	Yes	Yes	-0.159429	0.0183266	0.310561	n	-0.432241	-2.35895
ENSMUSG00000074748	protein_coding	Atxn7l3b	ATXN7L3B	3.21133	0.283359	Yes	Yes	-0.0152583	0.819827	0.977929	n	-0.0220783	-0.227768
ENSMUSG00000021460	protein_coding	Auh	AUH	4.65704	0.215544	Yes	Yes	-0.00712815	0.95167	0.994063	n	0.0359283	-0.0606103
ENSMUSG00000078521	protein_coding	Aunip	AUNIP	0.697293	0.725992	Yes	Yes	-0.0138721	0.278373	1.01	n	-0.14066	-1.08398
ENSMUSG00000068328	protein_coding	Aup1	AUP1	7.70151	0.0595104	Yes	Yes	-0.0433783	0.587901	0.938506	n	-0.0693867	-0.54188
ENSMUSG00000027496	protein_coding	Aurka	AURKA	1.2212	0.911295	Yes	Yes	-0.0257486	0.168077	0.728889	n	-0.27166	-1.37841
ENSMUSG00000065990	protein_coding	Aurkaip1	AURKAIP1	5.65058	0.126575	Yes	Yes	0.042235	0.575328	0.937975	n	0.072083	0.560221
ENSMUSG00000020897	protein_coding	Aurkb	AURKB	2.09225	1.1744	Yes	Yes	-0.0173052	0.512587	0.924289	n	-0.202936	-0.654814
ENSMUSG00000070837	protein_coding	Aurkc	AURKC	0	0	Yes	Yes
ENSMUSG00000029673	protein_coding	Auts2	AUTS2	0.263947	0.718054	Yes	Yes	0.00742677	0.414025	1.01	n	0.0303892	0.816832
ENSMUSG00000003604	protein_coding	Aven	AVEN	1.30057	0.708156	Yes	Yes	-0.00796757	0.786561	0.970136	n	0.046277	-0.270779
ENSMUSG00000025432	protein_coding	Avil	AVIL	0.0159235	0.00481759	Yes	Yes	-0.000325565	0.952269	1.01	n	-0.0108738	-0.059857
ENSMUSG00000029787	protein_coding	Avl9	AVL9	3.83516	0.602276	Yes	Yes	0.00797267	0.879195	0.987703	n	-0.0297131	0.151989
ENSMUSG00000037727	protein_coding	Avp	AVP	0	0	Yes	Yes
ENSMUSG00000018821	protein_coding	Avpi1	AVPI1	1.68857	0.992264	Yes	Yes	-0.0245348	0.276497	0.832611	n	-0.183014	-1.08822
ENSMUSG00000020123	protein_coding	Avpr1a	AVPR1A	0	0	Yes	Yes
ENSMUSG00000026432	protein_coding	Avpr1b	AVPR1B	0	0	Yes	Yes
ENSMUSG00000031390	protein_coding	Avpr2	AVPR2	1.42544	0.898653	Yes	Yes	-0.0057377	0.77067	0.969493	n	-0.0444376	-0.291498
ENSMUSG00000015665	protein_coding	Awat1	AWAT1	0	0	Yes	Yes
ENSMUSG00000031220	protein_coding	Awat2	AWAT2	0.131558	0.0681949	Yes	Yes	-0.00569112	0.403162	1.01	n	-0.0558426	-0.835987
ENSMUSG00000026601	protein_coding	Axdnd1	AXDND1	0.185751	0.114882	Yes	Yes	-0.0027415	0.698387	1.01	n	-0.0345868	-0.387499
ENSMUSG00000024182	protein_coding	Axin1	AXIN1	2.2564	0.866723	Yes	Yes	0.00799738	0.830506	0.979648	n	0.0448324	0.214052
ENSMUSG00000000142	protein_coding	Axin2	AXIN2	2.32807	0.983332	Yes	Yes	-0.035398	0.247229	0.815302	n	-0.190854	-1.15711
ENSMUSG00000002602	protein_coding	Axl	AXL	1.76036	1.25745	Yes	Yes	0.00768563	0.75697	0.969181	n	0.098294	0.309462
ENSMUSG00000037053	protein_coding	Azgp1	AZGP1	0.138644	0.117549	Yes	Yes	0.00104513	0.940223	1.01	n	0.0108347	0.0749897
ENSMUSG00000039285	protein_coding	Azi2	AZI2	5.11534	0.13875	Yes	Yes	-0.0172674	0.794616	0.972186	n	-0.0259964	-0.260321
ENSMUSG00000037458	protein_coding	Azin1	AZIN1	3.57513	1.02856	Yes	Yes	0.080634	0.250797	0.816316	n	0.302325	1.14841
ENSMUSG00000028789	protein_coding	Azin2	AZIN2	0.0461374	0.0123199	Yes	Yes	0.00226137	0.940227	1.01	n	2.20183e-05	0.0749848
ENSMUSG00000060802	protein_coding	B2m	B2M	10.6224	0.0350028	Yes	Yes	0.0162659	0.821521	0.978122	n	0.0190855	0.225589
ENSMUSG00000043300	protein_coding	B3galnt1	B3GALNT1	0	0	Yes	Yes
ENSMUSG00000039242	protein_coding	B3galnt2	B3GALNT2	3.61503	1.13573	Yes	Yes	0.00221656	0.961381	0.995643	n	-0.0677915	0.0484209
ENSMUSG00000034780	protein_coding	B3galt1	B3GALT1	0	0	Yes	Yes
ENSMUSG00000033849	protein_coding	B3galt2	B3GALT2	0.322827	0.100255	Yes	Yes	0.00776458	0.724202	0.966144	n	0.135299	0.352849
ENSMUSG00000067370	protein_coding	B3galt4	B3GALT4	2.53545	1.13329	Yes	Yes	0.00775624	0.827438	0.979305	n	-0.0596622	0.217989
ENSMUSG00000074892	protein_coding	B3galt5	B3GALT5	0.0335066	0.0213312	Yes	Yes	0.00293183	0.940225	1.01	n	0.00722374	0.0749873
ENSMUSG00000050796	protein_coding	B3galt6	B3GALT6	1.70111	0.701017	Yes	Yes	-0.0056449	0.840489	0.982288	n	-0.215815	-0.201268
ENSMUSG00000045994	protein_coding	B3gat1	B3GAT1	0	0	Yes	Yes
ENSMUSG00000026156	protein_coding	B3gat2	B3GAT2	0.365074	0.168766	Yes	Yes	-0.0311994	0.0467098	0.456945	n	-0.305446	-1.98892
ENSMUSG00000071649	protein_coding	B3gat3	B3GAT3	3.68064	0.162116	Yes	Yes	0.230506	0.0360576	0.415258	n	0.38148	2.09628
ENSMUSG00000051950	protein_coding	B3glct	B3GLCT	0.994903	0.674773	Yes	Yes	0.0187004	0.424928	0.895677	n	0.247198	0.797901
ENSMUSG00000051650	protein_coding	B3gnt2	B3GNT2	3.38718	0.944493	Yes	Yes	0.0608266	0.150059	0.707418	n	0.393857	1.43932
ENSMUSG00000031803	protein_coding	B3gnt3	B3GNT3	1.10811	0.557373	Yes	Yes	0.0111874	0.608165	0.942174	n	0.0600942	0.512695
ENSMUSG00000029431	protein_coding	B3gnt4	B3GNT4	0.0354669	0.0239001	Yes	Yes	-0.000358738	0.952269	1.01	n	-0.0144242	-0.0598577
ENSMUSG00000022686	protein_coding	B3gnt5	B3GNT5	3.72745	0.767154	Yes	Yes	0.0576109	0.240869	0.810886	n	0.423786	1.17282
ENSMUSG00000074004	protein_coding	B3gnt6	B3GNT6	0.136385	0.146733	Yes	Yes	-0.00212424	0.666332	1.01	n	-0.00829353	-0.431188
ENSMUSG00000079445	protein_coding	B3gnt7	B3GNT7	0.185033	0.108999	Yes	Yes	-0.00705115	0.282291	1.01	n	-0.0694118	-1.07519
ENSMUSG00000059479	protein_coding	B3gnt8	B3GNT8	0.0604292	0.0100896	Yes	Yes	-0.00251425	0.771259	1.01	n	-0.0276013	-0.290729
ENSMUSG00000069920	protein_coding	B3gnt9	B3GNT9	0.573449	0.35787	Yes	Yes	-0.00241199	0.861574	1.01	n	-0.0156328	-0.174371
ENSMUSG00000046605	protein_coding	B3gntl1	B3GNTL1	2.4607	0.793018	Yes	Yes	0.0274646	0.452255	0.903765	n	0.150078	0.75166
ENSMUSG00000006731	protein_coding	B4galnt1	B4GALNT1	7.6847	0.0281968	Yes	Yes	-0.346428	0.000248345	0.0288131	n	-0.359371	-3.66396
ENSMUSG00000013418	protein_coding	B4galnt2	B4GALNT2	0.106435	0.142427	Yes	Yes	0.00308384	0.833807	1.01	n	-0.0162258	0.209822
ENSMUSG00000041372	protein_coding	B4galnt3	B4GALNT3	0	0	Yes	Yes
ENSMUSG00000055629	protein_coding	B4galnt4	B4GALNT4	0.389468	0.424049	Yes	Yes	-0.00516947	0.695028	1.01	n	-0.107457	-0.39204
ENSMUSG00000028413	protein_coding	B4galt1	B4GALT1	5.44452	0.111801	Yes	Yes	-0.00183556	0.986678	0.999175	n	-0.00367348	-0.016698
ENSMUSG00000028541	protein_coding	B4galt2	B4GALT2	0	0	Yes	Yes
ENSMUSG00000052423	protein_coding	B4galt3	B4GALT3	4.16942	0.534715	Yes	Yes	-0.00702618	0.895181	0.990643	n	-0.0329062	-0.131751
ENSMUSG00000022793	protein_coding	B4galt4	B4GALT4	0.131205	0.159214	Yes	Yes	0.00441766	0.381313	1.01	n	0.0607798	0.87548
ENSMUSG00000017929	protein_coding	B4galt5	B4GALT5	3.82015	1.19013	Yes	Yes	0.0834676	0.0949042	0.602179	n	0.317127	1.67008
ENSMUSG00000056124	protein_coding	B4galt6	B4GALT6	0.0265519	0.00185826	Yes	Yes	-0.000359785	0.943444	1.01	n	-0.000109672	-0.0709414
ENSMUSG00000021504	protein_coding	B4galt7	B4GALT7	4.03578	0.166024	Yes	Yes	-0.130611	0.106463	0.629962	n	-0.254649	-1.6143
ENSMUSG00000047379	protein_coding	B4gat1	B4GAT1	0.913438	0.999507	Yes	Yes	-0.00888508	0.449498	0.903096	n	-0.0869526	-0.756252
ENSMUSG00000001039	protein_coding	B9d1	B9D1	0.148549	0.211011	Yes	Yes	-0.00374517	0.581434	1.01	n	-0.0183475	-0.551292
ENSMUSG00000063439	protein_coding	B9d2	B9D2	3.46879	0.459742	Yes	Yes	-0.0327	0.46043	0.904988	n	-0.0834816	-0.73814
ENSMUSG00000022296	protein_coding	Baalc	BAALC	0	0	Yes	Yes
ENSMUSG00000039653	protein_coding	Baat	BAAT	0	0	Yes	Yes
ENSMUSG00000031820	protein_coding	Babam1	BABAM1	5.04434	0.144777	Yes	Yes	0.103738	0.195229	0.767052	n	0.210411	1.29526
ENSMUSG00000052139	protein_coding	Babam2	BABAM2	4.79997	0.253759	Yes	Yes	0.0600617	0.422621	0.894914	n	0.087837	0.801882
ENSMUSG00000032086	protein_coding	Bace1	BACE1	1.38661	1.15831	Yes	Yes	-0.00603299	0.808135	0.975638	n	-0.0472477	-0.242833
ENSMUSG00000089810	antisense	Gm16536	BACE1-AS	0.405118	0.421809	Yes	Yes	0.000695715	0.932262	1.01	n	-0.0760209	0.0849991
ENSMUSG00000040605	protein_coding	Bace2	BACE2	0.00277582	0.000146398	Yes	Yes	-0.000328311	0.95227	1.01	n	-0.00724267	-0.0598558
ENSMUSG00000025612	protein_coding	Bach1	BACH1	1.36106	1.13324	Yes	Yes	-0.000822445	0.967279	0.996156	n	0.164603	-0.0410216
ENSMUSG00000040270	protein_coding	Bach2	BACH2	4.73605	1.09171	Yes	Yes	0.0305161	0.591389	0.940454	n	0.173892	0.536824
ENSMUSG00000024959	protein_coding	Bad	BAD	3.42812	0.522015	Yes	Yes	0.130518	0.0363696	0.415258	n	0.39773	2.09277
ENSMUSG00000028416	protein_coding	Bag1	BAG1	3.28936	0.549351	Yes	Yes	0.0982264	0.0742544	0.550336	n	0.159956	1.78504
ENSMUSG00000042215	protein_coding	Bag2	BAG2	1.07498	0.648064	Yes	Yes	0.0168949	0.399624	0.8833	n	0.0479234	0.842292
ENSMUSG00000030847	protein_coding	Bag3	BAG3	1.55211	0.599918	Yes	Yes	0.00593946	0.846335	0.984054	n	0.0559971	0.193797
ENSMUSG00000037316	protein_coding	Bag4	BAG4	1.92383	1.05572	Yes	Yes	-0.0190872	0.636707	0.944663	n	-0.253425	-0.472308
ENSMUSG00000049792	protein_coding	Bag5	BAG5	2.53613	0.424807	Yes	Yes	0.0867718	0.0727719	0.547697	n	0.3031	1.79426
ENSMUSG00000024392	protein_coding	Bag6	BAG6	4.81918	0.398233	Yes	Yes	-0.880391	0.000576812	0.0451126	n	-0.658707	-3.44229
ENSMUSG00000039741	protein_coding	Bahcc1	BAHCC1	0.00620581	0.000219009	Yes	Yes	-0.000273961	0.952273	1.01	n	-6.11117e-05	-0.0598521
ENSMUSG00000040007	protein_coding	Bahd1	BAHD1	0.965069	0.282019	Yes	Yes	-0.0216347	0.450472	0.903707	n	-0.115616	-0.754629
ENSMUSG00000025372	protein_coding	Baiap2	BAIAP2	2.41599	1.0961	Yes	Yes	0.0459695	0.163084	0.724773	n	0.101564	1.39477
ENSMUSG00000038859	protein_coding	Baiap2l1	BAIAP2L1	0.0882025	0.0532524	Yes	Yes	0.000608032	0.943481	1.01	n	0.0161247	0.070896
ENSMUSG00000018126	protein_coding	Baiap2l2	BAIAP2L2	0.0763472	0.0591627	Yes	Yes	0.00423564	0.526293	1.01	n	0.0581816	0.633675
ENSMUSG00000047507	protein_coding	Baiap3	BAIAP3	4.79893	0.59566	Yes	Yes	1.3155	1.41085e-07	7.2511e-05	up	1.00727	5.26383
ENSMUSG00000057789	protein_coding	Bak1	BAK1	4.24059	0.352746	Yes	Yes	0.00830195	0.88785	0.990156	n	0.0241937	0.141025
ENSMUSG00000024232	protein_coding	Bambi	BAMBI	0.188488	0.0944341	Yes	Yes	-0.0178889	0.22916	1.01	n	-0.224747	-1.20253
ENSMUSG00000024844	protein_coding	Banf1	BANF1	7.37829	0.0415061	Yes	Yes	-0.0712093	0.382519	0.876993	n	-0.117234	-0.873265
ENSMUSG00000037307	protein_coding	Banf2	BANF2	0	0	Yes	Yes
ENSMUSG00000037922	protein_coding	Bank1	BANK1	0.399905	0.223019	Yes	Yes	0.0106669	0.421067	1.01	n	0.115173	0.804571
ENSMUSG00000025316	protein_coding	Banp	BANP	3.16022	1.07777	Yes	Yes	0.0793035	0.0417368	0.437345	n	0.23766	2.03614
ENSMUSG00000021901	protein_coding	Bap1	BAP1	3.50012	0.726527	Yes	Yes	-0.0109437	0.835442	0.981039	n	-0.0336489	-0.207727
ENSMUSG00000026196	protein_coding	Bard1	BARD1	0.985668	0.213653	Yes	Yes	-0.0191253	0.535142	0.927455	n	-0.212623	-0.620175
ENSMUSG00000026805	protein_coding	Barhl1	BARHL1	0	0	Yes	Yes
ENSMUSG00000034384	protein_coding	Barhl2	BARHL2	0.0100022	0.00190085	Yes	Yes	-0.00290119	0.845634	1.01	n	-0.0073258	-0.194693
ENSMUSG00000021381	protein_coding	Barx1	BARX1	0	0	Yes	Yes
ENSMUSG00000032033	protein_coding	Barx2	BARX2	0	0	Yes	Yes
ENSMUSG00000045763	protein_coding	Basp1	BASP1	0.0488903	0.0271882	Yes	Yes	0.0026215	0.940228	1.01	n	-0.00354856	0.0749833
ENSMUSG00000034266	protein_coding	Batf	BATF	4.93405	0.221955	Yes	Yes	0.0537478	0.429192	0.896533	n	0.155713	0.790575
ENSMUSG00000039699	protein_coding	Batf2	BATF2	0	0	Yes	Yes
ENSMUSG00000026630	protein_coding	Batf3	BATF3	0.353761	0.447804	Yes	Yes	-0.00345918	0.620824	1.01	n	-0.0366587	-0.494683
ENSMUSG00000003873	protein_coding	Bax	BAX	6.11423	0.0481602	Yes	Yes	0.163835	0.0779928	0.563438	n	0.218638	1.76245
ENSMUSG00000035021	protein_coding	Baz1a	BAZ1A	2.77102	0.567075	Yes	Yes	0.0129862	0.823805	0.978934	n	0.0262983	0.222654
ENSMUSG00000002748	protein_coding	Baz1b	BAZ1B	2.73942	0.246498	Yes	Yes	0.0997787	0.198338	0.77004	n	0.237591	1.2863
ENSMUSG00000040054	protein_coding	Baz2a	BAZ2A	4.12067	0.212748	Yes	Yes	0.0862925	0.274645	0.831972	n	0.182881	1.09243
ENSMUSG00000026987	protein_coding	Baz2b	BAZ2B	2.24797	0.907247	Yes	Yes	-0.0257346	0.443365	0.899827	n	-0.206344	-0.766522
ENSMUSG00000002083	protein_coding	Bbc3	BBC3	1.78601	0.676432	Yes	Yes	-0.00513614	0.854147	0.985401	n	-0.00103903	-0.18383
ENSMUSG00000084957	protein_coding	Bbip1	BBIP1	4.08211	0.22078	Yes	Yes	0.0548445	0.380633	0.876993	n	0.181673	0.87673
ENSMUSG00000057265	protein_coding	Bbof1	BBOF1	0.463529	0.200453	Yes	Yes	-0.000672664	0.984209	1.01	n	-0.145691	-0.0197922
ENSMUSG00000041660	protein_coding	Bbox1	BBOX1	0	0	Yes	Yes
ENSMUSG00000006464	protein_coding	Bbs1	BBS1	0.592234	0.348946	Yes	Yes	0.000384575	0.985479	1.01	n	0.112658	0.0182008
ENSMUSG00000035759	protein_coding	Bbs10	BBS10	0.180801	0.148713	Yes	Yes	-0.000902289	0.904911	1.01	n	0.0476247	-0.11946
ENSMUSG00000051444	protein_coding	Bbs12	BBS12	0.606985	0.396979	Yes	Yes	0.00310246	0.861	1.01	n	0.0506985	0.175102
ENSMUSG00000031755	protein_coding	Bbs2	BBS2	1.19522	0.834337	Yes	Yes	-0.0229129	0.2802	0.835517	n	-0.277326	-1.07987
ENSMUSG00000025235	protein_coding	Bbs4	BBS4	1.3174	0.945081	Yes	Yes	0.0346302	0.1801	0.746363	n	0.365541	1.34045
ENSMUSG00000063145	protein_coding	Bbs5	BBS5	0.578766	0.492785	Yes	Yes	-0.00693135	0.521058	1.01	n	-0.0703158	-0.641715
ENSMUSG00000037325	protein_coding	Bbs7	BBS7	0.09911	0.0664434	Yes	Yes	-7.44486e-05	0.961171	1.01	n	0.0207416	-0.0486847
ENSMUSG00000035919	protein_coding	Bbs9	BBS9	3.69954	0.304849	Yes	Yes	-0.0562552	0.337833	0.862567	n	-0.235396	-0.958456
ENSMUSG00000022641	protein_coding	Bbx	BBX	3.23348	0.266285	Yes	Yes	0.001843	0.975001	0.997811	n	-0.0528203	0.0313363
ENSMUSG00000002980	protein_coding	Bcam	BCAM	0	0	Yes	Yes
ENSMUSG00000004892	protein_coding	Bcan	BCAN	0.336829	0.221466	Yes	Yes	0.000810479	0.93135	1.01	n	0.0148095	0.0861469
ENSMUSG00000020650	protein_coding	Bcap29	BCAP29	3.97102	0.497201	Yes	Yes	-0.124035	0.0590224	0.50358	n	-0.326652	-1.88803
ENSMUSG00000002015	protein_coding	Bcap31	BCAP31	6.14062	0.098423	Yes	Yes	0.133106	0.144812	0.698867	n	0.215356	1.4581
ENSMUSG00000031955	protein_coding	Bcar1	BCAR1	0.0597836	0.0679076	Yes	Yes	0.00459208	0.489582	1.01	n	0.0840877	0.690975
ENSMUSG00000028121	protein_coding	Bcar3	BCAR3	0	0	Yes	Yes
ENSMUSG00000013523	protein_coding	Bcas1	BCAS1	0	0	Yes	Yes
ENSMUSG00000005687	protein_coding	Bcas2	BCAS2	4.90806	0.10016	Yes	Yes	0.20448	0.0523508	0.480053	n	0.28021	1.94024
ENSMUSG00000059439	protein_coding	Bcas3	BCAS3	4.64847	0.768015	Yes	Yes	0.0205188	0.697798	0.962362	n	0.0971337	0.388295
ENSMUSG00000030268	protein_coding	Bcat1	BCAT1	0.542872	0.502573	Yes	Yes	-0.0134542	0.353233	1.01	n	-0.0167025	-0.928337
ENSMUSG00000030826	protein_coding	Bcat2	BCAT2	3.28414	0.532674	Yes	Yes	0.0238573	0.570019	0.937473	n	0.0925894	0.568023
ENSMUSG00000030983	protein_coding	Bccip	BCCIP	4.5287	0.385437	Yes	Yes	-0.024907	0.698305	0.962362	n	-0.130611	-0.38761
ENSMUSG00000037525	protein_coding	Bcdin3d	BCDIN3D	2.045	0.656617	Yes	Yes	0.0161694	0.629654	0.944663	n	0.169971	0.482214
ENSMUSG00000027792	protein_coding	Bche	BCHE	0	0	Yes	Yes
ENSMUSG00000060376	protein_coding	Bckdha	BCKDHA	3.07853	0.275692	Yes	Yes	-0.0415674	0.469127	0.908212	n	-0.18846	-0.723901
ENSMUSG00000032263	protein_coding	Bckdhb	BCKDHB	1.7466	0.685697	Yes	Yes	-0.030215	0.314966	0.853156	n	-0.18975	-1.00486
ENSMUSG00000030802	protein_coding	Bckdk	BCKDK	4.00662	0.265687	Yes	Yes	-0.492976	0.00711516	0.187302	n	-0.568689	-2.69141
ENSMUSG00000028191	protein_coding	Bcl10	BCL10	3.46007	0.294769	Yes	Yes	0.0979608	0.162064	0.723689	n	0.220656	1.39816
ENSMUSG00000000861	protein_coding	Bcl11a	BCL11A	0	0	Yes	Yes
ENSMUSG00000048251	protein_coding	Bcl11b	BCL11B	3.97013	0.197346	Yes	Yes	0.227114	0.0425956	0.442052	n	0.361193	2.02765
ENSMUSG00000057329	protein_coding	Bcl2	BCL2	4.06506	0.143213	Yes	Yes	-0.0999075	0.245249	0.813557	n	-0.163383	-1.16197
ENSMUSG00000089929	protein_coding	Bcl2a1b	BCL2A1	4.93221	0.319234	Yes	Yes	0.777905	0.000736559	0.0523005	n	0.663372	3.3756
ENSMUSG00000099974	protein_coding	Bcl2a1d	BCL2A1	2.42096	1.04795	Yes	No	0.0789283	0.0196601	0.321044	n	0.638834	2.33277
ENSMUSG00000102037	protein_coding	Bcl2a1a	BCL2A1	0.43457	0.61371	Yes	No	0.00564364	0.425666	1.01	n	0.07553	0.796629
ENSMUSG00000007659	protein_coding	Bcl2l1	BCL2L1	4.4402	0.37357	Yes	Yes	0.0350048	0.574303	0.937975	n	0.0985019	0.561726
ENSMUSG00000032191	protein_coding	Bcl2l10	BCL2L10	0	0	Yes	Yes
ENSMUSG00000027381	protein_coding	Bcl2l11	BCL2L11	3.85748	0.322972	Yes	Yes	0.15363	0.0804896	0.569655	n	0.319769	1.74785
ENSMUSG00000003190	protein_coding	Bcl2l12	BCL2L12	3.24238	0.329139	Yes	Yes	0.0750526	0.168079	0.728889	n	0.348296	1.3784
ENSMUSG00000009112	protein_coding	Bcl2l13	BCL2L13	3.16953	0.98424	Yes	Yes	-0.0130375	0.786492	0.970136	n	-0.04509	-0.270869
ENSMUSG00000030200	protein_coding	Bcl2l14	BCL2L14	0.139119	0.114178	Yes	Yes	-0.00377868	0.590511	1.01	n	-0.0377964	-0.538095
ENSMUSG00000044165	protein_coding	Bcl2l15	BCL2L15	0.154517	0.233436	Yes	Yes	-0.000397948	0.952267	1.01	n	-0.0287873	-0.0598605
ENSMUSG00000089682	protein_coding	Bcl2l2	BCL2L2	0.136916	0.058296	Yes	Yes	0.00591775	0.433139	1.01	n	0.0595147	0.783831
ENSMUSG00000053175	protein_coding	Bcl3	BCL3	2.7039	0.699192	Yes	Yes	-0.0224348	0.555789	0.933916	n	-0.102991	-0.589108
ENSMUSG00000022508	protein_coding	Bcl6	BCL6	2.43255	0.730005	Yes	Yes	-0.00977004	0.788856	0.971179	n	-0.124649	-0.267796
ENSMUSG00000000317	protein_coding	Bcl6b	BCL6B	0.04317	0.0354093	Yes	Yes	-0.000390702	0.952266	1.01	n	-0.0287873	-0.059861
ENSMUSG00000029438	protein_coding	Bcl7a	BCL7A	1.64514	0.297943	Yes	Yes	-0.22765	0.00538561	0.157526	n	-0.641399	-2.78302
ENSMUSG00000029681	protein_coding	Bcl7b	BCL7B	4.47018	0.136121	Yes	Yes	-0.0459087	0.52066	0.926701	n	-0.119041	-0.642329
ENSMUSG00000030814	protein_coding	Bcl7c	BCL7C	1.12225	0.712057	Yes	Yes	-0.019155	0.397078	1.01	n	-0.119513	-0.846852
ENSMUSG00000038256	protein_coding	Bcl9	BCL9	1.62662	1.38791	Yes	Yes	-0.0266733	0.193016	0.765969	n	-0.232346	-1.30171
ENSMUSG00000063382	protein_coding	Bcl9l	BCL9L	4.09994	0.289493	Yes	Yes	0.0428038	0.535248	0.927455	n	0.116737	0.620016
ENSMUSG00000037608	protein_coding	Bclaf1	BCLAF1	4.6474	0.104733	Yes	Yes	-0.114352	0.189837	0.762552	n	-0.196277	-1.31106
ENSMUSG00000044150	protein_coding	Bclaf3	BCLAF3	1.84919	0.943681	Yes	Yes	0.0135322	0.625528	0.944425	n	0.220404	0.488031
ENSMUSG00000031845	protein_coding	Bco1	BCO1	0.0170223	0.00550542	Yes	Yes	-0.000340472	0.95227	1.01	n	-0.0108334	-0.059857
ENSMUSG00000032066	protein_coding	Bco2	BCO2	0.0109208	0.00226603	Yes	Yes	-0.000330604	0.95227	1.01	n	-0.00726287	-0.0598558
ENSMUSG00000040363	protein_coding	Bcor	BCOR	2.85424	0.533303	Yes	Yes	0.0433448	0.378806	0.876993	n	0.194997	0.880099
ENSMUSG00000036959	protein_coding	Bcorl1	BCORL1	1.54514	0.422285	Yes	Yes	-0.0101115	0.769882	0.969493	n	-0.124435	-0.29253
ENSMUSG00000009681	protein_coding	Bcr	BCR	1.43622	0.703763	Yes	Yes	0.00550998	0.865517	0.987703	n	0.246739	0.169355
ENSMUSG00000026172	protein_coding	Bcs1l	BCS1L	2.37122	0.797792	Yes	Yes	0.010955	0.754932	0.969149	n	0.0833184	0.312143
ENSMUSG00000046598	protein_coding	Bdh1	BDH1	5.17525	0.43304	Yes	Yes	-0.0984846	0.115513	0.64449	n	-0.282155	-1.57389
ENSMUSG00000028167	protein_coding	Bdh2	BDH2	0.240914	0.0361885	Yes	Yes	-0.00385192	0.839622	1.01	n	-0.0332873	-0.202377
ENSMUSG00000041347	protein_coding	Bdkrb1	BDKRB1	0.06708	0.0854949	Yes	Yes	-0.000384356	0.952267	1.01	n	-0.0251965	-0.0598602
ENSMUSG00000021070	protein_coding	Bdkrb2	BDKRB2	0	0	Yes	Yes
ENSMUSG00000048482	protein_coding	Bdnf	BDNF	0	0	Yes	Yes
ENSMUSG00000049658	protein_coding	Bdp1	BDP1	3.00524	0.581678	Yes	Yes	0.204791	0.0360811	0.415258	n	0.379609	2.09601
ENSMUSG00000031872	protein_coding	Bean1	BEAN1	0	0	Yes	Yes
ENSMUSG00000035086	protein_coding	Becn1	BECN1	4.96842	0.201712	Yes	Yes	0.0235887	0.740753	0.967911	n	0.0937206	0.330856
ENSMUSG00000040867	protein_coding	Begain	BEGAIN	0	0	Yes	Yes
ENSMUSG00000038214	protein_coding	Bend3	BEND3	1.0485	0.568862	Yes	Yes	-0.0261263	0.308477	0.852418	n	-0.116986	-1.01842
ENSMUSG00000092060	protein_coding	Bend4	BEND4	1.46473	0.306018	Yes	Yes	-0.0425743	0.334975	0.860806	n	-0.0897166	-0.964142
ENSMUSG00000028545	protein_coding	Bend5	BEND5	0.380139	0.360462	Yes	Yes	-0.00813448	0.585939	1.01	n	-0.118113	-0.54473
ENSMUSG00000042182	protein_coding	Bend6	BEND6	0.59705	0.670293	Yes	Yes	-0.00945143	0.448895	1.01	n	-0.0432914	-0.757258
ENSMUSG00000048186	protein_coding	Bend7	BEND7	0	0	Yes	Yes
ENSMUSG00000037418	protein_coding	Best1	BEST1	0.197558	0.0701666	Yes	Yes	-0.0107139	0.308982	1.01	n	-0.0670455	-1.01736
ENSMUSG00000052819	protein_coding	Best2	BEST2	0	0	Yes	Yes
ENSMUSG00000020169	protein_coding	Best3	BEST3	0	0	Yes	Yes
ENSMUSG00000032757	protein_coding	Bet1	BET1	2.83748	1.46549	Yes	Yes	-0.00605731	0.858989	0.987334	n	0.0175394	-0.177661
ENSMUSG00000025484	protein_coding	Bet1l	BET1L	4.09653	0.476166	Yes	Yes	0.027279	0.59003	0.940094	n	0.0863485	0.538792
ENSMUSG00000042750	protein_coding	Bex2	BEX1	0.023722	0.0106919	Yes	Yes	0.00293183	0.940225	1.01	n	0.00722374	0.0749873
ENSMUSG00000050071	protein_coding	Bex1	BEX2	0	0	Yes	Yes
ENSMUSG00000046432	protein_coding	Bex3	BEX3	4.66334	0.303306	Yes	Yes	0.093071	0.15162	0.709872	n	0.326453	1.43383
ENSMUSG00000047844	protein_coding	Bex4	BEX4	0	0	Yes	Yes
ENSMUSG00000022684	protein_coding	Bfar	BFAR	3.95686	0.195074	Yes	Yes	-0.0304471	0.627449	0.944439	n	-0.0341732	-0.48532
ENSMUSG00000027420	protein_coding	Bfsp1	BFSP1	0.0963371	0.11974	Yes	Yes	0.00488014	0.344586	1.01	n	0.114007	0.945143
ENSMUSG00000032556	protein_coding	Bfsp2	BFSP2	0.0484985	0.04469	Yes	Yes	-0.000340472	0.95227	1.01	n	-0.0108334	-0.059857
ENSMUSG00000074489	protein_coding	Bglap3	BGLAP	0.122343	0.0914998	Yes	Yes	-0.00119773	0.845635	1.01	n	-0.00371482	-0.19469
ENSMUSG00000074483	protein_coding	Bglap	BGLAP	0	0	Yes	No
ENSMUSG00000074486	protein_coding	Bglap2	BGLAP	0	0	Yes	No
ENSMUSG00000031375	protein_coding	Bgn	BGN	0.0110368	0.00231441	Yes	Yes	-0.000335383	0.95227	1.01	n	-0.00724267	-0.0598558
ENSMUSG00000052271	protein_coding	Bhlha15	BHLHA15	0.204571	0.107041	Yes	Yes	-0.00336473	0.744674	1.01	n	-0.0625755	-0.325671
ENSMUSG00000044243	protein_coding	Bhlha9	BHLHA9	0	0	Yes	Yes
ENSMUSG00000072964	protein_coding	Bhlhb9	BHLHB9	1.01027	0.441216	Yes	Yes	-0.0438874	0.0719065	0.545388	n	-0.381407	-1.79971
ENSMUSG00000025128	protein_coding	Bhlhe22	BHLHE22	0	0	Yes	Yes
ENSMUSG00000045493	protein_coding	Bhlhe23	BHLHE23	0	0	Yes	Yes
ENSMUSG00000030103	protein_coding	Bhlhe40	BHLHE40	5.06892	2.36546	Yes	Yes	1.5048	4.32828e-06	0.00137397	up	1.11782	4.59496
ENSMUSG00000030256	protein_coding	Bhlhe41	BHLHE41	0.0154462	0.000962685	Yes	Yes	-0.00297462	0.845631	1.01	n	-0.0181183	-0.194696
ENSMUSG00000074768	protein_coding	Bhmt	BHMT	0.0435304	0.00899721	Yes	Yes	-0.00209336	0.727472	1.01	n	-0.0074089	-0.34849
ENSMUSG00000042118	protein_coding	Bhmt2	BHMT2	0.150884	0.0381355	Yes	Yes	-0.000939869	0.934414	1.01	n	-0.0387315	-0.0822927
ENSMUSG00000014329	protein_coding	Bicc1	BICC1	0	0	Yes	Yes
ENSMUSG00000003452	protein_coding	Bicd1	BICD1	0.131169	0.0148358	Yes	Yes	0.000260153	0.993585	1.01	n	0.00230091	-0.00804072
ENSMUSG00000037933	protein_coding	Bicd2	BICD2	1.77912	0.443713	Yes	Yes	0.00847405	0.833831	0.980438	n	0.150363	0.20979
ENSMUSG00000041609	protein_coding	Bicdl1	BICDL1	3.40708	0.35885	Yes	Yes	0.0147759	0.750598	0.968558	n	-0.0360444	0.317852
ENSMUSG00000043782	protein_coding	Bicdl2	BICDL2	0.196443	0.439338	Yes	Yes	-0.00511169	0.19985	1.01	n	-0.0488345	-1.28198
ENSMUSG00000070808	protein_coding	Bicra	BICRA	3.67591	0.129417	Yes	Yes	-0.0142281	0.836508	0.981565	n	-0.0360613	-0.206362
ENSMUSG00000036568	protein_coding	Bicral	BICRAL	1.90168	0.822427	Yes	Yes	-0.0192965	0.568054	0.936891	n	-0.0321811	-0.570919
ENSMUSG00000004446	protein_coding	Bid	BID	3.03169	0.78287	Yes	Yes	-0.0362174	0.360257	0.873013	n	-0.255125	-0.914875
ENSMUSG00000016758	protein_coding	Bik	BIK	0.894518	0.765312	Yes	Yes	0.00783642	0.585621	1.01	n	0.00378045	0.545193
ENSMUSG00000024381	protein_coding	Bin1	BIN1	5.16461	0.144953	Yes	Yes	0.0588054	0.459737	0.904935	n	0.0787794	0.739279
ENSMUSG00000098112	protein_coding	Bin2	BIN2	7.06236	0.0389405	Yes	Yes	0.102635	0.195361	0.767052	n	0.138914	1.29488
ENSMUSG00000022089	protein_coding	Bin3	BIN3	4.55826	0.340998	Yes	Yes	-0.0444493	0.497657	0.918397	n	-0.0360314	-0.678181
ENSMUSG00000057367	protein_coding	Birc2	BIRC2	2.87795	0.442246	Yes	Yes	-0.0488013	0.394882	0.882211	n	-0.116919	-0.850798
ENSMUSG00000032000	protein_coding	Birc3	BIRC3	4.12114	0.748087	Yes	Yes	-0.0252394	0.580172	0.937975	n	-0.0691531	-0.553134
ENSMUSG00000017716	protein_coding	Birc5	BIRC5	4.16118	0.421946	Yes	Yes	-0.0261362	0.599314	0.941542	n	-0.142952	-0.525388
ENSMUSG00000024073	protein_coding	Birc6	BIRC6	5.04197	0.292722	Yes	Yes	0.149273	0.110469	0.632725	n	0.180803	1.59609
ENSMUSG00000038840	protein_coding	Birc7	BIRC7	0	0	Yes	Yes
ENSMUSG00000041684	protein_coding	Bivm	BIVM	0.993038	1.06591	Yes	Yes	0.0223893	0.181543	1.01	n	0.197777	1.33602
ENSMUSG00000067787	protein_coding	Blcap	BLCAP	2.1994	0.690649	Yes	Yes	0.0395717	0.235163	0.807033	n	0.147557	1.18716
ENSMUSG00000014453	protein_coding	Blk	BLK	0	0	Yes	Yes
ENSMUSG00000030528	protein_coding	Blm	BLM	1.54703	0.831888	Yes	Yes	-0.0378859	0.24939	0.816316	n	-0.312229	-1.15183
ENSMUSG00000020840	protein_coding	Blmh	BLMH	3.597	0.277249	Yes	Yes	0.0472734	0.40577	0.885462	n	0.190348	0.831361
ENSMUSG00000061132	protein_coding	Blnk	BLNK	0.136976	0.112909	Yes	Yes	0.0113061	0.136638	1.01	n	0.198277	1.48843
ENSMUSG00000090247	protein_coding	Bloc1s1	BLOC1S1	6.62539	0.0921929	Yes	Yes	0.0141329	0.852829	0.985199	n	0.0277914	0.18551
ENSMUSG00000057506	protein_coding	Bloc1s2	BLOC1S2	4.16245	0.280111	Yes	Yes	-0.0264482	0.633752	0.944663	n	-0.095635	-0.476453
ENSMUSG00000057667	protein_coding	Bloc1s3	BLOC1S3	1.13541	0.410942	Yes	Yes	-0.0407251	0.131061	0.673593	n	-0.229017	-1.50993
ENSMUSG00000060708	protein_coding	Bloc1s4	BLOC1S4	2.67842	0.493423	Yes	Yes	0.618996	0.00749377	0.193032	n	0.544431	2.67407
ENSMUSG00000038982	protein_coding	Bloc1s5	BLOC1S5	1.25215	0.888639	Yes	Yes	-0.0102927	0.705658	0.962805	n	-0.0351967	-0.377694
ENSMUSG00000005804	protein_coding	Bloc1s6	BLOC1S6	4.77303	0.217795	Yes	Yes	-0.181633	0.0583969	0.501877	n	-0.35231	-1.89271
ENSMUSG00000001999	protein_coding	Blvra	BLVRA	4.06035	0.259756	Yes	Yes	-0.353247	0.0153509	0.284678	n	-0.498846	-2.42399
ENSMUSG00000040466	protein_coding	Blvrb	BLVRB	2.68787	0.831149	Yes	Yes	-0.006192	0.869694	0.987703	n	-0.0925357	-0.164047
ENSMUSG00000026577	protein_coding	Blzf1	BLZF1	2.61148	0.867349	Yes	Yes	0.0206892	0.550618	0.931791	n	0.0154635	0.596834
ENSMUSG00000044117	protein_coding	Bmerb1	BMERB1	0.0293231	0.016337	Yes	Yes	-0.000356578	0.952268	1.01	n	-0.0144242	-0.0598586
ENSMUSG00000040093	protein_coding	Bmf	BMF	0.317609	0.646717	Yes	Yes	0.00303855	0.671928	1.01	n	0.085134	0.423503
ENSMUSG00000026739	protein_coding	Bmi1	BMI1	0.986225	0.966242	Yes	Yes	0.0371308	0.115885	1.01	n	0.313817	1.57228
ENSMUSG00000022098	protein_coding	Bmp1	BMP1	0.0432543	0.0117954	Yes	Yes	0.00368794	0.724995	1.01	n	0.0217935	0.351791
ENSMUSG00000030046	protein_coding	Bmp10	BMP10	0	0	Yes	Yes
ENSMUSG00000023279	protein_coding	Bmp15	BMP15	0	0	Yes	Yes
ENSMUSG00000027358	protein_coding	Bmp2	BMP2	0	0	Yes	Yes
ENSMUSG00000034663	protein_coding	Bmp2k	BMP2K	0.626839	0.224198	Yes	Yes	0.00493527	0.86597	0.987703	n	0.0819989	0.16878
ENSMUSG00000029335	protein_coding	Bmp3	BMP3	0	0	Yes	Yes
ENSMUSG00000021835	protein_coding	Bmp4	BMP4	0	0	Yes	Yes
ENSMUSG00000032179	protein_coding	Bmp5	BMP5	0	0	Yes	Yes
ENSMUSG00000039004	protein_coding	Bmp6	BMP6	0	0	Yes	Yes
ENSMUSG00000008999	protein_coding	Bmp7	BMP7	0.345211	0.353218	Yes	Yes	-0.00786469	0.51667	1.01	n	-0.0691941	-0.648486
ENSMUSG00000032726	protein_coding	Bmp8a	BMP8A	0.0424801	0.0342866	Yes	Yes	0.00434629	0.597809	1.01	n	0.0507263	0.527553
ENSMUSG00000002384	protein_coding	Bmp8b	BMP8B	0.119491	0.208902	Yes	Yes	0.00320404	0.833807	1.01	n	-0.0160297	0.209821
ENSMUSG00000031963	protein_coding	Bmper	BMPER	0	0	Yes	Yes
ENSMUSG00000021796	protein_coding	Bmpr1a	BMPR1A	0.0450773	0.0159176	Yes	Yes	0.00402082	0.623919	1.01	n	0.0471154	0.490303
ENSMUSG00000052430	protein_coding	Bmpr1b	BMPR1B	0	0	Yes	Yes
ENSMUSG00000067336	protein_coding	Bmpr2	BMPR2	0.0655235	0.0252307	Yes	Yes	-0.0148177	0.0500162	1.01	n	-0.132725	-1.95983
ENSMUSG00000030138	protein_coding	Bms1	BMS1	2.59632	0.573224	Yes	Yes	0.108699	0.0421137	0.439587	n	0.406926	2.03239
ENSMUSG00000042742	protein_coding	Bmt2	BMT2	0.324816	0.130252	Yes	Yes	0.00612884	0.694327	1.01	n	0.00812479	0.39299
ENSMUSG00000031377	protein_coding	Bmx	BMX	0.0185523	0.00653956	Yes	Yes	0.00374438	0.833801	1.01	n	0.0180994	0.209829
ENSMUSG00000025105	protein_coding	Bnc1	BNC1	0	0	Yes	Yes
ENSMUSG00000028487	protein_coding	Bnc2	BNC2	0.00894625	0.00152067	Yes	Yes	-0.000335383	0.95227	1.01	n	-0.00724267	-0.0598558
ENSMUSG00000024191	protein_coding	Bnip1	BNIP1	3.17457	0.480936	Yes	Yes	0.00351093	0.939521	0.99262	n	0.054562	0.0758725
ENSMUSG00000011958	protein_coding	Bnip2	BNIP2	4.03742	0.392219	Yes	Yes	0.172797	0.0766599	0.559048	n	0.263456	1.7704
ENSMUSG00000078566	protein_coding	Bnip3	BNIP3	1.138	1.0223	Yes	Yes	-0.00630866	0.710769	1.01	n	-0.091108	-0.370824
ENSMUSG00000022051	protein_coding	Bnip3l	BNIP3L	5.98701	0.239027	Yes	Yes	0.0264208	0.699051	0.962362	n	0.110592	0.386602
ENSMUSG00000048905	protein_coding	Bnip5	BNIP5	0.219378	0.0634189	Yes	Yes	-0.0149578	0.405756	1.01	n	-0.238902	-0.831386
ENSMUSG00000028115	protein_coding	Bnipl	BNIPL	0.134011	0.161816	Yes	Yes	-0.00401527	0.383202	1.01	n	-0.0385676	-0.872012
ENSMUSG00000022687	protein_coding	Boc	BOC	0	0	Yes	Yes
ENSMUSG00000044502	protein_coding	Bod1	BOD1	0.906344	0.807401	Yes	Yes	0.0127407	0.44516	1.01	n	0.144692	0.763508
ENSMUSG00000061755	protein_coding	Bod1l	BOD1L1	1.73888	0.151262	Yes	Yes	0.00486845	0.93265	0.99262	n	-0.0602925	0.084511
ENSMUSG00000026278	protein_coding	Bok	BOK	0	0	Yes	Yes
ENSMUSG00000015943	protein_coding	Bola1	BOLA1	3.77896	0.936263	Yes	Yes	-0.00142699	0.968425	0.996619	n	-0.0849223	-0.0395833
ENSMUSG00000047721	protein_coding	Bola2	BOLA2	6.47632	0.213847	Yes	Yes	-0.00130323	0.983899	0.999175	n	-0.010593	-0.0201811
ENSMUSG00000045160	protein_coding	Bola3	BOLA3	5.5659	0.22685	Yes	Yes	-0.055429	0.393178	0.882056	n	-0.176803	-0.853868
ENSMUSG00000025977	protein_coding	Boll	BOLL	0.33526	0.73907	Yes	Yes	-0.00166802	0.845632	1.01	n	-0.0186088	-0.194695
ENSMUSG00000022557	protein_coding	Bop1	BOP1	4.33473	0.195397	Yes	Yes	0.0381807	0.58644	0.938009	n	0.104432	0.544001
ENSMUSG00000022070	protein_coding	Bora	BORA	2.26377	1.10487	Yes	Yes	0.064945	0.0899552	0.590428	n	0.356648	1.69563
ENSMUSG00000042992	protein_coding	Borcs5	BORCS5	2.80815	0.797743	Yes	Yes	-0.0361865	0.332234	0.859907	n	-0.177405	-0.969624
ENSMUSG00000045176	protein_coding	Borcs6	BORCS6	1.4217	0.286807	Yes	Yes	-0.0283411	0.401495	0.883452	n	-0.12491	-0.838955
ENSMUSG00000062376	protein_coding	Borcs7	BORCS7	1.96558	0.540593	Yes	Yes	0.0549812	0.192464	0.765959	n	0.542164	1.30332
ENSMUSG00000002345	protein_coding	Borcs8	BORCS8	6.93049	0.120852	Yes	Yes	-0.0736788	0.35538	0.870951	n	-0.144228	-0.924203
ENSMUSG00000038871	protein_coding	Bpgm	BPGM	1.85769	0.545167	Yes	Yes	0.0218086	0.560474	0.935389	n	0.0779699	0.582138
ENSMUSG00000038286	protein_coding	Bphl	BPHL	1.5233	0.694666	Yes	Yes	-0.0257994	0.293459	0.843264	n	-0.288311	-1.05056
ENSMUSG00000052922	protein_coding	Bpi	BPI	0	0	Yes	Yes
ENSMUSG00000027483	protein_coding	Bpifa1	BPIFA1	0	0	Yes	Yes
ENSMUSG00000042459	protein_coding	Bpifa2	BPIFA2	0	0	Yes	Yes
ENSMUSG00000027482	protein_coding	Bpifa3	BPIFA3	0	0	Yes	Yes
ENSMUSG00000027485	protein_coding	Bpifb1	BPIFB1	0	0	Yes	Yes
ENSMUSG00000027481	protein_coding	Bpifb2	BPIFB2	0	0	Yes	Yes
ENSMUSG00000068008	protein_coding	Bpifb3	BPIFB3	0	0	Yes	Yes
ENSMUSG00000074665	protein_coding	Bpifb4	BPIFB4	0	0	Yes	Yes
ENSMUSG00000038572	protein_coding	Bpifb5	BPIFB5P	0	0	Yes	Yes
ENSMUSG00000068009	protein_coding	Bpifb6	BPIFB6	0	0	Yes	Yes
ENSMUSG00000067998	protein_coding	Bpifb9a	BPIFB9P	0.024522	0.0114253	Yes	Yes	-0.000353054	0.952269	1.01	n	-0.0108738	-0.059857
ENSMUSG00000050108	protein_coding	Bpifc	BPIFC	0.0521486	0.0235119	Yes	Yes	-0.000542954	0.952266	1.01	n	-0.0252975	-0.0598613
ENSMUSG00000026617	protein_coding	Bpnt1	BPNT1	2.15685	1.44306	Yes	Yes	0.0287048	0.250867	0.816316	n	0.127237	1.14825
ENSMUSG00000040481	protein_coding	Bptf	BPTF	3.27281	0.398831	Yes	Yes	0.0128906	0.853912	0.985401	n	0.0174775	0.184129
ENSMUSG00000002413	protein_coding	Braf	BRAF	0.963762	0.785526	Yes	Yes	-0.005344	0.872272	0.987703	n	0.0292969	-0.160773
ENSMUSG00000029458	protein_coding	Brap	BRAP	4.19803	0.27325	Yes	Yes	0.116195	0.137429	0.684637	n	0.300386	1.48543
ENSMUSG00000000148	protein_coding	Brat1	BRAT1	2.5302	0.715919	Yes	Yes	-0.00591057	0.876258	0.987703	n	0.056126	-0.155715
ENSMUSG00000017146	protein_coding	Brca1	BRCA1	1.51377	0.774884	Yes	Yes	-0.0435768	0.186035	0.756908	n	-0.255623	-1.3224
ENSMUSG00000041147	protein_coding	Brca2	BRCA2	1.92021	1.20612	Yes	Yes	0.0116054	0.656283	0.952777	n	0.0719924	0.44505
ENSMUSG00000031201	protein_coding	Brcc3	BRCC3	4.65485	0.353179	Yes	Yes	0.044573	0.474985	0.909175	n	0.165064	0.714391
ENSMUSG00000022387	protein_coding	Brd1	BRD1	3.65683	0.512842	Yes	Yes	0.04956	0.366177	0.874511	n	0.167068	0.903658
ENSMUSG00000024335	protein_coding	Brd2	BRD2	6.44429	0.119368	Yes	Yes	0.0159733	0.830485	0.979648	n	0.0559679	0.214079
ENSMUSG00000026918	protein_coding	Brd3	BRD3	4.09561	0.349598	Yes	Yes	0.0586447	0.355665	0.870951	n	0.210772	0.923657
ENSMUSG00000109946	protein_coding	Brd3os	BRD3OS	0.0244555	0.0113633	Yes	Yes	-0.00337166	0.741755	1.01	n	-0.0109997	-0.329531
ENSMUSG00000024002	protein_coding	Brd4	BRD4	4.65903	0.190275	Yes	Yes	-0.0279954	0.70051	0.962362	n	-0.0741052	-0.384632
ENSMUSG00000031660	protein_coding	Brd7	BRD7	3.15245	0.480161	Yes	Yes	-0.0285121	0.621868	0.944425	n	-0.178789	-0.493204
ENSMUSG00000003778	protein_coding	Brd8	BRD8	4.30604	0.502842	Yes	Yes	0.114286	0.128267	0.668761	n	0.297332	1.52097
ENSMUSG00000057649	protein_coding	Brd9	BRD9	3.78304	0.240819	Yes	Yes	0.326665	0.0187031	0.312965	n	0.47611	2.3514
ENSMUSG00000029279	protein_coding	Brdt	BRDT	0	0	Yes	Yes
ENSMUSG00000011158	protein_coding	Brf1	BRF1	4.42017	0.605892	Yes	Yes	0.0110798	0.858487	0.987286	n	0.0575956	0.178301
ENSMUSG00000031487	protein_coding	Brf2	BRF2	1.89955	1.18716	Yes	Yes	0.00108469	0.971748	0.997628	n	0.0666266	0.0354157
ENSMUSG00000047843	protein_coding	Bri3	BRI3	1.07692	0.575699	Yes	Yes	0.0296093	0.119855	1.01	n	0.207164	1.55538
ENSMUSG00000037905	protein_coding	Bri3bp	BRI3BP	4.4348	0.331341	Yes	Yes	-0.0988744	0.128138	0.668761	n	-0.343119	-1.52148
ENSMUSG00000045744	protein_coding	Bricd5	BRICD5	0.0366798	0.0255627	Yes	Yes	-0.000319487	0.95227	1.01	n	-0.00724267	-0.0598558
ENSMUSG00000028351	protein_coding	Brinp1	BRINP1	0	0	Yes	Yes
ENSMUSG00000004031	protein_coding	Brinp2	BRINP2	0.00868055	0.00067817	Yes	Yes	-0.00295794	0.845633	1.01	n	-0.0109166	-0.194694
ENSMUSG00000035131	protein_coding	Brinp3	BRINP3	0	0	Yes	Yes
ENSMUSG00000034329	protein_coding	Brip1	BRIP1	1.24552	0.651209	Yes	Yes	-0.0171084	0.567633	0.936711	n	-0.242458	-0.571541
ENSMUSG00000022247	protein_coding	Brix1	BRIX1	3.05821	0.670247	Yes	Yes	-0.0135413	0.797613	0.972186	n	-0.0168646	-0.256438
ENSMUSG00000033940	protein_coding	Brk1	BRK1	5.89282	0.0899361	Yes	Yes	-0.00833828	0.908814	0.990643	n	0.0104882	-0.114534
ENSMUSG00000080268	protein_coding	Brms1	BRMS1	4.35648	0.307419	Yes	Yes	-0.0262021	0.654701	0.952083	n	-0.087226	-0.447241
ENSMUSG00000012076	protein_coding	Brms1l	BRMS1L	2.83784	1.44763	Yes	Yes	0.0491567	0.157771	0.718779	n	0.277816	1.41261
ENSMUSG00000046836	protein_coding	Brox	BROX	2.51141	0.796609	Yes	Yes	-0.0118611	0.777702	0.969633	n	-0.0392335	-0.282315
ENSMUSG00000001632	protein_coding	Brpf1	BRPF1	2.05074	0.840601	Yes	Yes	0.0464174	0.239058	0.809421	n	0.154382	1.17734
ENSMUSG00000063952	protein_coding	Brpf3	BRPF3	1.51573	1.05096	Yes	Yes	0.0245376	0.364055	0.874098	n	0.140816	0.907666
ENSMUSG00000031130	protein_coding	Brs3	BRS3	0	0	Yes	Yes
ENSMUSG00000035390	protein_coding	Brsk1	BRSK1	0.152678	0.442901	Yes	Yes	-0.00400406	0.373702	1.01	n	-0.0376416	-0.88956
ENSMUSG00000053046	protein_coding	Brsk2	BRSK2	0.268546	0.456685	Yes	Yes	-0.00761525	0.17827	1.01	n	-0.0731892	-1.3461
ENSMUSG00000022914	protein_coding	Brwd1	BRWD1	3.48555	0.419653	Yes	Yes	-0.0596769	0.289858	0.841601	n	-0.16915	-1.05843
ENSMUSG00000063663	protein_coding	Brwd3	BRWD3	0.527082	0.304688	Yes	Yes	-0.0219019	0.341319	0.86458	n	-0.106261	-0.951562
ENSMUSG00000071657	protein_coding	Bscl2	BSCL2	6.01073	0.056569	Yes	Yes	0.186136	0.0602698	0.509391	n	0.262129	1.87881
ENSMUSG00000040859	protein_coding	Bsdc1	BSDC1	3.61507	0.436193	Yes	Yes	-0.0481489	0.354629	0.870951	n	-0.217451	-0.925648
ENSMUSG00000023175	protein_coding	Bsg	BSG	6.27883	0.191623	Yes	Yes	0.265048	0.0206209	0.328261	n	0.331823	2.31485
ENSMUSG00000032589	protein_coding	Bsn	BSN	0.945055	0.284617	Yes	Yes	0.0300325	0.333345	0.860302	n	0.0365195	0.967399
ENSMUSG00000025418	protein_coding	Bsnd	BSND	0	0	Yes	Yes
ENSMUSG00000074378	protein_coding	Bsph1	BSPH1	0	0	Yes	Yes
ENSMUSG00000028392	protein_coding	Bspry	BSPRY	0.471232	0.211255	Yes	Yes	0.0146982	0.331165	1.01	n	0.0988893	0.97177
ENSMUSG00000029082	protein_coding	Bst1	BST1	0.055965	0.0137448	Yes	Yes	0.00102992	0.940225	1.01	n	0.00361282	0.0749873
ENSMUSG00000046718	protein_coding	Bst2	BST2	6.28995	0.304569	Yes	Yes	-0.0478954	0.49044	0.913818	n	-0.176308	-0.689609
ENSMUSG00000054360	protein_coding	Bsx	BSX	0	0	Yes	Yes
ENSMUSG00000040565	protein_coding	Btaf1	BTAF1	1.914	0.240111	Yes	Yes	-0.0556619	0.28752	0.841601	n	-0.15658	-1.06358
ENSMUSG00000025103	protein_coding	Btbd1	BTBD1	1.31927	0.579089	Yes	Yes	-0.00664371	0.818861	0.977711	n	0.0976825	-0.22901
ENSMUSG00000038187	protein_coding	Btbd10	BTBD10	3.15256	1.25399	Yes	Yes	0.0163254	0.649384	0.949475	n	-0.0397866	0.454619
ENSMUSG00000020042	protein_coding	Btbd11	BTBD11	3.4297	0.409892	Yes	Yes	-0.118592	0.0873808	0.583963	n	-0.285665	-1.70938
ENSMUSG00000040298	protein_coding	Btbd16	BTBD16	0.0801176	0.0112164	Yes	Yes	-0.00621694	0.510568	1.01	n	-0.0438344	-0.657953
ENSMUSG00000000202	protein_coding	Btbd17	BTBD17	0	0	Yes	Yes
ENSMUSG00000086598	protein_coding	Btbd18	BTBD18	0.0631147	0.0132854	Yes	Yes	-0.00118093	0.843535	1.01	n	-0.00402058	-0.197374
ENSMUSG00000073771	protein_coding	Btbd19	BTBD19	4.17929	0.428266	Yes	Yes	-0.0267454	0.61782	0.944172	n	-0.0261818	-0.498943
ENSMUSG00000003344	protein_coding	Btbd2	BTBD2	2.04127	0.825433	Yes	Yes	-0.0303024	0.331952	0.859588	n	-0.241307	-0.970189
ENSMUSG00000062098	protein_coding	Btbd3	BTBD3	0	0	Yes	Yes
ENSMUSG00000002803	protein_coding	Btbd6	BTBD6	3.15775	0.895676	Yes	Yes	-0.00832	0.839627	0.982212	n	0.0991484	-0.202371
ENSMUSG00000041702	protein_coding	Btbd7	BTBD7	1.7551	0.269729	Yes	Yes	-0.0699261	0.247636	0.815302	n	-0.241395	-1.15611
ENSMUSG00000111375	protein_coding	Btbd8	BTBD8	0.757538	1.04867	Yes	Yes	0.0054562	0.634484	0.944663	n	0.0762029	0.475426
ENSMUSG00000062202	protein_coding	Btbd9	BTBD9	3.7802	0.79619	Yes	Yes	0.0778884	0.161828	0.722934	n	0.443751	1.39895
ENSMUSG00000082361	protein_coding	Btc	BTC	0.03788	0.027263	Yes	Yes	-0.000381778	0.952267	1.01	n	-0.0216057	-0.0598599
ENSMUSG00000021900	protein_coding	Btd	BTD	1.55114	1.21008	Yes	Yes	0.0100671	0.661371	0.954429	n	0.139945	0.438022
ENSMUSG00000021660	protein_coding	Btf3	BTF3	8.46884	0.024506	Yes	Yes	-0.026747	0.705223	0.962805	n	-0.033394	-0.378279
ENSMUSG00000028568	protein_coding	Btf3l4	BTF3L4	3.59573	0.436625	Yes	Yes	0.00345294	0.939256	0.99262	n	-0.0340834	0.076205
ENSMUSG00000036478	protein_coding	Btg1	BTG1	4.9295	0.198106	Yes	Yes	0.0475715	0.546339	0.931791	n	0.0960829	0.603255
ENSMUSG00000020423	protein_coding	Btg2	BTG2	4.4589	0.28756	Yes	Yes	0.633984	0.0014609	0.0773631	n	0.567657	3.18234
ENSMUSG00000022863	protein_coding	Btg3	BTG3	1.09783	0.652826	Yes	Yes	-0.00592352	0.775953	0.969493	n	-0.179733	-0.284597
ENSMUSG00000032056	protein_coding	Btg4	BTG4	0	0	Yes	Yes
ENSMUSG00000031264	protein_coding	Btk	BTK	0.0139301	0.00368691	Yes	Yes	-0.000332399	0.95227	1.01	n	-0.00724267	-0.0598558
ENSMUSG00000052013	protein_coding	Btla	BTLA	3.14013	0.568845	Yes	Yes	-0.114294	0.0787878	0.566282	n	-0.357216	-1.75776
ENSMUSG00000000706	protein_coding	Btn1a1	BTN1A1	0	0	Yes	Yes
ENSMUSG00000053216	protein_coding	Btn2a2	BTN2A2	0	0	Yes	Yes
ENSMUSG00000020490	protein_coding	Btnl10	BTNL10	0	0	Yes	Yes
ENSMUSG00000024340	protein_coding	Btnl2	BTNL2	0.00807072	0.00123759	Yes	Yes	0.00288661	0.940225	1.01	n	0.00722374	0.0749873
ENSMUSG00000040283	protein_coding	Btnl9	BTNL9	0.0181519	0.00132319	Yes	Yes	-0.00345141	0.741753	1.01	n	-0.0182216	-0.329533
ENSMUSG00000025217	protein_coding	Btrc	BTRC	2.70785	0.533824	Yes	Yes	-0.0183682	0.642632	0.947365	n	-0.00344281	-0.464022
ENSMUSG00000027379	protein_coding	Bub1	BUB1	1.62521	1.02025	Yes	Yes	-0.00587866	0.836853	0.981649	n	-0.227294	-0.205921
ENSMUSG00000040084	protein_coding	Bub1b	BUB1B	1.39031	0.863684	Yes	Yes	0.0205942	0.4275	0.89575	n	0.132773	0.793477
ENSMUSG00000066979	protein_coding	Bub3	BUB3	5.03573	0.253186	Yes	Yes	0.0862896	0.285893	0.840161	n	0.186283	1.06717
ENSMUSG00000032077	protein_coding	Bud13	BUD13	2.71441	0.278584	Yes	Yes	-0.0271074	0.598957	0.941522	n	-0.134081	-0.525901
ENSMUSG00000005378	protein_coding	Bud23	BUD23	5.20643	0.444409	Yes	Yes	-0.20476	0.0514682	0.476412	n	-0.34777	-1.94756
ENSMUSG00000038722	protein_coding	Bud31	BUD31	5.53775	0.132278	Yes	Yes	0.0182655	0.800595	0.97337	n	0.0667098	0.252577
ENSMUSG00000071317	protein_coding	Bves	BVES	0.10609	0.101389	Yes	Yes	-0.000491181	0.952269	1.01	n	-0.0108536	-0.059857
ENSMUSG00000023988	protein_coding	Bysl	BYSL	2.55619	0.279833	Yes	Yes	0.0361984	0.522311	0.926701	n	0.0270709	0.639786
ENSMUSG00000051223	protein_coding	Bzw1	BZW1	4.50032	0.0952826	Yes	Yes	0.283845	0.0181762	0.310529	n	0.363658	2.36201
ENSMUSG00000020547	protein_coding	Bzw2	BZW2	5.09282	0.130556	Yes	Yes	-0.0495671	0.531427	0.927455	n	-0.0817274	-0.625829
ENSMUSG00000090439	protein_coding	Gm17455	C10orf105	0.335047	0.780095	Yes	Yes	-0.00399073	0.371662	1.01	n	-0.038484	-0.893365
ENSMUSG00000013668	protein_coding	4933402N03Rik	C10orf120	0	0	Yes	Yes
ENSMUSG00000040139	protein_coding	9430038I01Rik	C10orf143	1.50303	1.21824	Yes	Yes	0.0113493	0.606539	0.942174	n	0.273107	0.51502
ENSMUSG00000072473	protein_coding	1700024G13Rik	C10orf53	0	0	Yes	Yes
ENSMUSG00000090369	protein_coding	4933411K16Rik	C10orf62	0	0	Yes	Yes
ENSMUSG00000026734	protein_coding	4921504E06Rik	C10orf67	0	0	Yes	Yes
ENSMUSG00000071540	protein_coding	3425401B19Rik	C10orf71	0	0	Yes	Yes
ENSMUSG00000026931	protein_coding	1700019N19Rik	C10orf82	0	0	Yes	Yes
ENSMUSG00000040177	protein_coding	2310057M21Rik	C10orf88	1.78021	1.16241	Yes	Yes	0.00395633	0.910764	0.990643	n	0.0485966	0.112075
ENSMUSG00000030994	protein_coding	D7Ertd443e	C10orf90	0	0	Yes	Yes
ENSMUSG00000096001	protein_coding	2610528A11Rik	C10orf99	0.253326	0.587491	Yes	Yes	0.00491635	0.330476	1.01	n	0.114637	0.973156
ENSMUSG00000037971	protein_coding	1110032A03Rik	C11orf1	2.24909	0.362076	Yes	Yes	-0.0221513	0.533941	0.927455	n	-0.0500727	-0.622001
ENSMUSG00000031022	protein_coding	BC051019	C11orf16	0	0	Yes	Yes
ENSMUSG00000035372	protein_coding	1810055G02Rik	C11orf24	1.13025	1.04666	Yes	Yes	0.0499873	0.00213656	0.0941219	n	0.179499	3.07056
ENSMUSG00000078611	protein_coding	Gm5901	C11orf42	0.246992	0.421082	Yes	Yes	0.00379688	0.553851	1.01	n	0.0305792	0.591999
ENSMUSG00000040591	protein_coding	1110051M20Rik	C11orf49	1.27864	1.295	Yes	Yes	-0.029604	0.162607	0.724221	n	-0.176443	-1.39636
ENSMUSG00000032062	protein_coding	2310030G06Rik	C11orf52	0	0	Yes	Yes
ENSMUSG00000036027	protein_coding	1810046K07Rik	C11orf53	0	0	Yes	Yes
ENSMUSG00000031938	protein_coding	4931406C07Rik	C11orf54	0.736882	0.815274	Yes	Yes	0.0117854	0.385928	0.878389	n	0.0524954	0.867026
ENSMUSG00000030663	protein_coding	1110004F10Rik	C11orf58	4.36307	0.101885	Yes	Yes	0.0442208	0.548762	0.931791	n	0.138843	0.599616
ENSMUSG00000005131	protein_coding	4930550C14Rik	C11orf65	0.0696068	0.0345085	Yes	Yes	-0.00343183	0.741753	1.01	n	-0.0182014	-0.329533
ENSMUSG00000047423	protein_coding	AI837181	C11orf68	2.15381	1.14133	Yes	Yes	-0.0224454	0.425652	0.895677	n	-0.233102	-0.796654
ENSMUSG00000042293	protein_coding	Gm5617	C11orf71	3.81012	0.673476	Yes	Yes	0.0145182	0.710445	0.96475	n	-0.0709807	0.371258
ENSMUSG00000071691	protein_coding	Gm960	C11orf80	1.51987	2.65108	Yes	Yes	-0.0218601	0.0960367	1.01	n	-0.15449	-1.66438
ENSMUSG00000042041	protein_coding	2010003K11Rik	C11orf86	0	0	Yes	Yes
ENSMUSG00000078307	protein_coding	AI593442	C11orf87	0	0	Yes	Yes
ENSMUSG00000032057	protein_coding	4833427G06Rik	C11orf88	0	0	Yes	Yes
ENSMUSG00000032671	protein_coding	A930018P22Rik	C11orf91	0.059352	0.0669305	Yes	Yes	0.0039961	0.72604	1.01	n	0.028975	0.350398
ENSMUSG00000044916	protein_coding	1700029I15Rik	C11orf94	0.577374	0.937251	Yes	Yes	-0.00199811	0.840272	1.01	n	-0.0773177	-0.201545
ENSMUSG00000053080	protein_coding	2700081O15Rik	C11orf95	0.0183457	0.00302993	Yes	Yes	0.00142736	0.940222	1.01	n	0.0144255	0.074991
ENSMUSG00000087006	protein_coding	Gm13889	C11orf96	0	0	Yes	Yes
ENSMUSG00000031927	protein_coding	1700012B09Rik	C11orf97	0	0	Yes	Yes
ENSMUSG00000071653	protein_coding	1810009A15Rik	C11orf98	5.13221	0.196613	Yes	Yes	-0.0300959	0.677628	0.957531	n	-0.0686063	-0.415702
ENSMUSG00000046567	protein_coding	4930430F08Rik	C12orf29	1.03506	1.22868	Yes	Yes	0.0305211	0.0560892	0.495583	n	0.558247	1.91034
ENSMUSG00000030347	protein_coding	D6Wsu163e	C12orf4	2.48908	0.726373	Yes	Yes	-0.0288197	0.455627	0.904315	n	-0.285257	-0.746067
ENSMUSG00000078932	protein_coding	CN725425	C12orf40	0	0	Yes	Yes
ENSMUSG00000047129	protein_coding	1700113H08Rik	C12orf42	0	0	Yes	Yes
ENSMUSG00000029559	protein_coding	2210016L21Rik	C12orf43	3.84739	0.644917	Yes	Yes	0.0197578	0.707294	0.963308	n	0.106702	0.375493
ENSMUSG00000020255	protein_coding	D10Wsu102e	C12orf45	0.490567	0.00549564	Yes	Yes	0.0383406	0.63653	0.944663	n	0.0768203	0.472556
ENSMUSG00000056912	protein_coding	1700017N19Rik	C12orf50	0	0	Yes	Yes
ENSMUSG00000099353	transcribed_unitary_pseudogene	1700031M16Rik	C12orf54	0	0	Yes	Yes
ENSMUSG00000047642	protein_coding	D930020B18Rik	C12orf56	0	0	Yes	Yes
ENSMUSG00000072772	protein_coding	Grcc10	C12orf57	8.00805	0.0278187	Yes	Yes	-0.14161	0.0806578	0.570098	n	-0.18026	-1.74688
ENSMUSG00000047515	protein_coding	BC049715	C12orf60	1.51371	0.641911	Yes	Yes	-0.0208978	0.523599	0.926962	n	-0.0771086	-0.637808
ENSMUSG00000047635	protein_coding	2810006K23Rik	C12orf65	1.86893	0.499347	Yes	Yes	-0.00843583	0.793934	0.972186	n	-0.0888727	-0.261206
ENSMUSG00000053684	protein_coding	BC048403	C12orf66	1.578	0.461116	Yes	Yes	-0.0396889	0.311223	0.852418	n	0.0420057	-1.01266
ENSMUSG00000040163	protein_coding	1700034J05Rik	C12orf71	0.0551952	0.0290013	Yes	Yes	-0.000398209	0.952266	1.01	n	-0.0289286	-0.0598608
ENSMUSG00000063320	protein_coding	1190007I07Rik	C12orf73	4.23647	0.390354	Yes	Yes	-0.0637362	0.23767	0.809421	n	-0.218203	-1.18083
ENSMUSG00000087651	protein_coding	1500009L16Rik	C12orf75	2.71702	1.7293	Yes	Yes	0.0392388	0.211419	0.783599	n	0.315661	1.24967
ENSMUSG00000100486	protein_coding	Gm4131	C13orf42	0	0	Yes	Yes
ENSMUSG00000031452	protein_coding	1700029H14Rik	C13orf46	0.28805	0.70641	Yes	Yes	0.00261045	0.935877	1.01	n	-0.0380764	0.0804525
ENSMUSG00000040822	protein_coding	1700123O20Rik	C14orf119	4.04343	0.29324	Yes	Yes	-0.0224601	0.687129	0.960396	n	-0.0851642	-0.402755
ENSMUSG00000094910	protein_coding	D430019H16Rik	C14orf132	0.00800499	0.000581204	Yes	Yes	-0.00286036	0.845633	1.01	n	-0.0109166	-0.194694
ENSMUSG00000043122	protein_coding	A530016L24Rik	C14orf180	0	0	Yes	Yes
ENSMUSG00000047227	protein_coding	Gm527	C14orf28	0.0212434	0.00857433	Yes	Yes	-0.000379436	0.95227	1.01	n	-0.00726287	-0.0598558
ENSMUSG00000021098	protein_coding	4930447C04Rik	C14orf39	0	0	Yes	Yes
ENSMUSG00000022179	protein_coding	4931414P19Rik	C14orf93	0.866311	0.912125	Yes	Yes	-0.0225373	0.0914209	1.01	n	-0.231768	-1.68795
ENSMUSG00000032300	protein_coding	1700017B05Rik	C15orf39	3.66209	0.279974	Yes	Yes	-0.0572752	0.305626	0.852418	n	-0.235518	-1.02444
ENSMUSG00000025102	protein_coding	3110040N11Rik	C15orf40	4.74965	0.909463	Yes	Yes	-0.000620517	0.987747	0.999175	n	-0.143788	-0.015358
ENSMUSG00000033213	protein_coding	AA467197	C15orf48	2.59589	1.11668	Yes	Yes	0.0594158	0.0638685	0.52316	n	0.31751	1.8531
ENSMUSG00000032403	protein_coding	2300009A05Rik	C15orf61	3.48254	0.41923	Yes	Yes	-0.00239918	0.953677	0.994063	n	0.100019	-0.0580896
ENSMUSG00000055926	protein_coding	Gm14137	C15orf62	0.128374	0.0678197	Yes	Yes	0.00898007	0.212124	1.01	n	0.106282	1.24775
ENSMUSG00000086158	protein_coding	Ccpg1os	C15orf65	1.20393	1.14908	Yes	Yes	0.00223655	0.896537	1.01	n	0.0533645	0.130038
ENSMUSG00000031847	protein_coding	1700030J22Rik	C16orf46	0.0141277	0.00379227	Yes	Yes	0.00288661	0.940225	1.01	n	0.00722374	0.0749873
ENSMUSG00000045165	protein_coding	AI467606	C16orf54	5.62625	0.119515	Yes	Yes	0.0804658	0.314701	0.853156	n	0.151904	1.00541
ENSMUSG00000031889	protein_coding	D230025D16Rik	C16orf70	2.49829	0.844516	Yes	Yes	-0.0520787	0.208988	0.782955	n	-0.224164	-1.25635
ENSMUSG00000022543	transcribed_unitary_pseudogene	4930451G09Rik	C16orf71	0.220502	0.340747	Yes	Yes	0.00557751	0.368727	1.01	n	0.0201955	0.89886
ENSMUSG00000022507	protein_coding	1810013L24Rik	C16orf72	1.36477	0.409036	Yes	Yes	0.066693	0.0524675	0.480307	n	0.324082	1.93928
ENSMUSG00000043687	protein_coding	1190005I06Rik	C16orf74	0.131792	0.330015	Yes	Yes	-0.000387839	0.952267	1.01	n	-0.0217067	-0.0598602
ENSMUSG00000069971	protein_coding	4933402J07Rik	C16orf78	0	0	Yes	Yes
ENSMUSG00000013158	protein_coding	4933405L10Rik	C16orf86	0	0	Yes	Yes
ENSMUSG00000036934	protein_coding	4921524J17Rik	C16orf87	2.40245	0.879981	Yes	Yes	0.0250615	0.513793	0.92446	n	0.15058	0.652943
ENSMUSG00000051669	protein_coding	AU021092	C16orf89	0.014537	0.00401518	Yes	Yes	0.00275531	0.940225	1.01	n	0.00722374	0.0749873
ENSMUSG00000005983	protein_coding	1700037C18Rik	C16orf90	2.05772	1.30251	Yes	Yes	0.0323812	0.207142	0.781981	n	0.107568	1.26146
ENSMUSG00000067722	protein_coding	BC003965	C16orf91	2.53	0.315062	Yes	Yes	0.559516	0.00808938	0.202572	n	0.599472	2.64832
ENSMUSG00000045989	protein_coding	4930451I11Rik	C16orf92	0	0	Yes	Yes
ENSMUSG00000031809	protein_coding	1700018B08Rik	C16orf95	0	0	Yes	Yes
ENSMUSG00000022518	protein_coding	4930562C15Rik	C16orf96	0.621288	0.616781	Yes	Yes	-0.0187955	0.108131	1.01	n	-0.140358	-1.60665
ENSMUSG00000053574	protein_coding	4930563E22Rik	C17orf100	0.180145	0.189762	Yes	Yes	-0.00406462	0.349355	1.01	n	-0.0385083	-0.935842
ENSMUSG00000087279	protein_coding	4930544D05Rik	C17orf107	0.035181	0.0235163	Yes	Yes	0.00288661	0.940225	1.01	n	0.00722374	0.0749873
ENSMUSG00000020831	protein_coding	0610010K14Rik	C17orf49	6.10777	0.131483	Yes	Yes	0.00996108	0.889778	0.990643	n	0.0325364	0.138585
ENSMUSG00000035085	protein_coding	1700020L24Rik	C17orf50	1.48166	0.985365	Yes	Yes	0.027936	0.168058	1.01	n	0.258818	1.37847
ENSMUSG00000078607	protein_coding	1810010H24Rik	C17orf58	0.0813025	0.0649838	Yes	Yes	0.00376546	0.695526	1.01	n	0.0217935	0.391367
ENSMUSG00000018479	protein_coding	1700125H20Rik	C17orf64	0	0	Yes	Yes
ENSMUSG00000072553	protein_coding	Gm525	C17orf67	0	0	Yes	Yes
ENSMUSG00000057181	protein_coding	5730455P16Rik	C17orf75	1.32108	0.625539	Yes	Yes	-0.0219447	0.413307	0.889497	n	-0.170247	-0.818087
ENSMUSG00000051452	protein_coding	Gm11437	C17orf78	0	0	Yes	Yes
ENSMUSG00000041623	protein_coding	D11Wsu47e	C17orf80	3.7436	1.4852	Yes	Yes	0.0336037	0.407555	0.88644	n	0.132821	0.828204
ENSMUSG00000053783	protein_coding	1700016K19Rik	C17orf97	0	0	Yes	Yes
ENSMUSG00000018543	protein_coding	1700001P01Rik	C17orf98	0	0	Yes	Yes
ENSMUSG00000025573	protein_coding	6030468B19Rik	C17orf99	0.0364205	0.0252026	Yes	Yes	-0.00333793	0.741755	1.01	n	-0.0109997	-0.329531
ENSMUSG00000024273	protein_coding	2700062C07Rik	C18orf21	2.6101	0.946009	Yes	Yes	-0.00984061	0.764985	0.96948	n	-0.0535938	-0.298941
ENSMUSG00000047466	protein_coding	8030462N17Rik	C18orf25	1.08424	0.627589	Yes	Yes	-0.0146861	0.595831	0.940863	n	-0.0420743	-0.530406
ENSMUSG00000036299	protein_coding	BC031181	C18orf32	4.77101	0.156846	Yes	Yes	-0.0400961	0.549649	0.931791	n	-0.154969	-0.598286
ENSMUSG00000044906	protein_coding	4930503L19Rik	C18orf54	1.18598	0.767778	Yes	Yes	0.0532457	0.0134085	0.267501	n	0.36697	2.47273
ENSMUSG00000117781	protein_coding	Gm17266	C18orf63	0.0103222	0.00202442	Yes	Yes	-0.000328311	0.95227	1.01	n	-0.00724267	-0.0598558
ENSMUSG00000054676	protein_coding	1600014C10Rik	C19orf12	5.08552	0.364156	Yes	Yes	-0.200879	0.0474146	0.457057	n	-0.396391	-1.98258
ENSMUSG00000030385	protein_coding	2900092C05Rik	C19orf18	0	0	Yes	Yes
ENSMUSG00000020133	protein_coding	2310011J03Rik	C19orf25	4.07008	0.354196	Yes	Yes	0.0064434	0.908937	0.990643	n	0.0542374	0.114379
ENSMUSG00000030587	protein_coding	2200002D01Rik	C19orf33	0.866335	1.01949	Yes	Yes	-0.0181296	0.126764	1.01	n	-0.163469	-1.52699
ENSMUSG00000057191	protein_coding	AB124611	C19orf38	5.65467	0.0848019	Yes	Yes	0.00229004	0.977376	0.998185	n	0.0415849	0.028359
ENSMUSG00000052794	protein_coding	1700030K09Rik	C19orf44	0.862758	0.404375	Yes	Yes	-0.027367	0.153217	0.711677	n	-0.269278	-1.42826
ENSMUSG00000049643	protein_coding	2310022A10Rik	C19orf47	2.77775	0.899064	Yes	Yes	-0.0996165	0.0379684	0.421414	n	-0.376836	-2.0752
ENSMUSG00000045411	protein_coding	2410002F23Rik	C19orf48	5.16586	0.260658	Yes	Yes	-0.692329	0.000114872	0.0171973	n	-0.620515	-3.85682
ENSMUSG00000019362	protein_coding	D8Ertd738e	C19orf53	6.90455	0.0798918	Yes	Yes	0.121345	0.173714	0.734965	n	0.215932	1.36037
ENSMUSG00000078786	protein_coding	BC024978	C19orf54	1.74569	0.86567	Yes	Yes	-0.0431465	0.198342	0.77004	n	-0.399098	-1.28629
ENSMUSG00000008129	protein_coding	4930432K21Rik	C19orf57	0.778507	0.61689	Yes	Yes	-0.010062	0.568493	0.937102	n	-0.126263	-0.570273
ENSMUSG00000046408	protein_coding	1700067K01Rik	C19orf67	0.141264	0.287625	Yes	Yes	0.00263942	0.940231	1.01	n	-0.0226338	0.0749798
ENSMUSG00000020234	protein_coding	4930404N11Rik	C19orf71	0.254009	0.678201	Yes	Yes	-0.00538394	1.01	1.01	n	-0.0593245	-0.64806
ENSMUSG00000008028	protein_coding	1700008O03Rik	C19orf81	0.0945428	0.0925446	Yes	Yes	-0.000723721	0.952269	1.01	n	-0.0108536	-0.059857
ENSMUSG00000110221	protein_coding	Gm36210	C19orf85	0	0	Yes	Yes
ENSMUSG00000000581	protein_coding	C1d	C1D	3.78139	0.390317	Yes	Yes	-0.0508378	0.39734	0.883133	n	-0.115675	-0.846381
ENSMUSG00000042460	protein_coding	C1galt1	C1GALT1	1.04839	0.173671	Yes	Yes	-0.00572859	0.869747	0.987703	n	-0.0691764	-0.16398
ENSMUSG00000048970	protein_coding	C1galt1c1	C1GALT1C1	2.09105	1.03613	Yes	Yes	0.0317302	0.29034	0.841601	n	0.388344	1.05738
ENSMUSG00000015962	protein_coding	1700016C15Rik	C1orf100	0	0	Yes	Yes
ENSMUSG00000086277	protein_coding	4930558K02Rik	C1orf105	0.064267	0.0385406	Yes	Yes	-0.00346886	0.741754	1.01	n	-0.0145905	-0.329532
ENSMUSG00000044730	protein_coding	9930104L06Rik	C1orf109	1.62737	1.54355	Yes	Yes	-0.0291271	0.158901	0.7195	n	-0.158922	-1.40878
ENSMUSG00000041406	protein_coding	BC055324	C1orf112	0.588228	0.671374	Yes	Yes	0.00337082	0.813321	1.01	n	-0.00661449	0.236143
ENSMUSG00000039349	protein_coding	C130074G19Rik	C1orf115	0.00898542	0.00153402	Yes	Yes	-0.000333937	0.95227	1.01	n	-0.00726287	-0.0598558
ENSMUSG00000042510	protein_coding	AA986860	C1orf116	0.0274255	0.00838895	Yes	Yes	-0.00297854	0.845631	1.01	n	-0.0180981	-0.194696
ENSMUSG00000078570	protein_coding	1110065P20Rik	C1orf122	1.4282	0.653451	Yes	Yes	0.0141258	0.572988	1.01	n	0.194928	0.563656
ENSMUSG00000070577	protein_coding	Gm572	C1orf127	0	0	Yes	Yes
ENSMUSG00000031984	protein_coding	2810004N23Rik	C1orf131	3.714	0.293081	Yes	Yes	-0.0198439	0.733012	0.966933	n	-0.0327903	-0.341122
ENSMUSG00000028520	protein_coding	4921539E11Rik	C1orf141	0	0	Yes	Yes
ENSMUSG00000089798	protein_coding	1700028K03Rik	C1orf146	0.0123158	0.00288189	Yes	Yes	-0.000375941	0.952269	1.01	n	-0.0144848	-0.0598582
ENSMUSG00000028589	protein_coding	1700012P22Rik	C1orf158	0	0	Yes	Yes
ENSMUSG00000059939	protein_coding	9430015G10Rik	C1orf159	3.23154	0.935069	Yes	Yes	-0.0376001	0.415091	0.890554	n	-0.0598566	-0.814968
ENSMUSG00000074342	protein_coding	I830077J02Rik	C1orf162	0.174885	0.233738	Yes	Yes	-0.00428955	0.607485	1.01	n	-0.0461518	-0.513667
ENSMUSG00000047613	protein_coding	A430005L14Rik	C1orf174	3.7027	0.37687	Yes	Yes	0.0133517	0.786307	0.970136	n	0.0440763	0.271109
ENSMUSG00000060491	protein_coding	4930522H14Rik	C1orf185	0	0	Yes	Yes
ENSMUSG00000118506	protein_coding	1700094D03Rik	C1orf189	0.286596	0.348113	Yes	Yes	0.0118477	0.261334	1.01	n	-0.0763047	1.12324
ENSMUSG00000027886	protein_coding	1700013F07Rik	C1orf194	0	0	Yes	Yes
ENSMUSG00000031983	protein_coding	2310022B05Rik	C1orf198	0.532709	0.26842	Yes	Yes	-0.0222319	0.214172	0.786971	n	-0.0931791	-1.24217
ENSMUSG00000032666	protein_coding	1700025G04Rik	C1orf21	3.45736	0.482444	Yes	Yes	-0.0237765	0.686178	0.959784	n	-0.0116021	-0.404047
ENSMUSG00000028536	protein_coding	2610528J11Rik	C1orf210	0	0	Yes	Yes
ENSMUSG00000073755	protein_coding	5730409E04Rik	C1orf216	0.0600949	0.051791	Yes	Yes	-0.000405504	0.952266	1.01	n	-0.0368897	-0.0598619
ENSMUSG00000102752	protein_coding	Gm7694	C1orf226	0	0	Yes	Yes
ENSMUSG00000108398	protein_coding	Gm30191	C1orf232	0	0	Yes	Yes
ENSMUSG00000020441	protein_coding	2310033P09Rik	C1orf35	3.35699	0.366918	Yes	Yes	0.0488696	0.336764	0.86212	n	0.228543	0.960578
ENSMUSG00000027942	protein_coding	4933434E20Rik	C1orf43	3.96848	0.483743	Yes	Yes	0.0731381	0.205414	0.778506	n	0.285935	1.26628
ENSMUSG00000118504	protein_coding	4933434E20Rik	C1orf43	1.64574	0.831396	No	No	0.0336349	0.253507	0.817479	n	0.0477116	1.14187
ENSMUSG00000078584	protein_coding	AU022252	C1orf50	2.39242	0.907078	Yes	Yes	-0.0509562	0.330222	0.859588	n	-0.0325731	-0.973666
ENSMUSG00000036873	protein_coding	2410004B18Rik	C1orf52	2.76261	0.358481	Yes	Yes	0.0609942	0.217464	0.789909	n	0.248454	1.2333
ENSMUSG00000079283	protein_coding	2310009B15Rik	C1orf53	3.18176	0.43551	Yes	Yes	0.032318	0.47281	0.908893	n	0.193089	0.717915
ENSMUSG00000038543	protein_coding	BC028528	C1orf54	0.275902	0.202293	Yes	Yes	0.000753521	0.947986	1.01	n	0.0500926	0.065236
ENSMUSG00000068860	protein_coding	Gm128	C1orf56	0.173947	0.134334	Yes	Yes	-0.00147762	0.836413	1.01	n	0.0298189	-0.206484
ENSMUSG00000090314	protein_coding	2310050C09Rik	C1orf68	0	0	Yes	Yes
ENSMUSG00000079144	protein_coding	A130010J15Rik	C1orf74	0.971392	0.708715	Yes	Yes	-0.0178602	0.437338	0.898275	n	-0.132755	-0.776696
ENSMUSG00000078639	protein_coding	Gm12695	C1orf87	0	0	Yes	Yes
ENSMUSG00000028813	protein_coding	CK137956	C1orf94	0	0	Yes	Yes
ENSMUSG00000036887	protein_coding	C1qa	C1QA	2.65549	1.08955	Yes	Yes	0.0670754	0.0612989	0.513969	n	0.322495	1.87133
ENSMUSG00000036905	protein_coding	C1qb	C1QB	3.57364	1.73906	Yes	Yes	0.0150839	0.637392	0.945358	n	0.0712745	0.471348
ENSMUSG00000018446	protein_coding	C1qbp	C1QBP	5.58931	0.136328	Yes	Yes	-0.137311	0.118341	0.650634	n	-0.295081	-1.56178
ENSMUSG00000036896	protein_coding	C1qc	C1QC	3.24612	1.67859	Yes	Yes	0.0270715	0.422267	0.894914	n	0.123659	0.802495
ENSMUSG00000045532	protein_coding	C1ql1	C1QL1	0	0	Yes	Yes
ENSMUSG00000036907	protein_coding	C1ql2	C1QL2	0	0	Yes	Yes
ENSMUSG00000049630	protein_coding	C1ql3	C1QL3	0	0	Yes	Yes
ENSMUSG00000001076	protein_coding	C1ql4	C1QL4	0.0614965	0.0718546	Yes	Yes	-0.000384356	0.952267	1.01	n	-0.0251965	-0.0598602
ENSMUSG00000017446	protein_coding	C1qtnf1	C1QTNF1	0.115077	0.139965	Yes	Yes	-0.00373684	0.587937	1.01	n	-0.0183475	-0.541829
ENSMUSG00000023571	protein_coding	C1qtnf12	C1QTNF12	0.774545	0.783183	Yes	Yes	0.00585565	0.662884	1.01	n	-0.0070229	0.435935
ENSMUSG00000046491	protein_coding	C1qtnf2	C1QTNF2	0	0	Yes	Yes
ENSMUSG00000058914	protein_coding	C1qtnf3	C1QTNF3	0	0	Yes	Yes
ENSMUSG00000040794	protein_coding	C1qtnf4	C1QTNF4	0.836761	0.418104	Yes	Yes	0.00100603	0.963293	1.01	n	0.102318	0.0460216
ENSMUSG00000079592	protein_coding	C1qtnf5	C1QTNF5	0	0	Yes	Yes
ENSMUSG00000022440	protein_coding	C1qtnf6	C1QTNF6	0.638635	0.419501	Yes	Yes	-0.016253	0.321518	1.01	n	-0.195883	-0.991343
ENSMUSG00000061535	protein_coding	C1qtnf7	C1QTNF7	0	0	Yes	Yes
ENSMUSG00000071347	protein_coding	C1qtnf9	C1QTNF9	0.0209923	0.00837287	Yes	Yes	-0.000349598	0.952269	1.01	n	-0.0108334	-0.0598571
ENSMUSG00000055172	protein_coding	C1ra	C1R	0.0423197	0.0340281	Yes	Yes	-0.000385062	0.952267	1.01	n	-0.0251965	-0.0598605
ENSMUSG00000098470	protein_coding	C1rb	C1R	0	0	Yes	No
ENSMUSG00000038527	protein_coding	C1rl	C1RL	0	0	Yes	Yes
ENSMUSG00000038521	protein_coding	C1s1	C1S	0	0	Yes	Yes
ENSMUSG00000079343	protein_coding	C1s2	C1S	0	0	Yes	No
ENSMUSG00000024371	protein_coding	C2	C2	0.341007	0.249941	Yes	Yes	0.00399698	0.69297	1.01	n	0.0534536	0.394827
ENSMUSG00000027409	protein_coding	1700020A23Rik	C20orf141	0	0	Yes	Yes
ENSMUSG00000038523	protein_coding	1700003F12Rik	C20orf144	0.2183	0.542173	Yes	Yes	-0.00058829	0.952263	1.01	n	-0.0383245	-0.0598654
ENSMUSG00000074646	protein_coding	6430550D23Rik	C20orf173	0.785237	0.679302	Yes	Yes	-0.0247383	0.21341	0.785776	n	-0.332887	-1.24424
ENSMUSG00000027309	protein_coding	4930402H24Rik	C20orf194	2.35587	1.72333	Yes	Yes	0.035092	0.307184	0.852418	n	0.145786	1.02115
ENSMUSG00000087035	protein_coding	Tmem74bos	C20orf202	0	0	Yes	Yes
ENSMUSG00000108976	protein_coding	Gm29797	C20orf204	0.0299409	0.0170327	Yes	Yes	-0.00033078	0.95227	1.01	n	-0.00726287	-0.0598558
ENSMUSG00000027327	protein_coding	1700037H04Rik	C20orf27	4.99584	0.281038	Yes	Yes	-0.114549	0.107514	0.630642	n	-0.280878	-1.60947
ENSMUSG00000027518	protein_coding	1700021F07Rik	C20orf85	0	0	Yes	Yes
ENSMUSG00000032680	protein_coding	6820408C15Rik	C20orf96	0	0	Yes	Yes
ENSMUSG00000009114	protein_coding	2610028H24Rik	C21orf58	0.0492263	0.0460414	Yes	Yes	-0.00377037	0.556145	1.01	n	-0.0183475	-0.588577
ENSMUSG00000039851	protein_coding	4932438H23Rik	C21orf62	0	0	Yes	Yes
ENSMUSG00000022864	protein_coding	D16Ertd472e	C21orf91	4.87003	0.0855619	Yes	Yes	-0.0146668	0.840446	0.982288	n	-0.0153945	-0.201323
ENSMUSG00000050157	protein_coding	Gm867	C22orf15	0	0	Yes	Yes
ENSMUSG00000033029	protein_coding	1700088E04Rik	C22orf23	0.190483	0.205953	Yes	Yes	0.0025662	0.683744	1.01	n	0.0248334	0.407359
ENSMUSG00000071632	protein_coding	2510002D24Rik	C22orf39	4.49056	0.494148	Yes	Yes	-0.09863	0.0744456	0.550635	n	-0.345199	-1.78387
ENSMUSG00000075524	protein_coding	4930407I10Rik	C22orf46	0	0	Yes	Yes
ENSMUSG00000045975	protein_coding	C2cd2	C2CD2	1.87274	1.91505	Yes	Yes	0.0428517	0.0280099	0.377206	n	0.455197	2.19715
ENSMUSG00000032120	protein_coding	C2cd2l	C2CD2L	1.35483	1.21943	Yes	Yes	-0.0191152	0.382692	0.876993	n	-0.181933	-0.872948
ENSMUSG00000047248	protein_coding	C2cd3	C2CD3	3.79723	0.29124	Yes	Yes	-0.0543584	0.438201	0.898275	n	-0.100638	-0.775234
ENSMUSG00000047990	protein_coding	C2cd4a	C2CD4A	0.0191209	0.00694654	Yes	Yes	-0.000335383	0.95227	1.01	n	-0.00724267	-0.0598558
ENSMUSG00000091956	protein_coding	C2cd4b	C2CD4B	0	0	Yes	Yes
ENSMUSG00000045912	protein_coding	C2cd4c	C2CD4C	0.0096732	0.00177784	Yes	Yes	-0.000335383	0.95227	1.01	n	-0.00724267	-0.0598558
ENSMUSG00000091648	protein_coding	C2cd4d	C2CD4D	0	0	Yes	Yes
ENSMUSG00000030279	protein_coding	C2cd5	C2CD5	4.11655	0.782294	Yes	Yes	0.164999	0.0664695	0.531129	n	0.355657	1.83524
ENSMUSG00000072295	protein_coding	C2cd6	C2CD6	0	0	Yes	Yes
ENSMUSG00000044581	protein_coding	4932415D10Rik	C2orf16	0.00152366	4.4109e-05	Yes	Yes	-0.000330604	0.95227	1.01	n	-0.00726287	-0.0598558
ENSMUSG00000046679	protein_coding	C87436	C2orf42	3.39172	0.785148	Yes	Yes	-0.0257729	0.525527	0.927455	n	-0.0684386	-0.634848
ENSMUSG00000010290	protein_coding	AI597479	C2orf49	1.36938	0.462879	Yes	Yes	0.00124047	0.971296	0.99745	n	0.128744	0.0359824
ENSMUSG00000071398	protein_coding	2410004P03Rik	C2orf50	0.224324	0.112773	Yes	Yes	0.00683881	0.611166	1.01	n	0.135683	0.50841
ENSMUSG00000109809	protein_coding	Gm34066	C2orf66	0	0	Yes	Yes
ENSMUSG00000058706	protein_coding	0610030E20Rik	C2orf68	4.35461	0.234969	Yes	Yes	0.0897134	0.224867	0.799404	n	0.219164	1.21369
ENSMUSG00000038323	protein_coding	1700066M21Rik	C2orf69	1.10687	1.05295	Yes	Yes	-0.00238802	0.90132	0.990643	n	0.146574	-0.123994
ENSMUSG00000026227	protein_coding	2810459M11Rik	C2orf72	0	0	Yes	Yes
ENSMUSG00000040919	protein_coding	4930505A04Rik	C2orf73	0	0	Yes	Yes
ENSMUSG00000020286	protein_coding	1700093K21Rik	C2orf74	0	0	Yes	Yes
ENSMUSG00000026388	protein_coding	3110009E18Rik	C2orf76	2.11641	0.856983	Yes	Yes	0.00239734	0.929006	1.01	n	-0.0102333	0.0890951
ENSMUSG00000044816	protein_coding	D630023F18Rik	C2orf80	0.0115355	0.00252831	Yes	Yes	-0.00282267	0.845634	1.01	n	-0.0073258	-0.194693
ENSMUSG00000030030	protein_coding	1700003E16Rik	C2orf81	0	0	Yes	Yes
ENSMUSG00000043629	protein_coding	1700019D03Rik	C2orf88	0.818616	2.1606	Yes	Yes	0.0173774	0.0798529	0.568846	n	0.190916	1.75154
ENSMUSG00000102416	protein_coding	4933424G06Rik	C2orf92	0	0	Yes	Yes
ENSMUSG00000024164	protein_coding	C3	C3	0.0164771	0.00515839	Yes	Yes	0.0041985	0.651908	1.01	n	0.0398507	0.451113
ENSMUSG00000040552	protein_coding	C3ar1	C3AR1	0.0248181	0.0117028	Yes	Yes	0.00441649	0.568611	1.01	n	0.061602	0.570099
ENSMUSG00000033111	protein_coding	3830406C13Rik	C3orf14	4.05681	0.429043	Yes	Yes	0.0344856	0.508738	0.92298	n	0.168261	0.660804
ENSMUSG00000037977	protein_coding	6430571L13Rik	C3orf18	0.0698101	0.070907	Yes	Yes	-0.00296555	0.845628	1.01	n	-0.0374387	-0.1947
ENSMUSG00000034063	protein_coding	4930590J08Rik	C3orf20	0.326222	0.43883	Yes	Yes	-0.0136472	0.0249542	1.01	n	-0.126356	-2.24211
ENSMUSG00000049694	protein_coding	BC048671	C3orf22	0	0	Yes	Yes
ENSMUSG00000048581	protein_coding	E130311K13Rik	C3orf33	0.65512	0.301072	Yes	Yes	0.00503184	0.760255	1.01	n	0.0037877	0.305146
ENSMUSG00000059920	protein_coding	4930453N24Rik	C3orf38	2.76385	0.291377	Yes	Yes	0.0295336	0.646977	0.948552	n	0.0787929	0.457966
ENSMUSG00000079357	protein_coding	Gm11100	C3orf49	0.0937032	0.0349907	Yes	Yes	-0.000906937	0.846715	1.01	n	-0.00403939	-0.193311
ENSMUSG00000033187	protein_coding	BC016579	C3orf52	0	0	Yes	Yes
ENSMUSG00000032611	protein_coding	1700102P08Rik	C3orf62	0.364231	0.383788	Yes	Yes	0.00434866	0.605885	1.01	n	0.112331	0.515956
ENSMUSG00000043391	protein_coding	2510009E07Rik	C3orf70	0.0447951	0.0215577	Yes	Yes	0.00324082	0.833802	1.01	n	0.0144884	0.209828
ENSMUSG00000046999	protein_coding	1110032F04Rik	C3orf80	0.122578	0.0602695	Yes	Yes	-0.000594867	0.936414	1.01	n	-0.07014	-0.0797783
ENSMUSG00000050641	protein_coding	BC048562	C3orf84	0	0	Yes	Yes
ENSMUSG00000110573	protein_coding	Gm5485	C3orf85	0	0	Yes	Yes
ENSMUSG00000107504	protein_coding	Gm35549	C3orf86	0.0725637	0.100044	Yes	Yes	-0.000356411	0.952269	1.01	n	-0.0108334	-0.0598571
ENSMUSG00000015451	processed_transcript	C4a	C4A	0.141719	0.0547649	Yes	Yes	0.00595449	0.504519	1.01	n	0.0246234	0.667396
ENSMUSG00000073418	protein_coding	C4b	C4A	0	0	Yes	No
ENSMUSG00000012042	protein_coding	4930579F01Rik	C4orf17	0	0	Yes	Yes
ENSMUSG00000060512	protein_coding	0610040J01Rik	C4orf19	0	0	Yes	Yes
ENSMUSG00000054091	protein_coding	1810037I17Rik	C4orf3	4.74955	0.162503	Yes	Yes	0.207831	0.0486815	0.46621	n	0.259472	1.97137
ENSMUSG00000025766	protein_coding	D3Ertd751e	C4orf33	1.66874	1.13389	Yes	Yes	0.0331388	0.197958	0.77004	n	0.229316	1.28739
ENSMUSG00000029320	protein_coding	1700016H13Rik	C4orf36	0	0	Yes	Yes
ENSMUSG00000091685	protein_coding	Gm17359	C4orf45	0	0	Yes	Yes
ENSMUSG00000027811	protein_coding	4930579G24Rik	C4orf46	1.49334	0.674697	Yes	Yes	0.0192363	0.458681	0.904583	n	0.00576968	0.741021
ENSMUSG00000071103	protein_coding	1700029J07Rik	C4orf47	0.251149	0.123947	Yes	Yes	-0.00116787	0.909213	1.01	n	-0.00823239	-0.114031
ENSMUSG00000070858	protein_coding	Gm1673	C4orf48	0.147078	0.217091	Yes	Yes	0.00213467	0.798204	1.01	n	0.0253011	0.255672
ENSMUSG00000117286	protein_coding	Gm1043	C4orf50	0.630994	0.321639	Yes	Yes	0.00589895	0.813194	0.976508	n	0.0439863	0.236307
ENSMUSG00000031682	protein_coding	1700011L22Rik	C4orf51	0.0677712	0.0872658	Yes	Yes	0.00416583	0.667418	1.01	n	0.0398507	0.429694
ENSMUSG00000090066	protein_coding	1110002E22Rik	C4orf54	0	0	Yes	Yes
ENSMUSG00000026874	protein_coding	Hc	C5	0	0	Yes	Yes
ENSMUSG00000049130	protein_coding	C5ar1	C5AR1	0	0	Yes	Yes
ENSMUSG00000074361	protein_coding	C5ar2	C5AR2	0.0478341	0.0240931	Yes	Yes	0.0031952	0.833805	1.01	n	-0.00528291	0.209823
ENSMUSG00000036275	protein_coding	9530068E07Rik	C5orf15	3.61986	0.2415	Yes	Yes	0.01838	0.761769	0.969425	n	0.0292083	0.303158
ENSMUSG00000022195	protein_coding	6030458C11Rik	C5orf22	2.40679	0.327471	Yes	Yes	0.0156627	0.760061	0.969425	n	0.0803714	0.305401
ENSMUSG00000045767	protein_coding	B230219D22Rik	C5orf24	2.04609	0.250317	Yes	Yes	0.225627	0.023241	0.342246	n	0.28002	2.26945
ENSMUSG00000062822	protein_coding	4833420G17Rik	C5orf34	3.72932	0.10263	Yes	Yes	0.0273328	0.696322	0.962362	n	0.0498882	0.39029
ENSMUSG00000071858	protein_coding	Gm94	C5orf46	0	0	Yes	Yes
ENSMUSG00000020299	protein_coding	4930524B15Rik	C5orf47	0	0	Yes	Yes
ENSMUSG00000021534	protein_coding	1700001L19Rik	C5orf49	0	0	Yes	Yes
ENSMUSG00000041935	protein_coding	AW549877	C5orf51	2.25257	1.04229	Yes	Yes	0.0177921	0.660067	0.954294	n	-0.00934155	0.43982
ENSMUSG00000020434	protein_coding	4921536K21Rik	C5orf52	0.0498484	0.0249669	Yes	Yes	0.00403506	0.597811	1.01	n	0.0436295	0.527551
ENSMUSG00000024592	protein_coding	C330018D20Rik	C5orf63	1.52383	0.644948	Yes	Yes	-0.0468628	0.143783	0.696792	n	-0.279131	-1.46185
ENSMUSG00000022181	protein_coding	C6	C6	0.854923	0.823876	Yes	Yes	0.0183268	0.224574	0.799404	n	-0.0310798	1.21446
ENSMUSG00000023873	protein_coding	1700010I14Rik	C6orf118	0.760546	0.651527	Yes	Yes	-0.0185799	0.242049	0.812059	n	-0.0759724	-1.16988
ENSMUSG00000050088	protein_coding	1600012H06Rik	C6orf120	2.22169	0.533198	Yes	Yes	0.122085	0.0212488	0.3348	n	0.512776	2.30353
ENSMUSG00000034382	protein_coding	AI661453	C6orf132	0	0	Yes	Yes
ENSMUSG00000050705	protein_coding	2310061I04Rik	C6orf136	4.36535	0.329758	Yes	Yes	0.0361327	0.519023	0.926701	n	0.14684	0.644851
ENSMUSG00000054951	protein_coding	9130008F23Rik	C6orf141	0.0801774	0.12214	Yes	Yes	0.00453261	0.518527	1.01	n	0.072699	0.645618
ENSMUSG00000039269	protein_coding	2300002M23Rik	C6orf15	0	0	Yes	Yes
ENSMUSG00000071015	protein_coding	Gm136	C6orf163	0	0	Yes	Yes
ENSMUSG00000021415	protein_coding	4933417A18Rik	C6orf201	0	0	Yes	Yes
ENSMUSG00000062619	protein_coding	2310039H08Rik	C6orf226	3.95258	0.241629	Yes	Yes	0.0100627	0.857439	0.986582	n	0.0967627	0.179635
ENSMUSG00000043311	protein_coding	D17H6S53E	C6orf47	2.34805	1.25056	Yes	Yes	0.0150493	0.64312	0.947365	n	0.162678	0.463341
ENSMUSG00000015519	protein_coding	2310057J18Rik	C6orf58	0	0	Yes	Yes
ENSMUSG00000019132	protein_coding	BC005537	C6orf62	2.20135	0.481723	Yes	Yes	-0.00148524	0.976312	0.997811	n	-0.073628	-0.0296926
ENSMUSG00000052712	protein_coding	BC004004	C6orf89	4.99993	0.201578	Yes	Yes	0.104239	0.202161	0.773734	n	0.217687	1.27542
ENSMUSG00000079105	protein_coding	C7	C7	0	0	Yes	Yes
ENSMUSG00000039182	protein_coding	AW209491	C7orf25	2.08219	1.34766	Yes	Yes	0.00411803	0.893568	0.990643	n	0.173116	0.133791
ENSMUSG00000039244	protein_coding	E130309D02Rik	C7orf26	2.8875	0.520425	Yes	Yes	-0.00798879	0.859615	0.987528	n	-0.0378907	-0.176864
ENSMUSG00000029828	protein_coding	4921507P07Rik	C7orf31	0.0637642	0.0772515	Yes	Yes	-0.00397093	0.414675	1.01	n	-0.0357632	-0.815694
ENSMUSG00000053553	protein_coding	3110082I17Rik	C7orf50	1.51999	0.847913	Yes	Yes	0.0246539	0.31237	0.852753	n	-0.0427829	1.01026
ENSMUSG00000040978	protein_coding	Gm11992	C7orf57	0.0254961	0.012351	Yes	Yes	-0.000375941	0.952269	1.01	n	-0.0144848	-0.0598582
ENSMUSG00000029723	protein_coding	Tsc22d4	C7orf61	4.76913	0.243727	Yes	Yes	0.00219025	0.978851	0.999047	n	0.0149045	0.0265091
ENSMUSG00000035031	protein_coding	C8a	C8A	0	0	Yes	Yes
ENSMUSG00000029656	protein_coding	C8b	C8B	0	0	Yes	Yes
ENSMUSG00000015083	protein_coding	C8g	C8G	0.942144	1.14269	Yes	Yes	0.0127207	0.427981	1.01	n	0.0718969	0.792652
ENSMUSG00000063236	protein_coding	1110038F14Rik	C8orf33	3.95886	0.201974	Yes	Yes	0.0904748	0.181209	0.748772	n	0.307863	1.33704
ENSMUSG00000057715	protein_coding	A830018L16Rik	C8orf34	0.0179036	0.00145035	Yes	Yes	-0.00182736	0.748684	1.01	n	-0.00738871	-0.320375
ENSMUSG00000059482	protein_coding	2610301B20Rik	C8orf37	1.16187	0.700677	Yes	Yes	-0.00756729	0.695553	0.962362	n	-0.0786845	-0.391331
ENSMUSG00000074384	protein_coding	AI429214	C8orf48	0.011993	0.00273281	Yes	Yes	-0.000330604	0.95227	1.01	n	-0.00726287	-0.0598558
ENSMUSG00000044551	protein_coding	9930012K11Rik	C8orf58	1.19011	0.819035	Yes	Yes	0.012218	0.537065	0.927455	n	0.199956	0.617257
ENSMUSG00000021961	protein_coding	4930578I06Rik	C8orf74	0	0	Yes	Yes
ENSMUSG00000101892	protein_coding	9130401M01Rik	C8orf76	3.46061	0.713967	Yes	Yes	0.00576182	0.908962	0.990643	n	0.172132	0.114348
ENSMUSG00000116138	protein_coding	C030006K11Rik	C8orf82	2.30847	0.720843	Yes	Yes	-0.0803202	0.0635271	0.522497	n	-0.448128	-1.85548
ENSMUSG00000086587	antisense	Gm11837	C8orf88	0	0	Yes	Yes
ENSMUSG00000067795	protein_coding	4930444P10Rik	C8orf89	0	0	Yes	Yes
ENSMUSG00000022149	protein_coding	C9	C9	0	0	Yes	Yes
ENSMUSG00000026831	protein_coding	1700007K13Rik	C9orf116	0	0	Yes	Yes
ENSMUSG00000028451	protein_coding	1700022I11Rik	C9orf131	0.141493	0.0640546	Yes	Yes	-0.00172444	0.843988	1.01	n	-0.0111488	-0.196795
ENSMUSG00000033053	protein_coding	1700028P14Rik	C9orf135	0	0	Yes	Yes
ENSMUSG00000052117	protein_coding	D630039A03Rik	C9orf152	1.00534	0.63624	Yes	Yes	-0.0402687	0.0367202	0.416304	n	-0.342407	-2.08886
ENSMUSG00000049902	protein_coding	4921517D22Rik	C9orf153	0	0	Yes	Yes
ENSMUSG00000039195	protein_coding	1110008P14Rik	C9orf16	5.28612	0.236442	Yes	Yes	0.157838	0.0660329	0.530673	n	0.353118	1.8382
ENSMUSG00000028441	protein_coding	1110017D15Rik	C9orf24	0.0530311	0.0534337	Yes	Yes	0.00374438	0.833801	1.01	n	0.0180994	0.209829
ENSMUSG00000047044	protein_coding	D030056L22Rik	C9orf40	1.33264	0.46602	Yes	Yes	0.0279902	0.390009	0.880376	n	0.303092	0.859602
ENSMUSG00000058046	protein_coding	4933430I17Rik	C9orf43	0.104085	0.0692007	Yes	Yes	-0.00239371	0.665714	1.01	n	-0.0134922	-0.432037
ENSMUSG00000044320	protein_coding	1700001O22Rik	C9orf50	2.64002	0.498114	Yes	Yes	-0.0186147	0.6267	0.944425	n	-0.269972	-0.486377
ENSMUSG00000079382	transcribed_unitary_pseudogene	Gm3443	C9orf57	0	0	Yes	Yes
ENSMUSG00000021550	protein_coding	2210016F16Rik	C9orf64	3.8673	0.118917	Yes	Yes	-0.0701171	0.337053	0.862469	n	-0.194389	-0.960003
ENSMUSG00000028300	protein_coding	C9orf72	C9orf72	1.13293	0.796204	Yes	Yes	0.0572284	0.00693854	0.185365	n	0.631468	2.69978
ENSMUSG00000026851	protein_coding	BC005624	C9orf78	3.6841	0.137046	Yes	Yes	0.175757	0.0688544	0.536955	n	0.390414	1.81937
ENSMUSG00000035171	protein_coding	1110059E24Rik	C9orf85	2.55989	0.972873	Yes	Yes	0.0237423	0.471956	0.908893	n	0.115672	0.7193
ENSMUSG00000027556	protein_coding	Car1	CA1	0.112729	0.241448	Yes	Yes	-0.000337357	0.952267	1.01	n	-0.0253176	-0.0598603
ENSMUSG00000056158	protein_coding	Car10	CA10	0	0	Yes	Yes
ENSMUSG00000003273	protein_coding	Car11	CA11	0.150838	0.188828	Yes	Yes	-0.004404	0.278571	1.01	n	-0.0417107	-1.08354
ENSMUSG00000032373	protein_coding	Car12	CA12	3.50629	1.54743	Yes	Yes	-0.0350808	0.370968	0.876537	n	-0.340451	-0.894661
ENSMUSG00000027555	protein_coding	Car13	CA13	0.243044	0.461613	Yes	Yes	0.00481103	0.220014	1.01	n	0.11364	1.22649
ENSMUSG00000038526	protein_coding	Car14	CA14	0.0554758	0.0584738	Yes	Yes	-0.00391255	0.465152	1.01	n	-0.0256953	-0.730389
ENSMUSG00000027562	protein_coding	Car2	CA2	1.03963	1.10544	Yes	Yes	0.00953193	0.562947	0.935389	n	-0.00120799	0.57847
ENSMUSG00000027559	protein_coding	Car3	CA3	0	0	Yes	Yes
ENSMUSG00000000805	protein_coding	Car4	CA4	0	0	Yes	Yes
ENSMUSG00000025317	protein_coding	Car5a	CA5A	0.0919901	0.0364401	Yes	Yes	0.00167384	0.85633	1.01	n	0.0217104	0.181047
ENSMUSG00000031373	protein_coding	Car5b	CA5B	0.863951	0.481716	Yes	Yes	0.0660868	0.0105649	0.236194	n	0.453092	2.55677
ENSMUSG00000028972	protein_coding	Car6	CA6	0	0	Yes	Yes
ENSMUSG00000031883	protein_coding	Car7	CA7	0.919664	0.322379	Yes	Yes	-0.00602268	0.809539	0.975811	n	-0.0651555	-0.24102
ENSMUSG00000041261	protein_coding	Car8	CA8	0.0451381	0.00538822	Yes	Yes	-0.000503262	0.941315	1.01	n	-0.0261408	-0.0736168
ENSMUSG00000028463	protein_coding	Car9	CA9	0.129499	0.120953	Yes	Yes	0.00391685	0.489586	1.01	n	0.0392786	0.690967
ENSMUSG00000028578	protein_coding	Caap1	CAAP1	0.509388	0.246366	Yes	Yes	-0.00777515	0.626256	1.01	n	-0.0125141	-0.487003
ENSMUSG00000036707	protein_coding	Cab39	CAB39	2.60119	0.381251	Yes	Yes	-0.00949974	0.854224	0.985401	n	-0.0840982	-0.183731
ENSMUSG00000021981	protein_coding	Cab39l	CAB39L	3.47257	0.424693	Yes	Yes	-0.000463797	0.99715	0.999778	n	0.0800692	-0.00357221
ENSMUSG00000019945	protein_coding	Cabcoco1	CABCOCO1	0.182787	0.123054	Yes	Yes	0.00172001	0.856094	1.01	n	0.0673999	0.181348
ENSMUSG00000020196	protein_coding	Cabin1	CABIN1	5.1906	0.394331	Yes	Yes	-0.0685174	0.361278	0.873013	n	-0.169344	-0.912933
ENSMUSG00000040957	protein_coding	Cables1	CABLES1	0.256925	0.256245	Yes	Yes	-0.00065839	0.934814	1.01	n	-0.024644	-0.0817891
ENSMUSG00000038990	protein_coding	Cables2	CABLES2	1.73497	0.292099	Yes	Yes	0.0348206	0.410763	0.887778	n	0.242098	0.822551
ENSMUSG00000029544	protein_coding	Cabp1	CABP1	0.222381	0.133748	Yes	Yes	0.00128031	0.902643	1.01	n	0.00823958	0.122323
ENSMUSG00000024857	protein_coding	Cabp2	CABP2	0	0	Yes	Yes
ENSMUSG00000024842	protein_coding	Cabp4	CABP4	0.0870959	0.0737882	Yes	Yes	-0.00402341	0.363475	1.01	n	-0.0381814	-0.908764
ENSMUSG00000005649	protein_coding	Cabp5	CABP5	0.0267542	0.00644302	Yes	Yes	0.00370177	0.833801	1.01	n	0.0180994	0.209829
ENSMUSG00000009075	protein_coding	Cabp7	CABP7	0	0	Yes	Yes
ENSMUSG00000007907	protein_coding	Cabs1	CABS1	0	0	Yes	Yes
ENSMUSG00000024430	protein_coding	Cabyr	CABYR	0.1463	0.0919988	Yes	Yes	0.00117411	0.940224	1.01	n	0.00720358	0.0749885
ENSMUSG00000015488	protein_coding	Cacfd1	CACFD1	3.10483	0.506973	Yes	Yes	-0.0580669	0.263508	0.823914	n	-0.149443	-1.11814
ENSMUSG00000028532	protein_coding	Cachd1	CACHD1	0	0	Yes	Yes
[truncated: 52,418 more rows]
