# Supplementary material for: Vaccine-boosted CAR T crosstalk with host immunity to reject tumors with antigen heterogeneity
Source: Cell. Author manuscript; Available in PMC 2023 Jul 27. (PMC10372881; doi:10.1016/j.cell.2023.06.002)
Supplement: 12 — Supplemental Table 5 List of genes differentially expressed in CD8+ and CD4+ TILs at day 14 from mice receiving CAR T-vax with or without IFNγ blockade, related to Figure 2. [file NIHMS1908849-supplement-12.xlsx]

## Sheet: CD8+ CTL - CarTVax vs. aIFNg
	P-value	Average log-fold change	Fraction of cells expressing	Fraction of other cells expressing	Adjusted p-value
Ccl5	2.93654e-63	1.25171	0.912	0.55	5.00357e-59
Gm26924	2.18656e-56	-0.277199	1	1	3.72568e-52
Mt-Rnr2	5.39014e-49	0.30416	1	1	9.18426e-45
Rpl13a	3.55311e-38	0.490948	0.986	0.98	6.05415e-34
Mt-Rnr1	8.70605e-37	0.305498	1	1	1.48342e-32
Trbc1	5.76053e-33	0.808444	0.682	0.345	9.81537e-29
Gzmb	5.87539e-32	0.813493	0.718	0.361	1.00111e-27
Itga4	1.54245e-31	0.782933	0.621	0.253	2.62818e-27
Stat1	1.37759e-29	0.645193	0.82	0.555	2.34727e-25
Havcr2	1.20014e-28	0.786773	0.545	0.217	2.04493e-24
Ifitm1	1.74143e-26	-0.810835	0.056	0.276	2.96723e-22
Trbv26	1.22439e-24	0.535584	0.267	0.02	2.08624e-20
Xcl1	1.34161e-24	-1	0.029	0.207	2.28596e-20
Prf1	2.01356e-24	0.664541	0.633	0.33	3.4309e-20
Eef1a1	2.6033e-24	0.330972	0.994	0.992	4.43577e-20
Atxn1	5.45309e-22	0.574899	0.624	0.33	9.29151e-18
Rpl4	5.94888e-22	0.330001	0.971	0.967	1.01363e-17
Mt-Co1	1.27134e-21	0.388185	0.94	0.877	2.16623e-17
Rps13	9.00731e-21	0.440834	0.886	0.806	1.53476e-16
Arl6ip1	1.04401e-20	0.532541	0.737	0.529	1.77889e-16
Rpl23	1.25394e-20	0.487566	0.759	0.55	2.13659e-16
Ddx6	1.8295e-20	0.470158	0.761	0.56	3.11728e-16
Laptm5	1.57052e-19	0.360548	0.962	0.877	2.676e-15
Rpl3	1.67896e-19	0.363585	0.944	0.9	2.86077e-15
Rplp2	2.86351e-19	0.433148	0.874	0.78	4.87914e-15
Rpl17	3.36767e-19	0.462133	0.809	0.675	5.73817e-15
Rpl11	5.60607e-19	0.392915	0.867	0.737	9.55217e-15
Rpl19	6.04558e-19	0.408784	0.848	0.716	1.03011e-14
Nkg7	7.72015e-19	0.394874	0.906	0.788	1.31544e-14
Cd3g	1.14536e-18	0.408454	0.883	0.76	1.95158e-14
Arpc2	1.29141e-18	0.409802	0.871	0.703	2.20044e-14
Rpl21	3.74655e-18	0.429231	0.806	0.67	6.38375e-14
Gimap7	3.80443e-18	0.491726	0.496	0.228	6.48237e-14
Rps24	8.14117e-18	0.396015	0.864	0.775	1.38717e-13
Itgae	3.55444e-17	-0.461825	0.008	0.113	6.05641e-13
Gzmk	1.91242e-16	0.42126	0.325	0.097	3.25858e-12
Trav6-1	5.17897e-16	0.317604	0.152	0	8.82445e-12
Sema6d	5.38764e-16	-0.357739	0.023	0.146	9.17999e-12
Fau	5.42483e-16	0.328684	0.926	0.872	9.24336e-12
Tmsb4x	1.02113e-15	0.279462	0.989	0.972	1.7399e-11
Tox	3.03063e-15	0.503533	0.407	0.179	5.1639e-11
Gbp6	3.53974e-15	0.483223	0.395	0.171	6.03137e-11
Cblb	6.04512e-15	0.465519	0.573	0.338	1.03003e-10
Rps7	6.10414e-15	0.365014	0.827	0.714	1.04008e-10
Rpl30	8.23115e-15	0.353796	0.876	0.777	1.40251e-10
Wnk1	9.09347e-15	0.403311	0.849	0.675	1.54944e-10
Ccr7	1.3618e-14	-0.443621	0.024	0.138	2.32037e-10
Rpsa	1.46057e-14	0.267395	0.976	0.962	2.48867e-10
Naca	2.12242e-14	0.346537	0.772	0.598	3.61639e-10
Ugcg	3.12446e-14	0.425826	0.619	0.394	5.32377e-10
Rpl5	3.80483e-14	0.320721	0.889	0.816	6.48304e-10
Camk2n1	4.94961e-14	0.447979	0.327	0.128	8.43364e-10
Sytl2	8.34497e-14	0.458106	0.455	0.23	1.4219e-09
Hspa8	8.67333e-14	0.329328	0.944	0.872	1.47785e-09
Rps6	9.6701e-14	0.365566	0.866	0.79	1.64769e-09
Rps16	1.03983e-13	0.407651	0.779	0.639	1.77177e-09
Casp3	1.29677e-13	0.404952	0.411	0.194	2.20957e-09
B2m	1.29752e-13	0.269482	0.966	0.957	2.21085e-09
Matr3	1.5698e-13	0.413062	0.517	0.302	2.67478e-09
Rps18	2.18465e-13	0.31388	0.909	0.872	3.72242e-09
Ccr5	2.24667e-13	0.41161	0.492	0.266	3.82809e-09
Tcf7	2.8617e-13	-0.551865	0.099	0.258	4.87606e-09
Sub1	3.648e-13	0.408472	0.592	0.386	6.21582e-09
Hsp90b1	4.55427e-13	0.384473	0.713	0.486	7.76002e-09
Cd2	4.67271e-13	0.356202	0.731	0.524	7.96183e-09
Pabpc1	4.9439e-13	0.264965	0.949	0.893	8.42392e-09
Ptprc	1.01767e-12	0.251532	0.98	0.949	1.734e-08
Nt5e	1.04225e-12	-0.381332	0.069	0.207	1.77589e-08
Epsti1	2.03239e-12	0.378148	0.564	0.33	3.46299e-08
Gng2	2.46816e-12	0.403844	0.589	0.373	4.2055e-08
Ms4a4b	3.07726e-12	0.312376	0.881	0.788	5.24334e-08
Tpt1	3.36437e-12	0.309135	0.895	0.849	5.73254e-08
Gapdh	3.99374e-12	0.456518	0.705	0.57	6.80493e-08
Serbp1	6.62571e-12	0.326908	0.837	0.68	1.12896e-07
Morf4l1	9.19237e-12	0.344266	0.356	0.166	1.56629e-07
Mmu-Mir-6236	1.13698e-11	-0.187407	1	1	1.9373e-07
Entpd1	1.16537e-11	0.362606	0.409	0.199	1.98567e-07
Nap1l1	1.39456e-11	0.378277	0.51	0.312	2.37619e-07
Rps15a	1.44529e-11	0.295802	0.925	0.893	2.46263e-07
Fyb	1.65957e-11	0.387061	0.682	0.476	2.82775e-07
Lag3	1.66119e-11	0.37471	0.611	0.412	2.83051e-07
Ybx1	1.74517e-11	0.347372	0.74	0.575	2.9736e-07
Arap2	1.76738e-11	0.425954	0.471	0.263	3.01145e-07
Ptp4a2	2.68065e-11	0.339279	0.704	0.524	4.56755e-07
Rps4x	2.71852e-11	0.287535	0.898	0.829	4.63208e-07
Rps23	2.99659e-11	0.407821	0.645	0.491	5.10589e-07
Bc005537	3.23426e-11	0.31313	0.624	0.417	5.51085e-07
Chsy1	3.43716e-11	0.402786	0.621	0.422	5.85658e-07
Stk17b	3.58794e-11	0.291256	0.87	0.757	6.11349e-07
Rab27a	3.67982e-11	0.38864	0.43	0.238	6.27004e-07
Nabp1	4.29161e-11	0.359011	0.534	0.322	7.31248e-07
Camk4	4.44078e-11	0.361311	0.545	0.345	7.56664e-07
Lyst	4.63888e-11	0.369161	0.591	0.384	7.90419e-07
Ctsb	4.95892e-11	0.316677	0.649	0.453	8.44951e-07
Rps3a1	5.06235e-11	0.303369	0.844	0.754	8.62574e-07
Hsp90aa1	5.34063e-11	0.320905	0.656	0.453	9.0999e-07
Ccl4	5.43018e-11	0.460391	0.357	0.164	9.25249e-07
Cd3e	5.86966e-11	0.299623	0.82	0.693	1.00013e-06
Ubash3b	1.0404e-10	0.389559	0.46	0.258	1.77273e-06
Ccl1	1.08465e-10	-0.952565	0.029	0.123	1.84814e-06
Kif9	1.26128e-10	0.245545	0.18	0.043	2.14909e-06
Rpl26	1.31723e-10	0.286875	0.871	0.757	2.24443e-06
Tpm3	1.35297e-10	0.301973	0.73	0.588	2.30532e-06
Sp100	1.91942e-10	0.312172	0.717	0.514	3.27051e-06
Ythdc1	2.16177e-10	0.34016	0.401	0.217	3.68343e-06
Cd6	2.33797e-10	0.31306	0.648	0.448	3.98367e-06
Zcchc6	2.63264e-10	0.379426	0.444	0.253	4.48576e-06
Pyhin1	2.90621e-10	0.379423	0.477	0.281	4.95189e-06
Gbp7	3.23239e-10	0.357095	0.499	0.302	5.50766e-06
Ywhaz	4.1834e-10	0.294147	0.652	0.453	7.1281e-06
Rpl36	4.3599e-10	0.331484	0.555	0.353	7.42883e-06
Abcb9	4.65461e-10	0.321086	0.348	0.166	7.93099e-06
Rpl9	5.12719e-10	0.273411	0.864	0.816	8.73622e-06
Actr2	6.59902e-10	0.289259	0.795	0.652	1.12441e-05
Rpl35a	6.80292e-10	0.333018	0.635	0.488	1.15915e-05
Rpl14	7.14063e-10	0.262373	0.893	0.816	1.21669e-05
Nsa2	7.19127e-10	0.270528	0.342	0.164	1.22532e-05
Cox7c	8.7814e-10	0.258584	0.312	0.146	1.49626e-05
Canx	1.03262e-09	0.252081	0.671	0.445	1.75949e-05
Gbp4	1.36413e-09	0.313433	0.464	0.271	2.32435e-05
Pde4d	1.39904e-09	0.315274	0.494	0.299	2.38383e-05
Rbl2	1.56225e-09	0.341705	0.615	0.442	2.66191e-05
Dock10	1.59393e-09	0.362842	0.69	0.537	2.7159e-05
Rps29	1.66383e-09	0.346211	0.676	0.545	2.83501e-05
Id2	1.72692e-09	0.321522	0.608	0.432	2.94249e-05
Cxcr6	2.43431e-09	0.314419	0.732	0.573	4.14782e-05
Rps21	2.5945e-09	0.268164	0.884	0.849	4.42078e-05
Gm26917	2.70387e-09	-0.387447	0.739	0.788	4.60713e-05
Tnfsf8	2.72075e-09	-0.240961	0.041	0.136	4.63589e-05
Stk39	2.7309e-09	0.320138	0.383	0.207	4.65317e-05
Gp49a	2.96522e-09	0.364757	0.298	0.141	5.05243e-05
Cox8a	3.14296e-09	0.297462	0.398	0.217	5.35529e-05
Nucks1	3.22213e-09	0.322339	0.431	0.251	5.49019e-05
Trbc2	3.77811e-09	-0.236536	0.758	0.826	6.43753e-05
Cmip	4.76884e-09	0.359087	0.635	0.465	8.12563e-05
Themis	4.79727e-09	0.283458	0.566	0.373	8.17406e-05
Rpl12	5.28502e-09	0.202573	0.931	0.913	9.00515e-05
Gbp10	5.46436e-09	0.232448	0.119	0.018	9.31072e-05
Eif3e	5.48417e-09	0.290509	0.522	0.34	9.34448e-05
Srrm1	5.84943e-09	0.285088	0.468	0.294	9.96684e-05
Malt1	6.34204e-09	0.367655	0.474	0.302	0.000108062
Ptbp3	6.76494e-09	0.277526	0.667	0.506	0.000115268
Fnbp1	8.17626e-09	0.276509	0.728	0.54	0.000139315
Dusp6	8.7506e-09	0.25923	0.264	0.115	0.000149101
Ppia	8.98544e-09	0.328832	0.519	0.355	0.000153103
Galnt10	9.89493e-09	-0.289311	0.046	0.138	0.0001686
Sh3glb1	1.0731e-08	0.27554	0.392	0.217	0.000182846
Rock1	1.13804e-08	0.303536	0.557	0.379	0.00019391
Sell	1.16323e-08	-0.365516	0.056	0.156	0.000198203
Hmgb1	1.19776e-08	0.28411	0.302	0.153	0.000204086
Arpc1b	1.23894e-08	0.243986	0.814	0.729	0.000211102
Nedd9	1.28464e-08	0.344909	0.58	0.399	0.00021889
Tma7	1.2928e-08	0.222859	0.251	0.107	0.00022028
Rps26	1.40878e-08	0.281408	0.825	0.78	0.000240043
Gm4955	1.41382e-08	0.251437	0.394	0.217	0.000240902
Eif3a	1.49417e-08	0.316759	0.644	0.471	0.000254592
Ptma	1.49758e-08	0.315253	0.652	0.494	0.000255173
Eomes	1.56694e-08	0.261364	0.241	0.1	0.000266991
Eif5	1.67678e-08	0.312217	0.583	0.412	0.000285706
Cast	1.88292e-08	0.299577	0.457	0.281	0.000320831
Ddx17	1.90501e-08	0.311785	0.726	0.552	0.000324594
Celf2	1.91703e-08	0.335043	0.56	0.394	0.000326644
Hip1	2.17543e-08	0.372668	0.418	0.248	0.000370672
H2-Q7	2.34256e-08	0.269837	0.833	0.757	0.00039915
Pip4k2a	2.57465e-08	0.32827	0.392	0.235	0.000438694
Calm2	2.72668e-08	0.291103	0.429	0.261	0.000464598
Arsb	2.81931e-08	0.302176	0.384	0.225	0.000480382
Adam19	3.12316e-08	0.321433	0.524	0.35	0.000532156
Vmp1	3.27364e-08	0.259594	0.327	0.169	0.000557795
Gpbp1	3.32317e-08	0.280826	0.362	0.205	0.000566235
Gimap6	3.38569e-08	0.243038	0.751	0.586	0.000576887
Gpi1	3.43969e-08	0.261958	0.704	0.547	0.000586088
Prdm1	3.51762e-08	0.36916	0.276	0.136	0.000599368
Tax1bp1	3.58429e-08	0.295151	0.565	0.389	0.000610727
Ncl	3.69834e-08	0.266954	0.784	0.675	0.00063016
Set	3.87178e-08	0.284236	0.631	0.468	0.000659713
Diap1	4.2034e-08	0.287268	0.718	0.565	0.000716217
Irs2	4.26737e-08	0.28059	0.179	0.061	0.000727117
Icos	4.26769e-08	0.311959	0.568	0.396	0.000727171
Plek	4.51817e-08	0.287071	0.642	0.471	0.00076985
Rpl27	4.6861e-08	0.291553	0.695	0.581	0.000798464
Aw112010	4.68997e-08	0.322441	0.679	0.545	0.000799124
Dek	4.77223e-08	0.274146	0.425	0.258	0.000813141
Csde1	6.2235e-08	0.283313	0.64	0.491	0.00106042
Ppig	6.31075e-08	0.252993	0.265	0.125	0.00107529
Capza2	6.34736e-08	0.259265	0.455	0.289	0.00108153
Gmfg	6.66765e-08	0.311854	0.443	0.284	0.0011361
Hnrnpc	7.09659e-08	0.266148	0.506	0.348	0.00120919
Gbp9	7.30548e-08	0.259399	0.344	0.192	0.00124478
Azi2	7.76814e-08	0.228304	0.334	0.176	0.00132361
Csnk1a1	8.17858e-08	0.252788	0.62	0.44	0.00139355
Gpr56	8.27281e-08	0.25092	0.259	0.12	0.0014096
Il12rb2	8.33181e-08	0.290303	0.307	0.161	0.00141966
Myl6	8.84315e-08	0.281917	0.603	0.45	0.00150678
Pitpnc1	9.25191e-08	0.294128	0.346	0.192	0.00157643
Fam105b	9.57885e-08	0.287292	0.36	0.21	0.00163214
Rpl35	9.70796e-08	0.297628	0.504	0.35	0.00165414
Slfn5	9.9873e-08	-0.261775	0.04	0.12	0.00170174
Tigit	1.01737e-07	0.229547	0.462	0.286	0.00173349
Rpl6	1.0587e-07	0.24791	0.761	0.675	0.00180392
Cdk11b	1.19909e-07	0.314854	0.3	0.164	0.00204313
Rps27	1.37226e-07	0.268496	0.819	0.731	0.0023382
Ccl3	1.41653e-07	0.260087	0.253	0.115	0.00241363
Klf2	1.43727e-07	-0.394375	0.093	0.197	0.00244896
Btg1	1.482e-07	0.265015	0.754	0.627	0.00252518
Oxsr1	1.50469e-07	0.287222	0.327	0.182	0.00256384
Ubb	1.5812e-07	0.258737	0.677	0.552	0.00269421
Dtx3l	1.59129e-07	0.285123	0.468	0.307	0.00271139
Irf2	1.63501e-07	0.241125	0.281	0.143	0.0027859
Setbp1	1.76183e-07	0.276883	0.247	0.115	0.00300198
Rhoa	1.76543e-07	0.236146	0.532	0.363	0.00300811
Pdhb	1.92348e-07	0.225834	0.237	0.107	0.00327741
Filip1	1.92598e-07	0.291442	0.122	0.031	0.00328167
Anp32b	1.93887e-07	0.249229	0.538	0.363	0.00330365
Nr4a2	2.10117e-07	0.448806	0.375	0.225	0.00358018
Rpl18	2.15812e-07	0.210978	0.881	0.836	0.00367723
Pde3b	2.30729e-07	0.237271	0.482	0.312	0.00393139
Hnrnpu	2.41417e-07	0.262237	0.796	0.68	0.0041135
Myl12b	2.46153e-07	0.224636	0.537	0.35	0.0041942
Hnrnpa3	2.68848e-07	0.284299	0.634	0.483	0.0045809
Pdia3	2.73425e-07	0.256678	0.665	0.512	0.00465888
Ptpn18	2.80122e-07	0.242154	0.552	0.384	0.004773
Lcp1	2.83899e-07	0.197829	0.948	0.885	0.00483736
Pla2g16	2.89164e-07	0.199405	0.446	0.269	0.00492707
Ptges3	2.92801e-07	0.189455	0.224	0.102	0.00498904
Igf2r	3.10455e-07	0.312669	0.559	0.394	0.00528985
Tnfrsf9	3.57028e-07	0.340687	0.513	0.35	0.0060834
Ppp1r12a	3.60429e-07	0.238021	0.565	0.396	0.00614135
Rps20	3.82808e-07	0.195836	0.909	0.844	0.00652267
Ik	3.87588e-07	0.233917	0.431	0.266	0.00660411
Rpl29	3.91009e-07	0.255811	0.559	0.412	0.0066624
S1pr1	3.99365e-07	-0.239368	0.088	0.189	0.00680479
Cst7	4.05103e-07	0.20386	0.551	0.361	0.00690255
Prr13	4.18634e-07	0.236395	0.438	0.274	0.0071331
Psme1	4.86677e-07	0.248164	0.668	0.491	0.00829249
Rasa1	4.9785e-07	0.236388	0.357	0.207	0.00848287
Ybx3	5.0047e-07	0.216657	0.592	0.43	0.00852752
Gbp8	5.06691e-07	0.213455	0.219	0.097	0.00863351
Gvin1	5.14001e-07	0.17461	0.152	0.051	0.00875806
Hmgb2	5.23691e-07	0.223912	0.337	0.184	0.00892317
Cox17	5.24252e-07	0.228887	0.305	0.169	0.00893273
Pstpip1	5.40011e-07	0.259324	0.596	0.43	0.00920124
Capg	5.70548e-07	-0.370614	0.459	0.56	0.00972157
Gm10275	5.7358e-07	0.146867	0.145	0.046	0.00977322
Ppt1	6.30691e-07	0.232793	0.269	0.141	0.0107464
Ctsz	6.35682e-07	-0.205011	0.052	0.133	0.0108314
Eef1b2	6.60124e-07	0.198479	0.871	0.826	0.0112478
Sh3kbp1	6.65677e-07	0.277701	0.662	0.519	0.0113425
Fgl2	6.86092e-07	0.276734	0.487	0.32	0.0116903
Ccdc50	7.01814e-07	0.227802	0.448	0.284	0.0119582
Lgalsl	7.06838e-07	0.165753	0.144	0.046	0.0120438
Smap2	7.21506e-07	0.262046	0.548	0.396	0.0122937
Larp4b	7.23559e-07	0.289408	0.3	0.171	0.0123287
Rpl23a	7.26959e-07	0.264847	0.79	0.714	0.0123866
Rap1a	7.50962e-07	0.243723	0.421	0.266	0.0127956
Dpp4	7.66797e-07	0.245871	0.341	0.199	0.0130654
D16ertd472e	7.7437e-07	0.254644	0.462	0.297	0.0131945
Trim30a	8.0507e-07	0.27783	0.421	0.274	0.0137176
Mllt3	8.24588e-07	0.234358	0.3	0.164	0.0140502
Rbm39	8.26664e-07	0.238815	0.694	0.537	0.0140855
Grb2	8.46411e-07	0.217575	0.466	0.297	0.014422
Wdr89	8.58894e-07	0.137088	0.198	0.082	0.0146347
Arl14ep	8.76089e-07	0.25894	0.236	0.113	0.0149277
Skap1	8.81673e-07	0.245013	0.566	0.417	0.0150228
Il10ra	8.99633e-07	0.208518	0.358	0.212	0.0153288
Atp2a3	9.23152e-07	-0.278549	0.304	0.419	0.0157296
2022-09-07	1.0336e-06	0.257384	0.56	0.402	0.0176114
Gpx4	1.03938e-06	0.185795	0.281	0.148	0.01771
Cox7a2l	1.07208e-06	0.265515	0.561	0.409	0.0182671
Nlrc5	1.10885e-06	0.258751	0.506	0.348	0.0188937
Tgoln1	1.16315e-06	0.2031	0.588	0.422	0.0198189
Sec62	1.16399e-06	0.198778	0.355	0.21	0.0198332
Myo10	1.18118e-06	0.253357	0.167	0.064	0.0201262
Gm23935	1.19694e-06	-0.121249	0.995	0.997	0.0203946
Kpna4	1.21497e-06	0.227755	0.496	0.343	0.0207019
Gfpt1	1.27807e-06	0.271061	0.298	0.169	0.0217771
Zbtb38	1.28635e-06	0.305719	0.31	0.184	0.021918
2700060e02rik	1.29277e-06	0.223145	0.328	0.187	0.0220275
Eif1	1.2969e-06	0.235866	0.689	0.54	0.0220979
Ndufv3	1.32265e-06	0.219048	0.33	0.192	0.0225367
Stat3	1.33296e-06	0.32579	0.693	0.547	0.0227123
Pafah1b2	1.35924e-06	0.216604	0.242	0.12	0.0231601
Sod1	1.3976e-06	0.239385	0.628	0.473	0.0238138
Rplp1	1.40879e-06	0.174311	0.925	0.908	0.0240044
Rpl7a	1.41375e-06	0.208715	0.839	0.783	0.0240889
Vcp	1.43737e-06	0.2127	0.485	0.327	0.0244914
Ndufa1	1.44406e-06	0.156224	0.214	0.097	0.0246054
Rab10	1.46455e-06	0.254871	0.497	0.34	0.0249545
Ccni	1.48776e-06	0.297649	0.559	0.427	0.0253499
Eef1g	1.59995e-06	0.205932	0.755	0.645	0.0272615
Ptpn22	1.7064e-06	0.273897	0.699	0.588	0.0290753
Smarca5	1.74128e-06	0.238628	0.39	0.253	0.0296696
Slc16a6	1.74503e-06	0.216112	0.242	0.12	0.0297335
Hnrnpul1	1.75796e-06	0.233266	0.63	0.455	0.0299539
Actr3	1.77021e-06	0.216109	0.801	0.708	0.0301627
Psmb1	1.77184e-06	0.170534	0.621	0.448	0.0301904
Wls	1.77293e-06	-0.212456	0.057	0.138	0.0302089
Crot	1.96219e-06	0.203432	0.38	0.233	0.0334338
Os9	1.9709e-06	0.176079	0.587	0.414	0.0335822
Cfl1	2.04436e-06	0.217265	0.81	0.711	0.0348339
Ube2k	2.08677e-06	0.180731	0.26	0.133	0.0355564
Gltscr2	2.09446e-06	0.221427	0.83	0.721	0.0356876
Itgb7	2.1267e-06	-0.369115	0.287	0.399	0.0362369
Rbpj	2.13667e-06	0.260416	0.524	0.368	0.0364067
Arfgef1	2.29334e-06	0.252104	0.453	0.309	0.0390763
Actg1	2.36104e-06	0.247198	0.728	0.598	0.0402298
Setd3	2.46335e-06	0.210846	0.228	0.115	0.0419729
Yy1	2.50226e-06	0.216149	0.444	0.299	0.0426359
Sbds	2.50372e-06	0.177356	0.221	0.105	0.0426609
Tmem30a	2.60392e-06	0.223659	0.533	0.371	0.0443682
Npc2	2.80634e-06	0.218473	0.659	0.514	0.0478173
Mier1	2.84711e-06	0.284229	0.459	0.317	0.0485119
Tm6sf1	2.8488e-06	0.248047	0.307	0.174	0.0485407
Yme1l1	2.90722e-06	0.186253	0.395	0.246	0.0495361
Baz1a	3.14921e-06	0.315259	0.439	0.304	0.0536595
Gm14446	3.1601e-06	0.237193	0.213	0.102	0.0538449
Adss	3.22896e-06	0.202541	0.401	0.256	0.0550182
Mbnl1	3.55966e-06	0.196557	0.876	0.813	0.0606531
Smek2	3.59797e-06	0.205424	0.404	0.261	0.0613057
Lgals3	3.68719e-06	0.230198	0.538	0.396	0.062826
Tacc1	3.72253e-06	0.274308	0.548	0.407	0.0634282
Lnpep	3.79974e-06	0.225697	0.601	0.468	0.0647438
Nsmaf	4.01036e-06	0.220802	0.513	0.353	0.0683325
Rsl1d1	4.03654e-06	0.203005	0.302	0.169	0.0687786
Bc094916	4.24387e-06	0.211226	0.207	0.1	0.0723113
Ddx52	4.25831e-06	0.20886	0.217	0.107	0.0725573
Rnf14	4.32904e-06	0.176807	0.214	0.102	0.0737625
Cct2	4.41521e-06	0.207853	0.662	0.542	0.0752308
Trps1	4.46385e-06	0.255617	0.18	0.079	0.0760595
Cd247	4.59871e-06	0.313537	0.561	0.417	0.0783574
H2-T23	4.84822e-06	0.209748	0.439	0.284	0.0826088
Suz12	4.9424e-06	0.284402	0.351	0.233	0.0842135
2022-09-02	4.97104e-06	0.192492	0.318	0.187	0.0847015
Arpc5	5.01483e-06	0.22008	0.704	0.545	0.0854478
Hsp90ab1	5.03167e-06	0.177647	0.955	0.918	0.0857347
Was	5.1512e-06	0.227014	0.421	0.274	0.0877712
Rpl22	5.20897e-06	0.234705	0.621	0.499	0.0887557
Cdc42	5.30848e-06	0.224173	0.774	0.673	0.0904512
Traf3ip3	5.355e-06	0.219461	0.384	0.243	0.0912439
Vps4b	5.72046e-06	0.232784	0.349	0.215	0.0974709
Cbx1	5.85768e-06	0.209035	0.256	0.138	0.099809
Edf1	5.88738e-06	0.228863	0.486	0.34	0.100315
Sh2d2a	6.06455e-06	0.235534	0.747	0.616	0.103334
Rps28	6.10015e-06	0.237564	0.592	0.468	0.10394
Fnip1	6.33326e-06	0.18693	0.161	0.066	0.107912
Ugp2	6.36862e-06	0.176146	0.228	0.115	0.108515
Calm1	6.53084e-06	0.205356	0.81	0.693	0.111279
Lsm12	6.60064e-06	0.164024	0.21	0.102	0.112468
Pim2	6.78171e-06	0.182202	0.209	0.1	0.115554
Uba52	6.79647e-06	0.179848	0.264	0.146	0.115805
Ola1	7.20003e-06	0.208986	0.278	0.156	0.122681
H2-T22	7.26642e-06	0.235247	0.487	0.34	0.123812
Tor1aip1	7.34201e-06	0.205181	0.36	0.225	0.1251
Snw1	7.37718e-06	0.194648	0.384	0.248	0.1257
Dnajc1	7.4251e-06	0.186424	0.341	0.202	0.126516
Sdcbp2	7.42574e-06	0.182429	0.181	0.082	0.126527
Tmf1	7.45263e-06	0.157261	0.349	0.21	0.126985
Wipf1	7.72309e-06	0.186528	0.681	0.524	0.131594
Eif4b	7.95717e-06	0.183754	0.741	0.578	0.135582
Rab8b	8.14786e-06	0.220607	0.583	0.44	0.138831
Psmb8	8.41953e-06	0.176453	0.835	0.726	0.14346
Senp6	8.42771e-06	0.213524	0.411	0.269	0.1436
Rad54l2	8.70159e-06	0.23122	0.292	0.169	0.148266
Npm1	8.88931e-06	0.215884	0.731	0.616	0.151465
Ppp2r5c	8.94016e-06	0.211536	0.505	0.355	0.152331
Ly6c2	8.97477e-06	0.140449	0.614	0.437	0.152921
Xrn1	9.07363e-06	0.202506	0.292	0.166	0.154606
Rpl13	9.07418e-06	0.191857	0.881	0.824	0.154615
Rpl36al	9.08749e-06	0.186491	0.503	0.353	0.154842
Mphosph10	9.33824e-06	0.159951	0.121	0.041	0.159114
Eif4g3	9.35218e-06	0.234994	0.505	0.348	0.159352
Slfn8	9.53209e-06	0.260359	0.356	0.23	0.162417
Rbms1	9.58288e-06	0.185997	0.372	0.233	0.163283
Wapal	9.64627e-06	0.228982	0.454	0.312	0.164363
Ddit3	9.64892e-06	0.191493	0.14	0.054	0.164408
Eif5b	9.79493e-06	0.197515	0.302	0.174	0.166896
Tmem160	9.8432e-06	0.224119	0.355	0.223	0.167718
Ifi203	9.96153e-06	0.271412	0.454	0.317	0.169734
Rps8	1.00787e-05	0.1874	0.909	0.872	0.171731
Rnf166	1.02999e-05	0.214813	0.422	0.286	0.175499
Smc1a	1.0571e-05	0.231253	0.381	0.256	0.18012
Dhrs7	1.08465e-05	0.152886	0.175	0.079	0.184814
Bmp2k	1.08951e-05	0.203968	0.293	0.174	0.185641
2900026a02rik	1.103e-05	0.202408	0.195	0.095	0.187941
Capza1	1.10597e-05	0.174774	0.422	0.279	0.188446
Anxa2	1.11022e-05	0.206018	0.634	0.463	0.189171
Dnajc8	1.11812e-05	0.234157	0.32	0.205	0.190516
Tm9sf3	1.23459e-05	0.227797	0.608	0.476	0.210362
Mapre2	1.24987e-05	0.187351	0.29	0.171	0.212965
Fkbp3	1.28752e-05	0.166931	0.347	0.215	0.219381
Mbd2	1.34153e-05	0.216138	0.608	0.471	0.228583
Rpl37	1.3663e-05	0.219231	0.726	0.611	0.232804
Ncf1	1.36866e-05	0.21093	0.13	0.049	0.233207
Serpinb9	1.4044e-05	0.202033	0.384	0.243	0.239296
Ifitm2	1.40523e-05	-0.275606	0.078	0.156	0.239437
Glrx3	1.45245e-05	0.151176	0.209	0.102	0.247483
Ralbp1	1.48453e-05	0.184328	0.343	0.207	0.25295
Rpl39	1.49268e-05	0.223435	0.719	0.632	0.254338
Pdcd1	1.50185e-05	0.219675	0.691	0.54	0.2559
Gramd1a	1.51938e-05	-0.293058	0.273	0.366	0.258888
Csnk2a1	1.53958e-05	0.170693	0.281	0.161	0.262329
Luc7l2	1.57075e-05	0.265915	0.496	0.368	0.26764
Litaf	1.59841e-05	0.205047	0.416	0.271	0.272353
Ywhab	1.60842e-05	0.278396	0.505	0.376	0.274059
Ppp3cc	1.62289e-05	0.172718	0.327	0.194	0.276525
Etfb	1.6356e-05	0.193049	0.334	0.207	0.278689
Arf1	1.6486e-05	0.190442	0.48	0.335	0.280904
Copb2	1.7132e-05	0.2054	0.395	0.253	0.291912
H2-Q4	1.72102e-05	0.193001	0.638	0.478	0.293244
S100a11	1.7448e-05	0.146001	0.232	0.123	0.297296
Dnajc9	1.76501e-05	0.18197	0.366	0.23	0.30074
Nono	1.78825e-05	0.205704	0.483	0.343	0.304699
Ppib	1.81007e-05	0.175589	0.49	0.345	0.308418
Mndal	1.84075e-05	0.163455	0.344	0.21	0.313645
Hltf	1.8438e-05	0.180197	0.27	0.151	0.314166
Pcmt1	1.9051e-05	0.192766	0.246	0.136	0.32461
Cbx5	1.95819e-05	0.236487	0.265	0.153	0.333655
Cox5b	1.96779e-05	0.193816	0.369	0.238	0.335291
Eif2ak1	1.97085e-05	0.165334	0.199	0.097	0.335813
Denr	1.97706e-05	0.157079	0.213	0.11	0.336872
Ikzf3	1.97799e-05	0.221291	0.583	0.445	0.337029
Atp2b4	2.03297e-05	0.214113	0.582	0.437	0.346398
Ptms	2.0382e-05	0.194721	0.453	0.315	0.347289
Rgs8	2.11968e-05	0.22289	0.165	0.074	0.361172
Gpr68	2.12573e-05	0.187056	0.474	0.325	0.362203
Cdh1	2.13686e-05	-0.170378	0.04	0.102	0.3641
Tnrc6a	2.15855e-05	0.194812	0.341	0.212	0.367795
Eef1d	2.17046e-05	0.195225	0.52	0.386	0.369824
Gnas	2.17591e-05	0.18365	0.848	0.783	0.370753
Taf1	2.17717e-05	0.236299	0.287	0.171	0.370968
Rps11	2.22652e-05	0.210278	0.778	0.714	0.379377
Cr1l	2.27356e-05	0.180406	0.279	0.161	0.387391
Rbl1	2.29413e-05	0.187486	0.19	0.092	0.390897
Kif5b	2.3714e-05	0.219959	0.445	0.315	0.404063
Rbm25	2.46317e-05	0.240792	0.431	0.304	0.419699
Samsn1	2.47185e-05	0.204146	0.383	0.253	0.421178
Nedd8	2.48434e-05	0.169711	0.356	0.228	0.423306
Ubl5	2.62518e-05	0.173764	0.42	0.276	0.447305
Gm8369	2.72002e-05	0.183861	0.221	0.118	0.463464
Gls	2.73813e-05	0.183523	0.495	0.35	0.46655
Sptssa	2.75463e-05	0.115552	0.207	0.102	0.469361
Jhdm1d	2.78377e-05	0.267767	0.286	0.174	0.474326
Epb4.1	2.79721e-05	0.180297	0.458	0.315	0.476617
Ppp3ca	2.83471e-05	0.194312	0.3	0.184	0.483006
Setd5	2.84048e-05	0.203743	0.39	0.258	0.48399
Rps9	2.89897e-05	0.166434	0.903	0.87	0.493955
Rpl36a	2.91076e-05	0.193383	0.537	0.402	0.495964
Recql	2.91933e-05	0.186031	0.157	0.069	0.497425
Nab1	2.9207e-05	0.240641	0.445	0.327	0.497657
Sirt2	2.97797e-05	0.2126	0.358	0.235	0.507416
Syap1	2.97814e-05	0.161521	0.212	0.113	0.507446
Smc6	3.00371e-05	0.188775	0.332	0.207	0.511802
Rtf1	3.00546e-05	0.197087	0.333	0.21	0.5121
Lrrk1	3.03307e-05	0.164147	0.367	0.235	0.516804
Ago1	3.06102e-05	0.215651	0.3	0.184	0.521567
Ndufb3	3.08352e-05	0.147294	0.172	0.082	0.5254
Kif13b	3.08371e-05	0.175542	0.228	0.12	0.525434
Sra1	3.15841e-05	0.202297	0.247	0.141	0.538162
Taf15	3.19817e-05	0.214037	0.337	0.217	0.544936
Ppm1g	3.23872e-05	0.185804	0.438	0.304	0.551846
Ly6a	3.265e-05	0.228947	0.587	0.453	0.556324
Rab2a	3.26673e-05	0.184886	0.321	0.202	0.556618
Arhgef12	3.30159e-05	0.165616	0.13	0.051	0.562558
Smek1	3.48182e-05	0.194093	0.353	0.223	0.593268
Hspa1b	3.48269e-05	0.242458	0.533	0.394	0.593415
Cyba	3.63322e-05	0.18864	0.599	0.46	0.619064
Eva1b	3.75033e-05	0.158623	0.254	0.146	0.639019
Cmah	3.75247e-05	-0.187547	0.064	0.136	0.639383
Eid1	3.75972e-05	0.169356	0.306	0.184	0.640618
Ankle2	3.79062e-05	0.191075	0.219	0.118	0.645883
Serpinb6b	3.85266e-05	0.217571	0.319	0.205	0.656454
Rab7	3.8706e-05	0.198286	0.42	0.294	0.659512
Dnajc2	3.89597e-05	0.165826	0.21	0.113	0.663835
Psmd11	3.90963e-05	0.207359	0.259	0.153	0.666162
Arl1	3.91324e-05	0.127743	0.198	0.1	0.666776
Zmat2	3.93629e-05	0.146147	0.274	0.161	0.670705
Fgfr1op2	3.9384e-05	0.230388	0.426	0.289	0.671064
Hnrnpf	3.94974e-05	0.102724	0.388	0.248	0.672996
Akt2	3.99071e-05	0.169531	0.296	0.182	0.679978
Shfm1	4.03738e-05	0.139737	0.316	0.197	0.687929
Arl5a	4.08432e-05	0.222073	0.3	0.189	0.695927
Stag2	4.09926e-05	0.214966	0.497	0.363	0.698473
Pink1	4.15104e-05	0.158514	0.293	0.174	0.707296
Atf6	4.25779e-05	0.20996	0.283	0.171	0.725485
Bcl2a1b	4.28536e-05	0.174122	0.21	0.113	0.730182
Gphn	4.28689e-05	0.158416	0.105	0.036	0.730443
Filip1l	4.33836e-05	0.212574	0.189	0.097	0.739213
Btf3	4.34554e-05	0.192572	0.543	0.407	0.740436
Eif3h	4.35516e-05	0.184091	0.755	0.662	0.742075
Itm2b	4.41015e-05	0.184293	0.776	0.67	0.751445
Pebp1	4.43354e-05	0.111419	0.21	0.107	0.755431
Nol11	4.46621e-05	0.171175	0.152	0.069	0.760998
Trim59	4.46697e-05	0.169812	0.246	0.138	0.761127
Polk	4.52728e-05	0.191074	0.145	0.064	0.771404
Eif2s2	4.59552e-05	0.189287	0.246	0.143	0.783031
D17wsu92e	4.62266e-05	0.182384	0.393	0.263	0.787655
Rpl31	4.6232e-05	0.236152	0.721	0.645	0.787747
Sumo1	4.70222e-05	0.172371	0.202	0.105	0.801212
Lbh	4.70663e-05	0.203756	0.389	0.261	0.801962
Utp11l	4.74552e-05	0.175644	0.175	0.087	0.80859
Nr2c2	4.80095e-05	0.23899	0.392	0.274	0.818034
Zfp652	4.88917e-05	0.148206	0.327	0.205	0.833065
Lsp1	4.90438e-05	0.202077	0.82	0.734	0.835656
Aldoa	5.04336e-05	0.261673	0.769	0.698	0.859338
Psma3	5.07108e-05	0.138777	0.228	0.125	0.864061
Cox6b1	5.21232e-05	0.15985	0.422	0.279	0.888127
D19ertd737e	5.28554e-05	0.16226	0.156	0.072	0.900603
Ube2e1	5.30481e-05	0.121687	0.182	0.09	0.903887
Ezh2	5.48552e-05	0.161407	0.184	0.092	0.934678
Atf2	5.53646e-05	0.179426	0.231	0.13	0.943358
Cd5	5.55703e-05	0.150142	0.427	0.292	0.946863
Cyfip2	5.61812e-05	0.22165	0.658	0.522	0.957271
Ccdc104	5.62007e-05	0.140042	0.128	0.051	0.957603
Nmi	5.83127e-05	0.13289	0.204	0.107	0.99359
Parg	5.92402e-05	0.214782	0.232	0.136	1
Samd9l	5.96343e-05	0.225634	0.518	0.389	1
Slc25a11	5.97265e-05	0.15052	0.304	0.192	1
Setx	5.97405e-05	0.233859	0.51	0.386	1
Api5	6.05933e-05	0.18924	0.304	0.192	1
Wbp5	6.13793e-05	0.140375	0.134	0.056	1
Eml4	6.1536e-05	0.149684	0.286	0.171	1
Ssh2	6.18086e-05	-0.291863	0.235	0.33	1
Rpl37a	6.20746e-05	0.197179	0.703	0.606	1
Gbp3	6.25924e-05	0.185338	0.185	0.095	1
Ypel5	6.31002e-05	0.175081	0.196	0.105	1
Prkch	6.42014e-05	0.184058	0.673	0.542	1
S100a10	6.51308e-05	0.180074	0.723	0.581	1
Gnl3l	6.57065e-05	0.166576	0.251	0.143	1
Larp7	6.57287e-05	0.124856	0.139	0.059	1
F2r	6.57721e-05	0.173272	0.415	0.286	1
Trim56	6.63419e-05	0.279712	0.401	0.286	1
Ptk2b	6.66816e-05	0.213851	0.61	0.471	1
Hspa4	6.6717e-05	0.180757	0.455	0.32	1
Rps10	6.77683e-05	0.214092	0.744	0.67	1
Mt1	6.93207e-05	0.160565	0.112	0.041	1
Ai314180	7.03148e-05	0.230145	0.279	0.176	1
Scaf11	7.05293e-05	0.223934	0.441	0.307	1
Elf1	7.05513e-05	0.167009	0.579	0.437	1
Mau2	7.10357e-05	0.207687	0.204	0.11	1
Pcbp2	7.13755e-05	0.201765	0.635	0.496	1
Eif3c	7.41802e-05	0.196659	0.616	0.488	1
Atp6v1e1	7.42145e-05	0.193605	0.258	0.156	1
Oxr1	7.47719e-05	0.167315	0.199	0.105	1
Naip2	7.76519e-05	0.12514	0.122	0.049	1
Tsc22d3	7.84174e-05	-0.249954	0.162	0.246	1
S100a4	7.92528e-05	0.17635	0.763	0.637	1
Ppp2r5e	8.01246e-05	0.117918	0.236	0.133	1
Gpsm3	8.02511e-05	0.174053	0.361	0.24	1
Ccser2	8.07808e-05	0.21518	0.283	0.176	1
Wac	8.19025e-05	0.16526	0.339	0.217	1
Sbno1	8.21056e-05	0.197737	0.506	0.371	1
Itgav	8.22491e-05	0.169446	0.412	0.281	1
Med28	8.39327e-05	0.149744	0.254	0.151	1
Pdap1	8.51719e-05	0.153463	0.288	0.179	1
Max	8.69119e-05	0.16487	0.284	0.174	1
Ap3b1	8.84604e-05	0.208561	0.375	0.253	1
Trip11	9.28549e-05	0.253216	0.318	0.215	1
Pfdn5	9.31562e-05	0.184851	0.672	0.57	1
Eps15	9.32834e-05	0.138688	0.314	0.197	1
Grcc10	9.50174e-05	0.125469	0.124	0.051	1
Runx3	9.54045e-05	0.206942	0.51	0.381	1
Arpp19	9.59773e-05	0.129745	0.288	0.176	1
Gimap4	9.79615e-05	0.176431	0.847	0.762	1
Ptpn13	9.83784e-05	0.236278	0.19	0.105	1
Tbl1xr1	9.99402e-05	0.171224	0.462	0.327	1
Whsc1l1	0.000100382	0.196927	0.562	0.43	1
Kdm4c	0.000102668	0.205235	0.159	0.079	1
Hp1bp3	0.000102869	0.191406	0.565	0.445	1
Znrf2	0.000103429	0.212934	0.48	0.353	1
Fam49b	0.000107084	0.183252	0.436	0.302	1
Sik1	0.000108642	0.163229	0.379	0.256	1
Eif2ak2	0.000109305	0.140146	0.168	0.084	1
Serf2	0.000109488	0.174719	0.376	0.256	1
Zadh2	0.000110957	0.130586	0.245	0.143	1
Hsph1	0.000111214	0.26135	0.449	0.343	1
Gnl1	0.000112075	0.185453	0.259	0.159	1
Fxyd5	0.000113534	0.15191	0.841	0.747	1
Slco3a1	0.000115647	-0.180927	0.074	0.143	1
Smarcc2	0.000115861	0.179138	0.39	0.266	1
1700020i14rik	0.000116229	0.194057	0.504	0.379	1
Mettl21d	0.000116815	0.167083	0.212	0.118	1
Nfil3	0.000118205	0.244091	0.344	0.23	1
Stag1	0.000126161	0.167395	0.291	0.184	1
Etf1	0.000126266	0.187741	0.395	0.271	1
Mtf2	0.000127036	0.186569	0.182	0.097	1
U2surp	0.000127188	0.170528	0.281	0.176	1
Mrpl33	0.00012781	0.132988	0.253	0.151	1
Pak1ip1	0.00012809	0.175747	0.21	0.118	1
Stk32c	0.000128188	0.152049	0.149	0.072	1
Bend4	0.000128734	0.172494	0.158	0.077	1
Ankrd11	0.000130426	0.20785	0.505	0.376	1
Map3k1	0.000132059	0.169964	0.443	0.32	1
Copb1	0.000132154	0.190525	0.399	0.279	1
Bbx	0.00013268	0.188279	0.222	0.128	1
Klrc1	0.000135623	0.184204	0.46	0.343	1
Cdk5rap2	0.000136411	0.164788	0.181	0.095	1
Msi2	0.000136723	0.188181	0.321	0.212	1
Khdrbs1	0.000137834	0.216246	0.429	0.315	1
Sars	0.000138675	0.174431	0.446	0.32	1
Trim5	0.00013906	0.14076	0.134	0.059	1
Trip12	0.00013927	0.202112	0.685	0.57	1
Psma2	0.000140502	0.16041	0.397	0.274	1
Snrpg	0.000140848	0.160997	0.295	0.189	1
Cdv3	0.000141018	0.154758	0.323	0.207	1
Otud7b	0.000141745	0.166261	0.181	0.095	1
Rps19	0.000141988	0.161635	0.82	0.739	1
Smc4	0.000143002	0.175354	0.426	0.299	1
Supt20	0.000143901	0.190008	0.348	0.233	1
Kmt2a	0.000144106	0.19752	0.597	0.478	1
Hnrnpa2b1	0.000144279	0.165251	0.851	0.765	1
Txn1	0.000144463	0.18358	0.508	0.386	1
Erlec1	0.000145066	0.0993593	0.149	0.069	1
Ube2q2	0.000146109	0.0745812	0.108	0.041	1
2610018g03rik	0.000146474	0.17775	0.282	0.176	1
Ghitm	0.000151224	0.165333	0.528	0.391	1
Zfp207	0.000154096	0.158585	0.429	0.312	1
Smarce1	0.000156114	0.152793	0.205	0.115	1
Fip1l1	0.000156945	0.159117	0.328	0.217	1
Cdk13	0.000157338	0.183511	0.397	0.281	1
Sec63	0.000157862	0.182021	0.232	0.138	1
Tiprl	0.000157905	0.173966	0.251	0.153	1
Sacm1l	0.00015965	0.171713	0.214	0.123	1
Nol7	0.000159918	0.148024	0.399	0.271	1
Gm4070	0.000165495	0.108977	0.117	0.049	1
Cd53	0.000169432	0.180903	0.662	0.545	1
Tapbpl	0.000170511	0.148475	0.26	0.156	1
Gramd4	0.000171145	-0.184841	0.102	0.176	1
Zufsp	0.000171804	0.0928821	0.13	0.056	1
Nfatc1	0.000171847	0.217076	0.45	0.33	1
Sh2d3c	0.000172724	0.121905	0.199	0.107	1
Zcchc11	0.000174446	0.190668	0.434	0.309	1
Nars	0.000176753	0.178394	0.302	0.199	1
Suco	0.000177966	0.241586	0.409	0.309	1
Wrn	0.000178178	0.158945	0.224	0.133	1
Ppm1a	0.000179057	0.141638	0.24	0.141	1
E330009j07rik	0.00018028	0.137508	0.175	0.09	1
Lamtor1	0.000180357	0.153892	0.188	0.102	1
Prkacb	0.000182292	0.167384	0.489	0.371	1
Pet100	0.00018393	0.0765319	0.13	0.056	1
Ywhag	0.000184597	0.164644	0.417	0.299	1
Gramd3	0.000187327	0.110677	0.429	0.297	1
Fut8	0.000188068	0.192188	0.195	0.11	1
Msantd4	0.000189144	0.108682	0.102	0.038	1
Lcp2	0.000190835	0.136759	0.573	0.427	1
Rps12	0.000192282	0.159139	0.912	0.88	1
Purb	0.000192412	0.185064	0.568	0.44	1
Cd38	0.000192823	0.14509	0.181	0.097	1
Nrp1	0.000193279	-0.304146	0.237	0.325	1
Klrk1	0.000193693	0.17726	0.644	0.496	1
Atp5j2	0.000195994	0.17131	0.506	0.379	1
Gnptab	0.000196491	0.1436	0.385	0.263	1
Zbp1	0.00020352	0.204478	0.369	0.261	1
Rdx	0.000203924	0.173012	0.39	0.271	1
Arid4b	0.000206093	0.19607	0.296	0.197	1
Chd3	0.000206317	-0.232497	0.38	0.468	1
Akt3	0.000208886	0.145216	0.189	0.102	1
Mysm1	0.000209391	0.188759	0.209	0.12	1
Got2	0.000210968	0.140647	0.29	0.179	1
Pbrm1	0.000213293	0.213865	0.438	0.32	1
Top1	0.000215327	0.216198	0.301	0.197	1
Pglyrp2	0.000216703	0.106891	0.145	0.069	1
Atrx	0.000217761	0.237846	0.491	0.376	1
Dusp2	0.000218524	-0.291035	0.384	0.455	1
Pgam1	0.000219255	0.143339	0.167	0.087	1
Ass1	0.000220346	-0.180897	0.052	0.11	1
Uqcrh	0.000224327	0.217369	0.583	0.476	1
Tpi1	0.000226793	0.210078	0.517	0.386	1
Bloc1s6	0.000227319	0.126962	0.13	0.059	1
Cdc14a	0.000227845	0.180495	0.212	0.12	1
Mmd	0.000229521	0.143075	0.196	0.107	1
Vapb	0.000230902	0.166244	0.276	0.176	1
Rpl38	0.000234106	0.135277	0.653	0.54	1
Tbk1	0.000234264	0.0930171	0.223	0.128	1
Mcl1	0.000235562	0.178626	0.712	0.614	1
Dlg1	0.000236717	0.142959	0.222	0.13	1
Twsg1	0.000241718	0.185425	0.239	0.146	1
Pdcd10	0.000242528	0.135455	0.208	0.12	1
Lin7c	0.000242854	0.132284	0.217	0.125	1
Ddrgk1	0.000244093	0.138585	0.23	0.136	1
Batf	0.000246385	0.165818	0.222	0.13	1
Prpf4b	0.000250931	0.182505	0.311	0.207	1
Plekha2	0.000253024	0.198477	0.523	0.396	1
Gdi2	0.000253189	0.140134	0.694	0.575	1
1110004f10rik	0.000255263	0.142909	0.227	0.133	1
Cep110	0.000257307	0.239783	0.547	0.437	1
Lsm14a	0.000261268	0.182543	0.417	0.299	1
Abi1	0.000267434	0.153547	0.46	0.335	1
Syt11	0.000270584	0.207826	0.235	0.146	1
Rpl22l1	0.000272698	0.127848	0.292	0.187	1
Stk4	0.000273952	0.162002	0.611	0.488	1
Arl6ip5	0.000282059	0.177277	0.522	0.399	1
Gng5	0.000283281	0.115125	0.138	0.066	1
Rad23b	0.000285457	0.118418	0.415	0.274	1
Ankib1	0.000289674	0.194883	0.325	0.22	1
Eprs	0.00028978	0.222117	0.325	0.223	1
Psmc5	0.000306183	0.150699	0.278	0.179	1
Ddx42	0.000307618	0.198453	0.327	0.225	1
Hnrnpd	0.000311445	0.178941	0.532	0.402	1
Cpsf2	0.000313657	0.186607	0.254	0.161	1
Fam46c	0.000325446	0.145537	0.247	0.151	1
Golga4	0.000326562	0.176535	0.339	0.23	1
Mrfap1	0.000326929	0.149394	0.312	0.21	1
Wbp11	0.00032709	0.183812	0.227	0.138	1
Dnajb6	0.000329951	0.119814	0.167	0.09	1
Tmx1	0.000330588	0.17019	0.272	0.176	1
Eif2s3x	0.000331135	0.095159	0.145	0.072	1
Pag1	0.000333856	-0.210607	0.087	0.151	1
Tmed10	0.000342899	0.178147	0.328	0.225	1
Cd52	0.000345748	0.147617	0.807	0.762	1
Hnrnpul2	0.000346845	0.198854	0.596	0.463	1
Cct8	0.000351052	0.12913	0.438	0.312	1
Rnf114	0.000351786	0.138772	0.325	0.215	1
Psme4	0.000360896	0.0799879	0.286	0.179	1
Cnot4	0.000362214	0.131375	0.179	0.097	1
Trim12c	0.000362306	0.166246	0.3	0.197	1
Actb	0.000365314	0.132806	0.996	1	1
Mtmr2	0.000366045	0.141733	0.159	0.084	1
Aes	0.000369265	0.142627	0.749	0.596	1
Sntb2	0.000370279	0.13183	0.185	0.102	1
Lyar	0.00037046	0.120077	0.134	0.064	1
Itgb1	0.000372324	-0.304366	0.597	0.621	1
Rpl10a	0.000373145	0.163536	0.547	0.427	1
Upf3a	0.000374956	0.142181	0.14	0.069	1
D4wsu53e	0.000376071	0.199241	0.649	0.537	1
Pycard	0.000376989	0.140826	0.25	0.153	1
Aimp1	0.000379459	0.120356	0.301	0.197	1
Flna	0.000380599	-0.268502	0.477	0.547	1
Vps37b	0.000380854	0.185378	0.672	0.54	1
Gimap1	0.000384352	0.171902	0.527	0.409	1
Arhgap30	0.000385423	0.167382	0.644	0.504	1
Ahcyl1	0.000387624	0.208535	0.342	0.243	1
Bcl11b	0.000387814	0.182801	0.466	0.343	1
Ftl1	0.000396412	0.145569	0.298	0.197	1
Ranbp9	0.00039763	0.169545	0.296	0.194	1
Fam76a	0.000401065	0.115793	0.138	0.066	1
Gpr65	0.000402359	0.215835	0.314	0.215	1
Exoc5	0.000408968	0.174611	0.256	0.164	1
Vdac3	0.000410583	0.12549	0.149	0.077	1
Chchd2	0.00041137	0.167553	0.468	0.358	1
Gbp5	0.000414047	0.175782	0.149	0.077	1
Oxa1l	0.000414339	0.161759	0.195	0.115	1
Mllt10	0.00041493	0.179093	0.259	0.164	1
Impad1	0.000418887	0.0967784	0.216	0.125	1
Ikzf1	0.000419187	0.190548	0.745	0.621	1
Hsdl2	0.00041927	0.132091	0.157	0.082	1
Dhx15	0.000419591	0.131153	0.497	0.371	1
Zc3h12d	0.000420587	0.147455	0.165	0.09	1
Zfp318	0.000423198	0.204187	0.216	0.13	1
Gm9843	0.000423291	0.113348	0.163	0.087	1
Crebrf	0.000424036	0.204763	0.267	0.174	1
Runx2	0.000428924	0.179325	0.427	0.307	1
2022-09-06	0.000429816	0.182952	0.555	0.435	1
Ctsc	0.00043197	0.135228	0.291	0.189	1
Coa5	0.000441201	0.165194	0.258	0.164	1
Lpin2	0.000445402	0.185086	0.214	0.128	1
Bola3	0.000450209	0.115973	0.129	0.061	1
Wdr95	0.000461465	0.109473	0.17	0.092	1
Chic2	0.000463624	0.131592	0.231	0.141	1
Tsc1	0.000467634	0.129205	0.111	0.049	1
Tdg	0.000470216	0.101804	0.111	0.049	1
Rbm27	0.000470257	0.146075	0.241	0.151	1
Alcam	0.000477367	0.162158	0.222	0.13	1
Glrx	0.000481816	0.145189	0.196	0.115	1
Magoh	0.000482556	0.0743921	0.134	0.064	1
Vopp1	0.000484502	0.124317	0.241	0.148	1
Papola	0.000488743	0.113783	0.455	0.327	1
Eif4e3	0.000488878	0.0939859	0.148	0.074	1
Arcn1	0.000489381	0.156101	0.315	0.212	1
Fbl	0.000498728	0.118658	0.153	0.079	1
Zc3h15	0.000503221	0.150515	0.23	0.143	1
Ccdc115	0.000508902	0.108534	0.129	0.061	1
Spcs1	0.000510465	0.113391	0.219	0.13	1
Gpbp1l1	0.000511657	0.142549	0.304	0.197	1
Galnt1	0.000512591	0.144401	0.365	0.253	1
Hip1r	0.000516157	0.181208	0.524	0.412	1
Pgk1	0.000524586	0.22206	0.429	0.325	1
Rfk	0.000527944	0.137974	0.235	0.143	1
Syne3	0.00053395	0.151296	0.221	0.133	1
Ankrd12	0.000538317	0.190759	0.268	0.176	1
Mef2a	0.000539553	0.177246	0.325	0.223	1
Asnsd1	0.000542387	0.146263	0.255	0.164	1
Nufip2	0.000543933	0.177272	0.318	0.217	1
Phf3	0.000547129	0.183354	0.356	0.253	1
Zcchc9	0.000548265	0.0910222	0.115	0.051	1
Cep350	0.000551503	0.193739	0.42	0.304	1
Rps6kb1	0.00055479	0.149078	0.185	0.107	1
Ccnt1	0.000556523	0.124646	0.267	0.169	1
Pwwp2a	0.000564907	0.129721	0.108	0.049	1
Cflar	0.000569982	0.198074	0.311	0.212	1
Ubxn2a	0.000570991	0.114422	0.171	0.095	1
Ywhae	0.000571851	0.160858	0.478	0.366	1
St3gal6	0.000580844	0.145194	0.218	0.133	1
Atp6v1d	0.000583732	0.186953	0.241	0.159	1
Cdc73	0.000586339	0.118492	0.255	0.159	1
Irgm2	0.000589128	0.171038	0.136	0.069	1
Smndc1	0.000601287	0.155905	0.214	0.13	1
Gas5	0.000619633	0.153778	0.533	0.419	1
Phf6	0.0006246	0.145486	0.224	0.141	1
Mxi1	0.000626353	0.149012	0.228	0.141	1
Tmco1	0.000627808	0.114926	0.119	0.056	1
Fam172a	0.000630869	0.189374	0.222	0.141	1
Man2a1	0.000634456	0.121977	0.39	0.274	1
Fam107b	0.000637087	0.151761	0.707	0.601	1
Chm	0.000639575	0.168452	0.153	0.082	1
Lrrfip1	0.00064599	0.181048	0.582	0.463	1
Gimap3	0.00064795	0.15486	0.434	0.32	1
Aa467197	0.00065079	0.111538	0.133	0.066	1
Eif3f	0.00065185	0.15459	0.732	0.652	1
Fubp1	0.000653772	0.168163	0.364	0.256	1
Exoc2	0.000658436	0.155881	0.305	0.207	1
Dtd1	0.00066012	0.113726	0.126	0.061	1
Cisd2	0.000662825	0.13644	0.179	0.102	1
Ing1	0.000662931	0.136612	0.256	0.161	1
Impa1	0.000666962	0.108188	0.224	0.136	1
Tmed5	0.000676271	0.114729	0.383	0.274	1
Txnrd1	0.00068184	0.144591	0.307	0.205	1
Cox5a	0.000684264	0.138048	0.37	0.258	1
Il4ra	0.000686457	-0.243458	0.14	0.21	1
Pkm	0.000687065	0.208584	0.739	0.66	1
Ccdc55	0.000688784	0.1442	0.119	0.056	1
Utp3	0.000692108	0.140078	0.195	0.115	1
Jak1	0.000708673	0.149534	0.874	0.78	1
Tomm7	0.000713574	0.123291	0.233	0.146	1
Rab5a	0.000719093	0.108866	0.203	0.12	1
Cmc1	0.000719523	0.119312	0.129	0.064	1
Phactr2	0.000728333	0.216478	0.185	0.11	1
Zfp512	0.000731532	0.0925643	0.11	0.049	1
Ifngr1	0.00073376	0.140922	0.774	0.634	1
Exoc6	0.0007446	0.10869	0.154	0.082	1
Cwf19l2	0.000748086	0.120793	0.105	0.046	1
Rnf6	0.000751012	0.136302	0.172	0.097	1
Zcchc7	0.000760479	0.187391	0.218	0.136	1
Lamc1	0.000760527	0.140651	0.199	0.118	1
Ifi27	0.00076309	0.179164	0.407	0.294	1
R3hdm2	0.000771941	0.143081	0.269	0.176	1
U2af1	0.000774314	0.132166	0.14	0.074	1
Hspe1	0.000783072	0.149382	0.48	0.358	1
Rhot1	0.000789056	0.121785	0.151	0.079	1
Mapkap1	0.000789781	0.140801	0.209	0.125	1
Tpr	0.000790577	0.14742	0.621	0.512	1
Jarid2	0.000796402	0.197579	0.261	0.174	1
H2-K1	0.000798419	0.119433	0.976	0.972	1
M6pr	0.000805038	0.123263	0.509	0.384	1
Txnip	0.000805156	-0.191986	0.494	0.552	1
Mgat2	0.000805676	0.101347	0.279	0.187	1
Fos	0.00080673	-0.418859	0.177	0.246	1
Adrbk1	0.000818076	0.106772	0.629	0.496	1
Acly	0.000827472	0.142828	0.454	0.338	1
Rps15	0.00082823	0.150449	0.866	0.852	1
Hdgf	0.000829552	0.190875	0.297	0.207	1
Rn7sk	0.000830573	-0.24436	0.347	0.412	1
Ctss	0.000830996	0.115835	0.353	0.246	1
Ly6e	0.000836786	-0.213123	0.645	0.698	1
Ssrp1	0.000840829	0.179952	0.448	0.355	1
Cab39	0.000841848	0.162154	0.524	0.402	1
Zranb2	0.000842105	0.109196	0.172	0.097	1
Padi2	0.000842245	0.149195	0.473	0.355	1
Gnb1	0.00084238	0.155033	0.526	0.417	1
Ntan1	0.000847213	0.132872	0.214	0.13	1
Dnpep	0.000847609	0.0644376	0.102	0.043	1
Tnfrsf1b	0.000851303	0.121754	0.543	0.409	1
Sh2d1a	0.00085171	0.164342	0.189	0.113	1
Evl	0.000855143	-0.229338	0.268	0.345	1
Nudc	0.000863472	0.0851426	0.249	0.156	1
Arhgap15	0.000865625	0.175067	0.29	0.197	1
Polr2a	0.00087043	-0.262424	0.249	0.322	1
Hnrnpr	0.000872038	0.148005	0.311	0.21	1
Sp110	0.000873082	0.130489	0.395	0.289	1
Pafah1b1	0.000873983	0.187359	0.48	0.366	1
Metap2	0.000879044	0.174792	0.284	0.197	1
Smad3	0.000881904	-0.141741	0.059	0.113	1
G3bp2	0.000889588	0.177699	0.471	0.361	1
Lims1	0.000890688	0.108006	0.403	0.292	1
Usp1	0.000892035	0.14392	0.221	0.138	1
Styk1	0.000898243	0.164638	0.181	0.105	1
Ifih1	0.000899049	0.130081	0.154	0.082	1
Rnps1	0.00090219	0.0706311	0.173	0.097	1
Spcs2	0.00090344	0.113001	0.362	0.253	1
Mob1a	0.000907351	0.116603	0.606	0.491	1
Zfp292	0.000912189	0.161453	0.399	0.286	1
Dnajc7	0.000912939	0.156424	0.357	0.256	1
Rpl27a	0.000913561	0.14916	0.598	0.483	1
Ptpn2	0.000916756	0.120024	0.23	0.143	1
Uqcrq	0.000917612	0.126204	0.379	0.269	1
Ctdnep1	0.000924609	0.109018	0.232	0.143	1
Mtfr1l	0.000939047	0.0873495	0.193	0.11	1
Spn	0.000948412	0.139007	0.767	0.662	1
Usp48	0.000962712	0.141526	0.407	0.302	1
Ccnl1	0.000967302	0.152829	0.403	0.294	1
Slc4a7	0.00096753	0.128643	0.202	0.12	1
Rab8a	0.000970815	0.174589	0.5	0.389	1
Rasgrp1	0.000983216	0.105978	0.45	0.33	1
9930111j21rik2	0.000987352	0.169423	0.272	0.184	1
Sepw1	0.0009942	0.137102	0.506	0.386	1
Trim44	0.00100069	0.155354	0.196	0.12	1
N4bp1	0.00100718	0.136319	0.27	0.179	1
Uqcrb	0.00101929	0.111111	0.278	0.184	1
Ak3	0.00102493	0.09402	0.212	0.128	1
Atg12	0.00103546	0.141481	0.218	0.138	1
Sat1	0.00105613	0.161179	0.253	0.169	1
Top2b	0.00105622	0.176633	0.571	0.458	1
Mbnl2	0.00105749	0.0513162	0.161	0.087	1
Ggnbp2	0.00106359	0.161897	0.378	0.276	1
Ube2b	0.00106668	0.124039	0.351	0.248	1
Ap2s1	0.0010688	0.148876	0.334	0.235	1
Ncald	0.00107134	0.12695	0.12	0.059	1
Pias1	0.0010736	0.13932	0.157	0.087	1
Dennd4a	0.00108564	0.181194	0.56	0.44	1
Cd84	0.0010857	0.124038	0.255	0.166	1
Gtpbp4	0.00108812	0.100096	0.224	0.138	1
H2-D1	0.00108963	0.115715	0.963	0.954	1
Rabep1	0.00111205	0.146067	0.204	0.128	1
Fkbp5	0.00111496	0.129672	0.218	0.136	1
Kat6a	0.00111748	0.16838	0.458	0.35	1
Ms4a6b	0.00112203	0.155279	0.772	0.67	1
Sh3bgrl	0.00112799	0.0848537	0.312	0.207	1
P4ha1	0.00113278	0.120673	0.199	0.12	1
Hadha	0.00113402	0.160393	0.385	0.286	1
Senp7	0.00113777	0.148942	0.173	0.102	1
Rnf125	0.00113785	0.125318	0.21	0.13	1
2022-09-01	0.00113877	0.147045	0.731	0.616	1
Rab19	0.00114075	0.0797196	0.186	0.11	1
Ostm1	0.00114354	0.111434	0.218	0.136	1
Cd274	0.00114712	0.134825	0.152	0.084	1
Snrpe	0.00115224	0.128803	0.227	0.146	1
Ptpn1	0.00115691	0.161021	0.473	0.363	1
Rgs10	0.00116169	-0.165942	0.108	0.174	1
Mea1	0.00117766	0.107793	0.195	0.118	1
Pfkp	0.00117797	0.182699	0.57	0.453	1
Lamp2	0.00118813	0.121896	0.213	0.13	1
Mapk1ip1l	0.00119045	0.122721	0.216	0.136	1
2810474o19rik	0.00119066	0.102168	0.332	0.233	1
Gemin5	0.0011923	0.117838	0.115	0.056	1
Aplp2	0.00119735	0.174291	0.255	0.169	1
Fyn	0.00121006	0.137745	0.67	0.552	1
Zfp598	0.00121136	-0.167793	0.114	0.176	1
Tmx3	0.00121412	0.116068	0.283	0.189	1
Dnaja2	0.00121542	0.107471	0.381	0.271	1
Arih2	0.00121756	0.142135	0.27	0.184	1
Maf	0.00122083	0.203262	0.121	0.061	1
Trnt1	0.00122237	0.11567	0.18	0.105	1
Tbl1x	0.00123944	0.135149	0.312	0.215	1
Dcun1d1	0.00124224	0.130989	0.122	0.061	1
Rps27a	0.00124243	0.164858	0.737	0.639	1
Synrg	0.0012427	0.137988	0.223	0.141	1
Rps25	0.00125144	0.136453	0.506	0.389	1
Serinc3	0.00126924	0.143052	0.561	0.435	1
Tbc1d2b	0.00128514	0.121164	0.292	0.197	1
Hnrnpk	0.00128547	0.142811	0.635	0.524	1
Ttf1	0.00129015	0.12877	0.142	0.077	1
Ergic2	0.0012927	0.157236	0.173	0.102	1
Tmem87a	0.00129813	0.103338	0.189	0.113	1
Ets1	0.00130412	0.124016	0.864	0.788	1
Rps6ka3	0.00130416	0.215956	0.449	0.345	1
Mrpl9	0.00130457	0.108302	0.251	0.161	1
Mif	0.00130917	0.130423	0.367	0.271	1
Rsrc1	0.0013107	0.105885	0.136	0.072	1
S100a6	0.00131157	0.181801	0.663	0.56	1
Spopl	0.0013162	0.131825	0.115	0.056	1
Klrd1	0.00131643	0.143892	0.569	0.455	1
Higd1a	0.0013386	0.0647794	0.17	0.095	1
Scaf8	0.00133922	0.147819	0.263	0.176	1
Stat2	0.00134617	0.179435	0.212	0.136	1
Cd8a	0.00135815	0.124759	0.922	0.88	1
Nop14	0.00136588	0.102241	0.136	0.072	1
Dnajc15	0.00138608	0.137296	0.316	0.225	1
Lilrb4	0.00139462	0.111832	0.226	0.143	1
Foxk2	0.00139545	0.151827	0.161	0.092	1
Mrpl40	0.00139886	0.131794	0.142	0.077	1
Phtf1	0.00141499	0.136746	0.185	0.11	1
Prpf6	0.0014259	0.123648	0.279	0.187	1
Ociad1	0.0014293	0.146308	0.505	0.391	1
Usp25	0.00143931	0.118603	0.508	0.391	1
Akr1b3	0.00144326	0.130013	0.19	0.118	1
Tmem50a	0.00144367	0.168221	0.467	0.376	1
Ctla2a	0.0014524	0.101626	0.671	0.545	1
Alg10b	0.00145733	0.112193	0.105	0.049	1
Pik3ca	0.00145758	0.146461	0.219	0.141	1
Lamtor2	0.00146556	0.105486	0.196	0.118	1
Rsrc2	0.00146823	0.134117	0.311	0.22	1
Prrc2c	0.00149078	0.190647	0.719	0.619	1
Gtf2f1	0.00150289	0.133668	0.239	0.153	1
Phf14	0.0015078	0.124036	0.242	0.156	1
Ppp1r18	0.00152324	0.137782	0.566	0.437	1
Senp2	0.00154014	0.119581	0.194	0.118	1
Raf1	0.00154302	0.120111	0.255	0.166	1
Pkn2	0.00154912	0.125074	0.228	0.148	1
Mob3a	0.00155174	0.160138	0.404	0.302	1
Pabpn1	0.00155513	0.099937	0.154	0.087	1
Kdm5b	0.00155766	0.167516	0.176	0.105	1
Tmem234	0.00156528	0.17009	0.381	0.294	1
Gapvd1	0.00156554	0.160182	0.343	0.246	1
Cul5	0.00157688	0.131588	0.179	0.107	1
Rsl24d1	0.00157734	0.0978264	0.111	0.054	1
Gse1	0.00157977	0.0959971	0.158	0.09	1
Rpl7	0.00159292	0.131491	0.867	0.816	1
Ctsd	0.00160209	0.110257	0.802	0.703	1
Cnot6l	0.00161968	0.164957	0.537	0.427	1
Hadhb	0.001627	0.0929638	0.18	0.105	1
Smarcad1	0.00163068	0.10925	0.117	0.059	1
Abcb1a	0.00163559	0.146964	0.283	0.192	1
Rac1	0.00164211	0.171794	0.542	0.43	1
Dctn5	0.00164306	0.0832235	0.173	0.1	1
Zfml	0.00165028	0.171885	0.278	0.194	1
Lsm14b	0.0016724	0.114414	0.133	0.072	1
Sys1	0.00167461	0.12194	0.231	0.148	1
2022-09-11	0.00168694	0.162162	0.462	0.355	1
Ppip5k2	0.00170907	0.178809	0.23	0.151	1
Nktr	0.00171448	0.174667	0.439	0.335	1
Rgs1	0.00171634	-0.279842	0.416	0.483	1
Rbm17	0.00172621	0.10453	0.209	0.133	1
Slc4a1ap	0.00172636	0.12151	0.143	0.079	1
Parp14	0.00172722	0.188634	0.43	0.345	1
Psmc6	0.00173077	0.0803803	0.191	0.115	1
Chmp5	0.00173902	0.14641	0.199	0.125	1
Nfe2l1	0.00174086	0.100136	0.282	0.184	1
Sdhb	0.00174263	0.15329	0.321	0.23	1
Mrps21	0.00174301	0.0813224	0.133	0.069	1
Lrrc58	0.00176795	0.126797	0.309	0.212	1
Marf1	0.00176801	0.166712	0.339	0.243	1
Angel2	0.0017683	0.104368	0.171	0.1	1
P2ry10	0.00178646	-0.195726	0.416	0.46	1
Atm	0.00179357	0.156369	0.272	0.184	1
Ube3a	0.0017982	0.121254	0.279	0.192	1
Snx6	0.0018025	0.123172	0.194	0.118	1
Tmem163	0.00182797	0.092497	0.103	0.049	1
Psma6	0.00184078	0.155306	0.362	0.263	1
Rpa2	0.00184951	0.104118	0.23	0.146	1
Ankra2	0.00184959	0.127231	0.116	0.059	1
Ankrd44	0.00188622	0.16554	0.55	0.445	1
Mtdh	0.00189942	0.151008	0.407	0.317	1
Snrnp27	0.00190541	0.102034	0.126	0.066	1
Gpr171	0.00190848	0.180267	0.366	0.274	1
Thy1	0.00191573	0.0987353	0.94	0.908	1
Mthfd2	0.00192066	0.118788	0.158	0.09	1
Tomm70a	0.00192151	0.148605	0.352	0.256	1
Scp2	0.00192217	0.0796637	0.152	0.084	1
Pdcd2	0.00192573	0.074897	0.111	0.054	1
Klf10	0.00195433	0.0557793	0.111	0.054	1
H2afy	0.00195827	0.176342	0.622	0.512	1
Kmt2e	0.00195997	0.162614	0.629	0.519	1
Afg3l2	0.00196845	0.154317	0.273	0.189	1
Rhoq	0.00198378	0.133304	0.147	0.084	1
Ai504432	0.00199084	0.142351	0.191	0.12	1
Snx9	0.00200402	0.117915	0.149	0.084	1
Sytl3	0.00202576	0.229806	0.228	0.156	1
Sirt1	0.00202643	0.110176	0.149	0.084	1
Safb2	0.00205002	0.104453	0.304	0.207	1
Zfp91	0.00205069	0.191569	0.503	0.399	1
Vim	0.00205627	-0.193694	0.745	0.76	1
Trmt10c	0.00206418	0.122293	0.108	0.054	1
Pip5k1a	0.00206592	0.116929	0.203	0.128	1
Blmh	0.00206793	0.119703	0.277	0.192	1
Bag4	0.0020684	0.0914798	0.12	0.061	1
Ppp1cb	0.00208357	0.083043	0.392	0.276	1
Hnrnpa1	0.00208383	0.136415	0.435	0.338	1
Abcb7	0.00211062	0.0715634	0.191	0.115	1
Hnrnph3	0.00212443	0.116223	0.125	0.066	1
Antxr2	0.00212476	-0.134079	0.08	0.136	1
Slc25a20	0.0021279	0.0837556	0.11	0.054	1
Zbtb7a	0.0021521	0.135451	0.375	0.271	1
Dusp4	0.00216033	-0.286473	0.236	0.304	1
Rcn1	0.00216868	0.10628	0.255	0.171	1
Pydc4	0.0021799	0.123998	0.224	0.143	1
Ddx19a	0.00219898	0.0857435	0.161	0.092	1
Trim30d	0.00221186	0.138926	0.163	0.097	1
Nfyb	0.00221404	0.148059	0.191	0.12	1
Fam104a	0.00221744	0.0395382	0.166	0.095	1
Atr	0.00222352	0.141603	0.18	0.11	1
Chd7	0.00222562	0.222244	0.503	0.414	1
Yaf2	0.00222758	0.0789121	0.102	0.049	1
Rpe	0.00223658	0.0992964	0.152	0.087	1
Dync1i2	0.0022646	0.127305	0.296	0.212	1
Ranbp1	0.00227605	0.11364	0.222	0.143	1
Atp5j	0.00227998	0.0857279	0.272	0.184	1
Psmd14	0.00228935	0.120864	0.293	0.207	1
Clint1	0.00232922	0.134881	0.467	0.343	1
Fmr1	0.00233093	0.147161	0.23	0.153	1
Rin3	0.00233608	0.133359	0.205	0.13	1
Wdr43	0.00234318	0.150778	0.272	0.189	1
Snf8	0.00235859	0.113181	0.184	0.113	1
Ablim1	0.00236002	0.139705	0.763	0.678	1
Zfp36l2	0.0023663	-0.218212	0.397	0.453	1
Kdm4a	0.00237044	0.121458	0.233	0.153	1
Sin3b	0.00237147	0.0769805	0.349	0.248	1
4933434e20rik	0.00238253	0.0790182	0.167	0.097	1
Zdhhc18	0.00239203	0.0882831	0.541	0.414	1
Sap18	0.00241092	0.0893477	0.167	0.1	1
Rlim	0.00241476	0.147229	0.311	0.223	1
Fam188a	0.00242798	0.0886105	0.111	0.056	1
Ccdc25	0.00246145	0.122743	0.167	0.1	1
Ptpn6	0.0024882	-0.231381	0.543	0.586	1
Snrpd2	0.00249341	0.0766542	0.32	0.225	1
Grpel1	0.00249784	0.101592	0.193	0.12	1
Atp1a1	0.00249899	-0.239753	0.523	0.527	1
Rnf2	0.00250636	0.114126	0.145	0.084	1
Slc37a2	0.00250885	0.145858	0.126	0.069	1
Rbm5	0.00252062	0.157764	0.406	0.312	1
Rnf20	0.00252094	0.17868	0.332	0.248	1
Lamtor4	0.00254377	0.102557	0.205	0.13	1
Brcc3	0.00254612	0.101382	0.136	0.074	1
Dynlrb1	0.00254672	0.107629	0.346	0.248	1
Narf	0.00255404	0.166136	0.194	0.123	1
Fuca1	0.00255911	0.107831	0.221	0.143	1
Rcor1	0.00255993	0.125386	0.191	0.12	1
Arfip1	0.00256469	0.0732761	0.134	0.072	1
Ncor1	0.00256668	0.15095	0.638	0.532	1
Cdc37l1	0.00259586	0.107486	0.117	0.061	1
Csnk2b	0.00260319	0.102523	0.337	0.235	1
Arih1	0.00260691	0.140433	0.429	0.327	1
Immt	0.00260839	0.111117	0.232	0.153	1
Mrpl21	0.00261844	0.0787103	0.128	0.069	1
Prelid1	0.00262521	0.130262	0.452	0.343	1
Dock11	0.00263624	0.185612	0.443	0.353	1
Au019823	0.00265289	0.0781547	0.101	0.049	1
Rpia	0.00265654	0.0936157	0.159	0.092	1
Eif3i	0.00265658	0.0608942	0.337	0.235	1
Vcpip1	0.0026588	0.15547	0.339	0.251	1
Srpk2	0.00266874	0.124989	0.23	0.151	1
Zfp260	0.00267257	0.095117	0.159	0.092	1
Ddx50	0.00268703	0.0996706	0.23	0.148	1
Nol10	0.0027079	0.122111	0.144	0.084	1
Psmb9	0.00274249	0.151945	0.43	0.338	1
Capzb	0.00275702	0.14374	0.714	0.621	1
Crim1	0.00276845	0.13896	0.156	0.092	1
Rev3l	0.0027814	0.142285	0.173	0.105	1
Ubl3	0.00279238	0.111392	0.399	0.292	1
Usp38	0.00279286	0.109743	0.335	0.24	1
Ube2r2	0.00279454	0.109262	0.283	0.197	1
Heca	0.00279747	0.0905114	0.288	0.197	1
Dnttip2	0.00280342	0.12302	0.198	0.125	1
Bub3	0.00280371	0.0684311	0.224	0.146	1
Dusp11	0.00281148	0.135002	0.389	0.294	1
Csnk2a2	0.00281591	0.0991083	0.162	0.097	1
Emd	0.00283083	0.0575448	0.196	0.12	1
Mtif3	0.002842	0.0895627	0.103	0.051	1
Ehmt2	0.00284466	0.0838566	0.38	0.279	1
Dhx30	0.00285809	0.100882	0.165	0.1	1
Gm156	0.00286666	0.189763	0.106	0.054	1
Cfdp1	0.00287726	0.132336	0.19	0.123	1
Tcerg1	0.00287966	0.127364	0.236	0.156	1
1700017b05rik	0.00289368	0.0798568	0.318	0.223	1
Napg	0.00290038	0.102276	0.151	0.087	1
Arl2bp	0.00290478	0.153945	0.286	0.199	1
Zc3h7a	0.00292044	0.150242	0.3	0.212	1
Cops3	0.00292296	0.0984375	0.116	0.061	1
Zcrb1	0.00292921	0.0806858	0.176	0.105	1
Pcm1	0.00293959	0.144995	0.226	0.151	1
Thoc2	0.00294689	0.181395	0.263	0.184	1
Rmnd5b	0.00294737	0.107698	0.175	0.107	1
Slu7	0.00294886	0.134955	0.261	0.182	1
Acin1	0.00295191	0.141907	0.44	0.34	1
Ctdspl2	0.00296075	0.119981	0.163	0.097	1
Pxk	0.00297982	0.0966268	0.151	0.087	1
Atxn3	0.00298858	0.095034	0.114	0.059	1
Ezh1	0.00300664	0.148026	0.273	0.192	1
Appl1	0.00303647	0.134522	0.227	0.153	1
Lsm6	0.00307719	0.10137	0.186	0.118	1
Spg21	0.00308864	0.129867	0.157	0.092	1
Foxj3	0.00309605	0.109008	0.153	0.09	1
Trp53i11	0.00309918	0.136818	0.198	0.128	1
Il10rb	0.00311242	0.0875619	0.223	0.146	1
Rsbn1l	0.00313747	0.120735	0.346	0.248	1
Bud31	0.00313774	0.0950365	0.249	0.166	1
Sgpl1	0.00313866	0.122996	0.263	0.176	1
Rbm26	0.00315683	0.116408	0.21	0.136	1
Rnf213	0.00316733	-0.262801	0.608	0.645	1
Ankhd1	0.00317094	0.123953	0.334	0.243	1
Dynlt3	0.00317481	0.0806393	0.152	0.09	1
Smc3	0.00317737	0.12315	0.315	0.225	1
Leprotl1	0.00318687	0.116597	0.463	0.358	1
Rapgef2	0.00319373	0.169634	0.145	0.084	1
Cdk6	0.00320346	0.178531	0.274	0.192	1
Fasl	0.00320632	0.114665	0.384	0.289	1
Pomp	0.00323903	0.154946	0.338	0.248	1
Psmb10	0.00324333	0.129222	0.385	0.289	1
Eif1a	0.00325578	0.112024	0.18	0.113	1
Zdhhc3	0.00328915	0.095118	0.315	0.217	1
Kpnb1	0.00329896	0.122529	0.527	0.399	1
Stk11	0.00331994	0.125635	0.276	0.192	1
Fam174a	0.00332755	0.0883596	0.116	0.061	1
Atp6ap2	0.00335789	0.0888332	0.163	0.097	1
Micu2	0.00337595	0.145165	0.314	0.228	1
Phlda1	0.00341879	0.157151	0.13	0.074	1
Arid4a	0.00342683	0.154417	0.24	0.164	1
Pnpla8	0.00343654	0.128544	0.108	0.056	1
Gigyf2	0.00344422	0.0950862	0.249	0.166	1
Ctla4	0.00345188	0.146837	0.332	0.238	1
Ppcdc	0.00351119	0.0925646	0.166	0.1	1
Cdc5l	0.00351526	0.0910783	0.255	0.171	1
Slc48a1	0.00352273	0.10542	0.165	0.1	1
Rpl10	0.0035419	0.115493	0.585	0.486	1
Rb1	0.00354758	0.134281	0.153	0.092	1
Nhlrc2	0.00355219	0.122482	0.147	0.087	1
Cd28	0.00355804	0.182498	0.526	0.442	1
Nedd4	0.00367165	0.125117	0.268	0.187	1
Psma1	0.00367598	0.110962	0.298	0.212	1
Tceb2	0.00368031	0.100908	0.352	0.256	1
Ptpra	0.00368263	0.164418	0.288	0.207	1
Gnl3	0.00369276	0.106294	0.125	0.069	1
Calr	0.00369968	0.149683	0.686	0.593	1
Sdcbp	0.00370098	0.155607	0.33	0.251	1
Slc38a2	0.00370159	-0.165254	0.255	0.322	1
Tap1	0.00370954	0.147392	0.667	0.56	1
Eea1	0.00372339	0.183009	0.209	0.141	1
Sde2	0.00376049	0.0709298	0.129	0.072	1
B630005n14rik	0.00376317	0.107102	0.105	0.054	1
Ibtk	0.00377062	0.0866356	0.148	0.087	1
Itih5	0.00382269	0.113374	0.222	0.151	1
Cmpk1	0.00383295	0.137155	0.2	0.133	1
Dennd1b	0.00385932	0.162454	0.356	0.269	1
Ndufb8	0.00386092	0.0883192	0.267	0.184	1
Adssl1	0.00387226	0.0765087	0.102	0.051	1
Zdhhc20	0.00388168	0.130282	0.404	0.302	1
Ndufb5	0.00388944	0.105807	0.235	0.156	1
Adam10	0.00389151	0.147137	0.468	0.361	1
Larp1	0.00389433	0.120562	0.422	0.317	1
Selt	0.0039242	0.0797292	0.381	0.279	1
Dock9	0.00393141	0.180878	0.171	0.11	1
Tspan31	0.00396627	0.0711733	0.157	0.092	1
Aebp2	0.00396832	0.149274	0.536	0.427	1
Ndufa13	0.00399742	0.0910065	0.528	0.412	1
Fundc2	0.00401519	0.0778548	0.226	0.148	1
Prps1l3	0.0040222	0.0838965	0.115	0.061	1
Timm17b	0.00404423	0.0874425	0.175	0.107	1
Golga7	0.00406071	0.0824896	0.154	0.092	1
Cmas	0.00407706	0.0748935	0.198	0.125	1
Mat2b	0.0040787	0.100059	0.325	0.233	1
Apaf1	0.00408042	0.164219	0.235	0.161	1
Atp5o	0.00410024	0.0866172	0.352	0.253	1
Rptor	0.00410688	-0.125861	0.13	0.192	1
Fli1	0.00412536	0.131565	0.438	0.332	1
Rlf	0.00413605	0.172115	0.273	0.199	1
Ptpn12	0.00416837	0.139856	0.194	0.128	1
Rnaset2a	0.00420642	0.0875902	0.228	0.153	1
Snx27	0.00422281	0.0468709	0.144	0.082	1
Uimc1	0.00423278	0.12123	0.218	0.146	1
Paip2	0.00424993	0.082145	0.335	0.24	1
Map1lc3b	0.00425474	0.0663563	0.297	0.207	1
Bzw2	0.00429902	-0.140832	0.088	0.141	1
Pqbp1	0.00430772	0.102279	0.175	0.107	1
Ids	0.00431028	0.0816497	0.111	0.059	1
Mllt6	0.00431996	0.144391	0.54	0.43	1
Pdcd6ip	0.00433197	0.124864	0.519	0.412	1
Acadl	0.00433213	0.157855	0.295	0.217	1
Ptprs	0.00434129	-0.228955	0.142	0.197	1
Cpt1a	0.00435973	0.0955307	0.218	0.146	1
Rpl28	0.0043603	0.137272	0.761	0.693	1
Tmem64	0.00439952	-0.188379	0.073	0.12	1
Rpl8	0.00440941	0.0863124	0.939	0.951	1
Sipa1l1	0.00444492	0.120229	0.338	0.24	1
Stard3nl	0.00446571	0.0499452	0.126	0.069	1
Cd200r1	0.0045371	0.170838	0.105	0.056	1
Lamp1	0.00455682	0.125227	0.334	0.243	1
Gpr174	0.00459521	0.116253	0.29	0.205	1
Agpat4	0.00460575	0.107419	0.168	0.102	1
Gxylt1	0.00461238	0.16117	0.181	0.115	1
Klf6	0.00463065	0.206473	0.578	0.473	1
Prpf18	0.00464267	0.107586	0.265	0.182	1
Mrpl42	0.00466511	0.062489	0.105	0.054	1
Sp140	0.00466942	0.140344	0.199	0.13	1
Manbal	0.00468358	0.105025	0.126	0.072	1
Tada1	0.00470151	0.0931555	0.11	0.059	1
Cited2	0.00472503	0.124454	0.177	0.113	1
Acbd5	0.00476361	0.112062	0.168	0.105	1
Rbm8a	0.00477743	0.0555048	0.221	0.143	1
Cers6	0.0047969	0.166032	0.177	0.115	1
Hnrnph1	0.00481807	0.129531	0.422	0.322	1
Scyl2	0.00482924	0.10812	0.244	0.169	1
Npm3	0.00486848	0.0829392	0.198	0.125	1
Vprbp	0.00489773	0.0948432	0.185	0.115	1
Sec61b	0.0049092	0.0896303	0.282	0.199	1
Dpy30	0.00492779	0.0625915	0.101	0.051	1
Fbxw11	0.00495772	0.112613	0.203	0.136	1
Wdr75	0.00502034	0.118312	0.116	0.064	1
Zmym5	0.00502514	0.133343	0.154	0.095	1
Bst2	0.00502935	0.0292398	0.251	0.164	1
Tspan3	0.00506022	0.114429	0.133	0.077	1
Pnrc2	0.00507278	0.108725	0.272	0.192	1
Brix1	0.00507766	0.0879718	0.114	0.061	1
Fxr1	0.00508905	0.107308	0.276	0.194	1
Ngly1	0.0050895	0.103017	0.193	0.125	1
Atp2c1	0.0050949	0.0863762	0.203	0.133	1
St13	0.00510779	0.139729	0.408	0.32	1
Nck1	0.00510886	0.119262	0.189	0.123	1
Med1	0.00514824	0.0673432	0.297	0.205	1
Ipo7	0.00515635	0.131896	0.291	0.21	1
H3f3b	0.00517824	0.143009	0.605	0.512	1
Rps2	0.00518688	0.140178	0.844	0.824	1
Mex3c	0.00519196	0.11917	0.188	0.123	1
Oas3	0.00520527	-0.194764	0.094	0.143	1
Sms	0.00520746	0.101729	0.165	0.102	1
Crbn	0.00521351	0.150329	0.309	0.233	1
Tnks2	0.00524008	0.125212	0.559	0.463	1
Tor1b	0.00524714	0.132179	0.166	0.105	1
Setd2	0.00529593	0.109498	0.352	0.258	1
Bicd2	0.0052993	0.154436	0.193	0.13	1
Isy1	0.00533064	0.123416	0.37	0.279	1
Rrp8	0.00534492	0.077779	0.11	0.059	1
Med13	0.00536213	0.102638	0.427	0.32	1
Arhgap9	0.00536596	0.121063	0.565	0.465	1
1810022k09rik	0.00538965	0.0916721	0.125	0.072	1
St3gal1	0.00540123	-0.141183	0.065	0.11	1
Commd10	0.00540161	0.0246483	0.105	0.054	1
Col4a3bp	0.00541787	0.169689	0.281	0.205	1
Zyx	0.0054274	0.11829	0.61	0.491	1
Usmg5	0.00546267	0.0562665	0.189	0.12	1
Asxl2	0.00547834	0.121814	0.267	0.187	1
Adipor1	0.00547902	0.111255	0.338	0.248	1
Ubr5	0.00549626	0.162799	0.568	0.465	1
Vapa	0.00554044	0.065484	0.239	0.159	1
Atg3	0.0055501	0.0917844	0.205	0.136	1
Polr1d	0.00555359	0.0991401	0.337	0.246	1
Ino80b	0.0055844	0.0866907	0.13	0.074	1
Lgals3bp	0.00560497	0.0855876	0.375	0.276	1
Eno1	0.00561547	0.223446	0.594	0.519	1
Tmem167	0.00563293	0.10106	0.214	0.143	1
Xiap	0.00563471	0.113036	0.307	0.223	1
Snx5	0.00564779	0.0626258	0.52	0.396	1
Kif2a	0.00566467	0.121533	0.253	0.179	1
Cd4	0.00567382	-0.0994044	0.071	0.12	1
Zfp871	0.00567707	0.103188	0.166	0.105	1
Tmem135	0.00571444	0.117161	0.175	0.113	1
Bzw1	0.00573478	0.114374	0.464	0.348	1
Cd27	0.00577181	0.110066	0.321	0.23	1
Dnajc19	0.0057848	0.0793607	0.11	0.059	1
Rps14	0.00578787	0.0783514	0.969	0.98	1
Agpat3	0.00580008	0.0936683	0.348	0.251	1
Ppp1r7	0.00582362	0.0867854	0.151	0.092	1
Fam111a	0.00583754	0.191183	0.224	0.159	1
Pydc3	0.00585816	0.136731	0.224	0.153	1
Atp5f1	0.00585867	0.0973837	0.531	0.422	1
Dcaf8	0.00588552	0.140849	0.301	0.223	1
Ccm2	0.00589573	0.0806362	0.161	0.1	1
Cox7b	0.00593053	0.1226	0.439	0.343	1
Hnrnpa0	0.00594172	0.10611	0.631	0.519	1
Tigd2	0.00594217	0.0890798	0.154	0.095	1
Arl6ip4	0.00594226	0.104216	0.209	0.141	1
Nus1	0.00594298	0.0518818	0.261	0.176	1
Dnajc14	0.00596113	0.0702581	0.263	0.182	1
Caprin1	0.00596192	0.0811259	0.552	0.448	1
Crk	0.00597639	0.0754426	0.184	0.118	1
Fbxl14	0.00603297	0.0881914	0.133	0.077	1
Tfrc	0.00608156	0.172858	0.237	0.169	1
Hspd1	0.00608758	0.134825	0.337	0.253	1
Mia3	0.00608931	0.0802894	0.297	0.212	1
Phb	0.00613067	0.0805046	0.152	0.092	1
Cops2	0.00615094	0.0741584	0.242	0.166	1
Otud4	0.00615491	0.115135	0.365	0.276	1
Rps3	0.00618906	0.0845114	0.96	0.985	1
Trim34a	0.0061891	0.0902664	0.125	0.072	1
Bnip2	0.00619467	0.107269	0.321	0.235	1
Spry2	0.00620072	0.126949	0.224	0.153	1
Cul1	0.00622053	0.122929	0.253	0.179	1
Zc3h14	0.00624628	0.0693347	0.286	0.202	1
Wdr26	0.00624632	0.149303	0.583	0.473	1
Zfp120	0.00624817	0.0924742	0.111	0.061	1
Gba	0.00625856	0.128102	0.131	0.079	1
Vdac2	0.00629628	0.0764535	0.372	0.271	1
Ndfip2	0.00630319	0.101233	0.264	0.187	1
Nrgn	0.0063033	-0.227142	0.102	0.153	1
Kmt2d	0.00632734	-0.22177	0.349	0.402	1
Ndufa12	0.00632919	0.0982496	0.149	0.092	1
Etaa1	0.00634345	0.122704	0.121	0.069	1
Golga5	0.00637655	0.0828354	0.148	0.09	1
Gzma	0.00637985	-0.52754	0.068	0.113	1
Brd4	0.0064295	0.124137	0.448	0.345	1
Mta3	0.00646306	0.0772834	0.327	0.235	1
Ctcf	0.00648448	0.0888568	0.404	0.304	1
Ssb	0.00648585	0.155652	0.36	0.274	1
Smad7	0.00649896	0.0786988	0.339	0.253	1
Psmd4	0.0065314	0.105961	0.388	0.292	1
Mms19	0.00654299	0.0657877	0.119	0.066	1
Nkap	0.00660068	0.0762232	0.105	0.056	1
Fam129a	0.00661595	0.144113	0.362	0.271	1
Ccz1	0.00661806	0.0913665	0.139	0.082	1
Acbd6	0.00662921	0.0716555	0.184	0.118	1
Sema4d	0.00663161	0.108615	0.71	0.614	1
Larp4	0.00663808	0.0605608	0.177	0.113	1
Arpc4	0.0066446	0.104003	0.467	0.363	1
Gtf3a	0.00664724	0.106728	0.209	0.141	1
Tab2	0.00664986	0.153311	0.546	0.458	1
Gimap8	0.00666855	0.197314	0.58	0.501	1
Kansl1	0.00670159	0.138624	0.314	0.235	1
Psma7	0.00671527	0.128171	0.392	0.299	1
Mcts1	0.00673133	0.0748545	0.107	0.059	1
Fndc3a	0.00673343	0.164099	0.246	0.179	1
Pxn	0.00674001	0.0595117	0.221	0.148	1
Ddhd2	0.00676125	0.117871	0.116	0.066	1
Ndufa5	0.00680587	0.0958509	0.14	0.084	1
H2afz	0.0068112	0.109137	0.261	0.187	1
Ndufs4	0.00685788	0.109128	0.162	0.102	1
Rtp4	0.00688942	0.0653547	0.142	0.084	1
H3f3a	0.00694582	0.0675168	0.362	0.263	1
Ncoa7	0.00695701	0.089997	0.112	0.061	1
Ostf1	0.00703316	0.109808	0.579	0.483	1
Map7d1	0.00703588	-0.194558	0.221	0.279	1
Atxn7l1	0.00704261	0.0905479	0.196	0.13	1
Dbr1	0.00704809	0.100791	0.126	0.074	1
Matk	0.0070676	-0.219909	0.099	0.148	1
Igtp	0.00708978	0.0796464	0.315	0.233	1
Rab35	0.00715132	0.125461	0.296	0.22	1
Mdh2	0.00715705	0.104574	0.361	0.274	1
Ormdl1	0.00715933	0.0574826	0.122	0.069	1
Gbp2	0.00716961	0.161786	0.171	0.113	1
Eapp	0.00722181	0.0935963	0.193	0.128	1
Tstd3	0.00723691	0.0738358	0.12	0.069	1
Stub1	0.00729113	0.104067	0.212	0.143	1
Crem	0.00734246	0.127535	0.259	0.184	1
Coro2a	0.00735204	0.127732	0.256	0.182	1
Srp9	0.00736575	0.0857854	0.125	0.072	1
Thumpd3	0.00739017	0.128184	0.167	0.107	1
Vrk3	0.00740355	0.108434	0.128	0.077	1
Epc2	0.00741121	0.100119	0.18	0.118	1
Glrx2	0.00742052	0.0861136	0.126	0.074	1
Rpl15	0.00744931	0.118976	0.532	0.448	1
Mtif2	0.00744942	0.115312	0.12	0.069	1
Ranbp2	0.00747868	0.134342	0.511	0.419	1
Tlk1	0.00748226	0.116235	0.338	0.248	1
Pabpc4	0.00748537	0.0802247	0.191	0.125	1
Cdc37	0.00753482	0.125536	0.541	0.437	1
Bod1l	0.00754056	0.151272	0.337	0.258	1
Pcnp	0.00755106	0.0481315	0.139	0.082	1
B4galt1	0.0075747	0.145559	0.404	0.315	1
Mtch2	0.00758779	0.07973	0.171	0.11	1
Armc7	0.00763638	0.0887976	0.244	0.169	1
Laptm4a	0.00764284	0.104264	0.213	0.148	1
Supt16	0.00768382	0.164262	0.379	0.294	1
Jun	0.00769718	0.119995	0.497	0.412	1
Cnih1	0.00770613	0.0485885	0.153	0.095	1
Tmem123	0.00771851	0.111922	0.588	0.468	1
Ubxn4	0.00775499	0.0853327	0.318	0.233	1
Vezf1	0.00780912	0.0884631	0.247	0.174	1
Adam17	0.00787106	0.0814735	0.217	0.146	1
Nupl1	0.00787388	0.0609516	0.165	0.102	1
Cdk12	0.00790968	0.142555	0.288	0.212	1
Hcst	0.00791921	0.0929618	0.418	0.327	1
Elk3	0.0079566	0.0767559	0.321	0.233	1
Sqstm1	0.00797395	0.146602	0.588	0.478	1
Tnfrsf18	0.00797668	0.107312	0.466	0.371	1
Crmp1	0.007985	-0.149759	0.091	0.138	1
Tbca	0.00799603	0.0484621	0.147	0.09	1
Cacybp	0.00800519	0.0770017	0.24	0.164	1
Rnaset2b	0.00801909	0.0831636	0.191	0.125	1
Naa20	0.00803764	0.031476	0.129	0.074	1
Mt-Nd2	0.00808688	0.0937265	0.574	0.473	1
Myo9b	0.00813489	0.113838	0.383	0.294	1
Irak1	0.00816101	0.118932	0.287	0.207	1
Cep120	0.00820054	0.0951162	0.218	0.148	1
Sp4	0.00822927	0.145753	0.265	0.197	1
Mdm2	0.00823594	0.121869	0.219	0.151	1
Erp44	0.00823672	0.053244	0.259	0.182	1
Txndc17	0.00831067	0.0910434	0.204	0.138	1
Cops6	0.00834042	0.0888491	0.241	0.166	1
Rc3h1	0.00837068	0.165981	0.251	0.182	1
4930453n24rik	0.00840156	0.0998707	0.222	0.153	1
Romo1	0.00846076	0.0600716	0.181	0.118	1
Kdm5a	0.00846425	0.160135	0.399	0.315	1
Prrc2b	0.00848604	0.118122	0.688	0.581	1
Rars	0.0084904	0.0753938	0.163	0.102	1
Ube2q1	0.00851462	0.127042	0.397	0.304	1
Fbxl3	0.00856544	0.089868	0.189	0.125	1
Hnrnph2	0.00858225	0.110263	0.188	0.125	1
Arhgef1	0.00860961	-0.170805	0.579	0.604	1
Stau1	0.00863294	0.10566	0.147	0.092	1
Irgm1	0.00864498	0.0489	0.173	0.11	1
Gnai2	0.00864889	0.101327	0.842	0.803	1
Son	0.00865872	0.148895	0.73	0.627	1
Ammecr1l	0.00867327	0.0907773	0.133	0.082	1
Pmaip1	0.00867684	0.112488	0.18	0.12	1
Pitpnb	0.00869476	0.117624	0.239	0.169	1
Hspa9	0.00870547	0.0796644	0.33	0.248	1
Apbb1ip	0.00878664	0.11101	0.343	0.263	1
Cetn3	0.00880143	0.0588473	0.126	0.074	1
Zfp62	0.00882963	0.123817	0.162	0.105	1
Gps2	0.00884057	0.0604404	0.177	0.115	1
Secisbp2	0.00886605	0.0733666	0.13	0.077	1
Secisbp2l	0.008919	0.111551	0.292	0.215	1
Cobll1	0.00893623	0.0891238	0.121	0.072	1
Errfi1	0.00896585	0.129224	0.151	0.095	1
Itfg1	0.0089782	0.0304785	0.181	0.115	1
Zc3h13	0.0090247	0.138048	0.228	0.164	1
Au040320	0.0090365	0.0494706	0.17	0.107	1
Eif4enif1	0.0090709	0.14019	0.295	0.223	1
Glod4	0.00907222	0.0341734	0.152	0.092	1
Tnrc6b	0.00916076	0.138319	0.443	0.353	1
Spag9	0.00916334	0.174185	0.353	0.274	1
Tbrg1	0.00917506	0.106395	0.334	0.253	1
Chordc1	0.00917624	0.0482756	0.227	0.159	1
Cd2bp2	0.00918704	0.0952931	0.284	0.205	1
Tmem256	0.00922085	0.0813318	0.125	0.074	1
Gde1	0.00924591	0.0781748	0.106	0.059	1
Cox7a2	0.00925254	0.0839758	0.265	0.189	1
Snx18	0.00928737	0.0639585	0.222	0.151	1
2010111i01rik	0.00930283	0.0799939	0.241	0.166	1
Whsc1	0.00930972	0.130479	0.365	0.284	1
Ankrd10	0.00934263	0.101702	0.191	0.13	1
Lonp2	0.00934889	0.0562942	0.288	0.207	1
Il12rb1	0.00936211	0.0453175	0.11	0.061	1
Cst3	0.00936553	0.0570378	0.353	0.263	1
Samhd1	0.00938555	0.148785	0.557	0.465	1
Irf9	0.00941451	0.166851	0.31	0.238	1
Vps26a	0.00943679	0.027005	0.162	0.1	1
Notch1	0.0094582	0.0916527	0.435	0.343	1
Atp8b4	0.00947778	0.149457	0.534	0.445	1
Bag1	0.00952341	0.107145	0.445	0.361	1
Pdcd5	0.00953217	0.0494871	0.152	0.095	1
Atp5e	0.00954937	0.116133	0.403	0.317	1
Rbm3	0.00958537	0.097888	0.52	0.422	1
Rnf111	0.00958986	0.145311	0.204	0.143	1
Shisa5	0.00961169	0.0984291	0.917	0.867	1
Katna1	0.00963633	0.0581064	0.196	0.13	1
Ssbp3	0.00965841	0.0680185	0.286	0.205	1
Pias4	0.00966885	0.087102	0.102	0.056	1
Dda1	0.00967344	0.065528	0.216	0.146	1
Rbx1	0.00976379	0.0625746	0.222	0.153	1
Ucp2	0.00976579	0.0851468	0.634	0.558	1
Suv420h1	0.00986847	0.106266	0.242	0.174	1
Ly75	0.00987429	0.16045	0.288	0.22	1
Ubxn8	0.00988319	0.0733861	0.125	0.074	1
Ifit2	0.0099631	0.0668621	0.153	0.097	1
Nfatc3	0.00998297	0.14043	0.412	0.322	1
Usp3	0.00999702	0.0899976	0.281	0.205	1
Ints7	0.0100118	-0.120717	0.087	0.133	1
Trim24	0.0100188	0.0577022	0.177	0.115	1
Epc1	0.0100363	0.0812892	0.2	0.136	1
Shprh	0.0100747	0.0678869	0.162	0.102	1
Ier3ip1	0.0100937	0.0960684	0.208	0.143	1
Trappc13	0.0100953	0.0649636	0.115	0.066	1
Ywhah	0.0101435	0.0525616	0.323	0.235	1
Mien1	0.0101795	0.117413	0.246	0.174	1
Bdp1	0.0103464	0.143473	0.239	0.174	1
Prpf40a	0.0103505	0.122837	0.348	0.266	1
Hmgn2	0.0103722	0.0649433	0.102	0.056	1
Sar1b	0.0103964	0.0178214	0.17	0.107	1
Pank2	0.0104308	0.0945205	0.19	0.128	1
N4bp2l1	0.0105041	0.109892	0.134	0.082	1
Thumpd1	0.0105067	0.0864236	0.144	0.09	1
Ube2d3	0.0106139	0.122213	0.54	0.437	1
Aida	0.0106198	0.116773	0.154	0.1	1
Mitd1	0.0106336	0.0769693	0.136	0.084	1
Use1	0.0106457	0.0669898	0.46	0.363	1
Kcmf1	0.0106502	0.0870774	0.242	0.171	1
Psmc2	0.0106916	0.0883479	0.246	0.174	1
2410015m20rik	0.0107118	0.0882657	0.204	0.141	1
Gpd2	0.0107663	0.101596	0.278	0.205	1
Sf3a2	0.0107719	0.0453335	0.116	0.066	1
Chmp3	0.0107901	0.079385	0.148	0.095	1
Brd8	0.0107984	0.114781	0.193	0.13	1
Xrn2	0.0108241	0.161898	0.478	0.396	1
Rasa2	0.0108388	0.0569964	0.217	0.148	1
Selplg	0.0108877	0.103413	0.702	0.614	1
Ccny	0.0109786	0.106423	0.25	0.182	1
Cand1	0.0110576	0.0571173	0.221	0.151	1
Nup50	0.0111078	0.122462	0.288	0.215	1
Abcg1	0.0111302	0.0498802	0.151	0.095	1
Gtf2i	0.0111608	0.0683722	0.501	0.394	1
Gdf11	0.0111971	0.117752	0.166	0.107	1
Ccdc59	0.0112256	0.0991978	0.171	0.113	1
Ddx10	0.0112457	0.129879	0.182	0.125	1
Mtf1	0.0112627	0.076122	0.124	0.074	1
Smarcc1	0.0113	0.080051	0.241	0.171	1
Eif4e	0.0113546	0.0872455	0.166	0.107	1
Rab5b	0.0114159	0.0611783	0.128	0.077	1
Auh	0.0114699	0.0795061	0.18	0.12	1
Exosc8	0.0114858	0.0783392	0.199	0.136	1
1200014j11rik	0.0115089	0.142724	0.208	0.148	1
Gnl2	0.0115271	0.0980607	0.188	0.128	1
Mgea5	0.0115522	0.108926	0.534	0.435	1
Cd164	0.0115619	0.0805757	0.55	0.44	1
Ndufs3	0.0115683	0.0845729	0.2	0.138	1
Ece1	0.0116399	-0.151721	0.087	0.13	1
Prkx	0.0116965	0.0896567	0.207	0.141	1
Fam76b	0.0117078	0.0606385	0.189	0.125	1
Rac2	0.0117185	0.0922897	0.827	0.76	1
Mrpl13	0.011878	0.0962237	0.182	0.123	1
Eif3d	0.0118857	0.112993	0.468	0.373	1
Usp14	0.011887	0.13147	0.171	0.115	1
Cmtm7	0.0118908	0.069361	0.261	0.184	1
Esyt2	0.0119048	0.0589087	0.454	0.35	1
Lrba	0.011912	0.113141	0.301	0.228	1
Dync1li1	0.0119268	0.0942604	0.223	0.156	1
Ppp4r2	0.0119628	0.0830717	0.212	0.146	1
2210016l21rik	0.0119697	0.0753648	0.144	0.092	1
Nipbl	0.0119817	0.114102	0.454	0.368	1
Ttc14	0.0120951	0.0943521	0.18	0.123	1
Cct7	0.0121002	0.12986	0.536	0.453	1
Zc3h7b	0.0121082	0.094194	0.151	0.097	1
Ccnk	0.0121249	0.0806896	0.177	0.118	1
Plekha5	0.0121282	0.122111	0.162	0.107	1
Fam117b	0.0122216	0.122136	0.346	0.266	1
Snrpd3	0.0122517	0.0442191	0.264	0.187	1
Flywch1	0.0122651	0.0708877	0.119	0.069	1
Thoc3	0.0122717	0.0806087	0.122	0.074	1
Med22	0.0123909	0.0466086	0.115	0.066	1
Mlxip	0.0123961	0.0473717	0.17	0.11	1
Helb	0.0124468	0.126171	0.134	0.084	1
Ddx46	0.0124607	0.123611	0.394	0.312	1
Wtap	0.0125551	0.0417847	0.202	0.136	1
Khnyn	0.0125885	0.0798363	0.172	0.113	1
Inip	0.0125956	0.0928753	0.116	0.069	1
Trnau1ap	0.0126223	0.0946572	0.14	0.09	1
Sarnp	0.0126419	0.0651177	0.121	0.074	1
Gpalpp1	0.0126929	0.0661048	0.166	0.107	1
Itpr2	0.0127015	0.138816	0.342	0.269	1
Polr2m	0.0127214	0.0754654	0.362	0.276	1
Srgn	0.0127487	0.11695	0.83	0.801	1
Wwp2	0.0127557	0.0839593	0.191	0.13	1
Bclaf1	0.012761	0.170141	0.323	0.251	1
Ccar1	0.0127625	0.126044	0.236	0.169	1
Tssc1	0.0127844	0.0484763	0.129	0.079	1
Chst11	0.0128052	0.0925958	0.232	0.164	1
Ripk1	0.0128599	0.117425	0.253	0.184	1
Ift52	0.0129187	0.0752881	0.147	0.092	1
Nab2	0.0129308	0.0799332	0.179	0.12	1
Rpl24	0.0129316	0.0284375	0.189	0.128	1
Plekhj1	0.0129441	0.0593817	0.191	0.128	1
Rrp36	0.0130009	0.0848532	0.102	0.059	1
Eaf1	0.0130116	0.0755858	0.176	0.118	1
Zranb1	0.0130457	0.113364	0.181	0.123	1
Syncrip	0.0130903	0.118275	0.402	0.32	1
Epm2aip1	0.0130937	-0.107115	0.069	0.11	1
Tmem248	0.0131159	0.0725074	0.193	0.13	1
Parp9	0.0131562	0.144084	0.286	0.22	1
C2cd5	0.0131798	0.107433	0.13	0.082	1
Ppp3cb	0.0131986	0.146799	0.374	0.299	1
Golgb1	0.0132108	0.140187	0.168	0.113	1
Ptplad1	0.0132381	0.0777892	0.195	0.133	1
Atxn7l3b	0.0132621	0.101446	0.309	0.23	1
Pcmtd1	0.0133009	0.0563405	0.193	0.13	1
Cetn2	0.0133254	0.107677	0.166	0.113	1
Atp5k	0.0133355	0.100361	0.212	0.151	1
Fdx1l	0.0133462	0.0809587	0.119	0.072	1
Tet2	0.0134202	0.104294	0.191	0.133	1
Casp1	0.0134203	0.0610822	0.129	0.079	1
Zmym4	0.0134817	0.116915	0.145	0.095	1
Zeb2	0.0134826	0.114776	0.136	0.087	1
Sugt1	0.0135137	0.0787147	0.346	0.261	1
Itgax	0.0135182	-0.152757	0.085	0.13	1
Rfc2	0.0135543	0.100002	0.19	0.13	1
Rab21	0.0136059	0.0661293	0.209	0.143	1
Chchd3	0.0136223	0.04898	0.25	0.179	1
Bet1l	0.0136555	0.0566817	0.107	0.061	1
Bscl2	0.0136975	0.0994845	0.245	0.176	1
Brd7	0.0137214	0.0746514	0.198	0.136	1
Commd7	0.0137465	0.0707575	0.191	0.13	1
Abcf2	0.01378	0.083243	0.162	0.107	1
Fis1	0.013786	0.0972991	0.446	0.355	1
Sdhd	0.0137887	0.0369284	0.162	0.105	1
Arl4c	0.0138	-0.220793	0.421	0.458	1
Cript	0.0138791	0.0369776	0.13	0.079	1
Ikbkap	0.0139512	0.0738151	0.106	0.061	1
Atp5d	0.0139845	0.104412	0.452	0.366	1
Dusp5	0.0139897	0.143213	0.48	0.384	1
Bc005624	0.0139925	0.0777085	0.149	0.097	1
Arl3	0.0140041	0.0750896	0.111	0.066	1
Tmem167b	0.0140127	0.0726897	0.167	0.11	1
Hcls1	0.0140566	0.116156	0.573	0.491	1
Cyld	0.0140696	0.0817084	0.434	0.34	1
Stx8	0.0141625	0.0645045	0.129	0.079	1
Zdhhc2	0.0142121	0.0681401	0.161	0.105	1
Gimap9	0.0142164	0.0870263	0.246	0.176	1
Stx4a	0.0142352	0.0576172	0.292	0.207	1
Dnajb9	0.0142611	0.0606555	0.129	0.079	1
Ngfrap1	0.0143701	0.0926089	0.152	0.1	1
Trmt2b	0.0143894	0.0752968	0.144	0.092	1
Celsr1	0.0143894	-0.185534	0.111	0.159	1
Ehd4	0.01439	0.0974504	0.184	0.125	1
Cdkn1b	0.0144117	0.0951805	0.46	0.373	1
Iws1	0.014467	0.0728856	0.19	0.13	1
Ppp1r16b	0.0144724	0.0924734	0.538	0.427	1
Bcap31	0.0145206	0.0836533	0.301	0.225	1
Usp42	0.0145789	0.0766623	0.128	0.079	1
Osbpl3	0.0146852	0.129729	0.364	0.279	1
Tnfsf10	0.0147287	-0.163905	0.29	0.345	1
Cul4b	0.0148225	0.115923	0.158	0.105	1
Fcho1	0.0148286	0.0392987	0.256	0.182	1
Aip	0.0148296	0.113694	0.24	0.171	1
Tmx2	0.0148416	0.0619617	0.121	0.074	1
H2-Ke2	0.0148898	0.127611	0.173	0.12	1
Surf6	0.0149337	0.0529975	0.126	0.077	1
Snrnp70	0.0149664	0.108092	0.457	0.366	1
Tgs1	0.0149709	0.0997422	0.139	0.09	1
Ept1	0.0149843	0.0833693	0.13	0.082	1
Cox6c	0.0150026	0.109175	0.411	0.327	1
Tmed8	0.0150691	0.0609423	0.172	0.113	1
Hspa4l	0.0152373	0.105669	0.165	0.11	1
Vps35	0.0152855	0.122823	0.255	0.189	1
Uhrf2	0.015295	0.0991555	0.347	0.271	1
Psmd2	0.015351	0.13267	0.383	0.307	1
Mrps18c	0.0154189	0.115558	0.156	0.105	1
Slc2a3	0.0154627	0.093375	0.267	0.194	1
Crnkl1	0.0154865	0.0839128	0.152	0.1	1
Ralgapb	0.0154875	0.101281	0.267	0.197	1
Xaf1	0.0154957	0.102547	0.145	0.095	1
Kdelr1	0.0155402	0.0606256	0.21	0.143	1
Dennd4c	0.015554	0.133922	0.315	0.251	1
Bcr	0.0155579	0.101545	0.175	0.12	1
Sft2d2	0.0156357	0.147565	0.24	0.179	1
Plagl2	0.015672	0.0624584	0.144	0.092	1
Sf3b5	0.0158169	0.077478	0.117	0.072	1
Rbbp5	0.0158393	0.0954826	0.142	0.092	1
Ensa	0.0158461	0.0382279	0.302	0.22	1
St14	0.0159249	0.0690694	0.131	0.082	1
Tmem71	0.0159303	0.0392327	0.218	0.151	1
Srsf10	0.0159668	0.127763	0.176	0.123	1
Grap2	0.015978	0.0669687	0.415	0.315	1
Sla2	0.0160356	0.0800677	0.341	0.256	1
Lrp6	0.0160745	0.0766373	0.138	0.087	1
Ccdc82	0.0161029	0.0526741	0.149	0.097	1
Rnf145	0.0161114	-0.135597	0.145	0.194	1
Psenen	0.0161169	0.0475893	0.172	0.115	1
Ccnl2	0.016118	0.0969774	0.324	0.246	1
Minos1	0.0161236	0.124942	0.355	0.281	1
Arhgef7	0.0161403	0.0906902	0.133	0.084	1
Gpank1	0.0161687	0.0673237	0.121	0.074	1
Glipr1	0.0161972	0.0451969	0.255	0.184	1
Lat2	0.0162506	0.0991291	0.163	0.11	1
Zc3h18	0.0162831	0.107629	0.224	0.161	1
Ino80d	0.0163128	0.105222	0.253	0.184	1
Pigk	0.0163696	0.0883835	0.153	0.102	1
Manf	0.0164825	0.0622291	0.228	0.161	1
Efr3a	0.0164982	0.0793003	0.39	0.307	1
Timm13	0.0165137	0.0228666	0.251	0.176	1
Rbm10	0.0166639	0.0714726	0.19	0.13	1
Frmd4a	0.0167221	0.0790998	0.159	0.105	1
Zfand5	0.0167762	0.0671322	0.233	0.166	1
Cdc40	0.0167972	0.0974537	0.212	0.151	1
Foxo3	0.0168299	0.0933658	0.122	0.077	1
Dcaf13	0.0168482	0.104616	0.14	0.092	1
Tmem57	0.0168936	0.0664777	0.115	0.069	1
Nt5c3	0.0168992	0.0894019	0.156	0.102	1
Kpna3	0.016928	0.0833692	0.185	0.128	1
Gabarapl2	0.0169853	0.0201616	0.165	0.107	1
Mga	0.0170134	0.13351	0.239	0.174	1
Aco2	0.0170162	0.0302989	0.36	0.269	1
Synj2bp	0.0170345	0.0935294	0.235	0.171	1
Vps41	0.0171111	0.156893	0.208	0.153	1
Zfp110	0.0171376	0.0632653	0.166	0.11	1
Terf2	0.0172783	0.096921	0.145	0.095	1
Phip	0.017329	0.105753	0.318	0.246	1
H13	0.0173592	0.0500116	0.429	0.327	1
Atf1	0.0175191	0.0573883	0.151	0.097	1
Casp8	0.0176178	0.0821854	0.278	0.205	1
Rnf38	0.0176316	0.112474	0.167	0.115	1
Jkamp	0.0176457	0.0550189	0.106	0.061	1
C1qbp	0.0176558	0.0698362	0.149	0.097	1
Snapc5	0.0176761	0.0408101	0.142	0.09	1
Cbfb	0.0177397	0.0528219	0.293	0.215	1
Usp7	0.0177977	0.143004	0.412	0.327	1
Mark2	0.0179143	0.118408	0.434	0.345	1
Reep5	0.0179526	0.112423	0.43	0.343	1
Wdr61	0.0180149	0.0476265	0.108	0.064	1
2210018m11rik	0.0180211	0.0807341	0.162	0.107	1
Dad1	0.0180405	0.0557126	0.319	0.235	1
Riok1	0.0180415	0.115237	0.17	0.118	1
Snrpf	0.0180905	0.100034	0.165	0.113	1
Bcl2a1d	0.0180919	0.0273258	0.115	0.069	1
Tap2	0.0180976	0.0748549	0.388	0.307	1
Slk	0.0181303	0.10662	0.329	0.258	1
Nfkb1	0.0181392	-0.20615	0.423	0.46	1
Nlk	0.0183143	0.0514956	0.13	0.082	1
Cd47	0.0183491	0.105188	0.656	0.581	1
Cops5	0.0183579	0.0761087	0.199	0.141	1
Psme3	0.0183627	0.0461481	0.277	0.199	1
Ddx1	0.0184442	0.0912562	0.198	0.141	1
Erbb2ip	0.01848	0.127497	0.478	0.404	1
Psme2	0.0186455	0.123414	0.487	0.399	1
Kif3b	0.0186526	0.111805	0.171	0.118	1
Pbxip1	0.0186533	0.104713	0.452	0.358	1
Ppm1h	0.0186968	0.121129	0.342	0.269	1
Tomm34	0.0187482	0.0504361	0.138	0.087	1
Tpp2	0.0187691	0.115737	0.343	0.266	1
Gnai3	0.0187877	0.0963449	0.432	0.348	1
Sos2	0.0188118	0.109171	0.224	0.164	1
Mapk1	0.0188242	0.0853221	0.438	0.353	1
Rab24	0.0188242	0.0778179	0.154	0.102	1
Zfp800	0.0188273	0.100553	0.14	0.092	1
Socs4	0.0188293	0.10489	0.181	0.125	1
Numa1	0.018916	0.0935732	0.482	0.396	1
Vimp	0.0189262	0.0609635	0.188	0.128	1
Ndufa2	0.0189584	0.0401034	0.315	0.233	1
Hmg20b	0.0189849	0.104346	0.159	0.11	1
Mkrn1	0.0190322	0.0636448	0.404	0.307	1
Ywhaq	0.0190584	0.0654847	0.235	0.169	1
Nrd1	0.0190953	0.0988112	0.399	0.322	1
Ikzf5	0.0191203	0.0615118	0.112	0.069	1
Ifi27l2a	0.0191841	0.109917	0.55	0.468	1
Atp11c	0.0192311	0.0996126	0.102	0.061	1
Csnk1g3	0.0192683	0.113832	0.191	0.136	1
Srsf4	0.0193119	0.0515899	0.217	0.156	1
Setd8	0.0193639	0.0227444	0.166	0.11	1
Tomm20	0.0193641	0.0625342	0.21	0.148	1
Mrgbp	0.0193794	0.0989833	0.119	0.074	1
Cct6a	0.019411	0.0469137	0.301	0.225	1
Ythdf3	0.0194376	0.0815274	0.255	0.187	1
Tbpl1	0.019471	0.0755575	0.122	0.077	1
Ide	0.0194833	0.112612	0.367	0.284	1
Wdr44	0.0195095	0.0753228	0.131	0.084	1
Mdfic	0.0195107	0.0194226	0.402	0.307	1
Ppm1b	0.0195648	0.0774485	0.217	0.156	1
Hnrnpdl	0.0196158	0.0583726	0.463	0.366	1
Ndufb6	0.019669	0.0545653	0.223	0.159	1
Dcp2	0.0197017	0.0907816	0.186	0.13	1
Pik3ap1	0.0197419	0.112435	0.179	0.125	1
Thap3	0.0197774	0.0661003	0.157	0.102	1
Ube2l3	0.0197822	0.0963618	0.232	0.169	1
Cycs	0.0199522	0.0715196	0.125	0.079	1
Hells	0.0200184	0.0917866	0.108	0.066	1
Ndrg1	0.0200368	0.0323385	0.124	0.077	1
Dnaja1	0.0200554	0.0961211	0.365	0.281	1
Sec13	0.0201071	0.0724534	0.228	0.164	1
Ddx24	0.0201122	0.0982733	0.406	0.322	1
Atp5h	0.0201389	0.0755322	0.444	0.35	1
Atxn10	0.0201929	0.0786159	0.29	0.217	1
Uchl5	0.020194	0.0805047	0.149	0.1	1
Prdx2	0.0202194	0.0761651	0.301	0.225	1
Gtf2f2	0.0202788	0.0783454	0.115	0.072	1
Rgs16	0.0202816	-0.0829623	0.575	0.458	1
Pdia6	0.0203221	0.0490204	0.288	0.217	1
Mxd1	0.0203497	-0.185466	0.14	0.187	1
Prdx1	0.0203752	0.047319	0.312	0.235	1
Ndufv2	0.0204233	0.0482507	0.258	0.187	1
Ssr1	0.0204393	0.0759209	0.332	0.256	1
Haus3	0.0204585	0.070507	0.125	0.079	1
C230081a13rik	0.0204603	0.131716	0.389	0.309	1
Tsc22d4	0.02048	0.0886838	0.422	0.338	1
Suds3	0.0205722	0.10235	0.269	0.202	1
Bola2	0.0206392	0.076306	0.276	0.205	1
Pknox1	0.0206506	0.116464	0.154	0.105	1
N4bp2l2	0.0206955	0.146603	0.249	0.187	1
Il7r	0.0207045	-0.193778	0.33	0.379	1
Mycbp2	0.0207857	0.133037	0.625	0.542	1
Cyfip1	0.0210731	0.100289	0.145	0.097	1
Smc5	0.0210977	0.117746	0.191	0.136	1
Tfam	0.0211229	0.072595	0.144	0.095	1
Rpl41	0.021124	0.113323	0.838	0.824	1
Maea	0.021128	0.0556937	0.198	0.136	1
Cdc42ep3	0.0211887	0.0735121	0.126	0.082	1
Tmx4	0.0211899	0.0936322	0.154	0.102	1
Chd1	0.0211908	0.148439	0.344	0.279	1
Trim26	0.021247	0.102953	0.26	0.194	1
Arrdc3	0.0213015	0.0986963	0.105	0.064	1
Cnn2	0.0213086	0.122824	0.731	0.642	1
Cirbp	0.021323	0.0716807	0.199	0.138	1
Cnot3	0.0213546	0.083502	0.236	0.174	1
Serinc1	0.0213636	0.0660943	0.371	0.289	1
Cyth3	0.0213752	0.0657593	0.106	0.064	1
Mapre1	0.0213792	0.112496	0.409	0.332	1
Morc3	0.0213977	0.103559	0.265	0.202	1
Nemf	0.0214682	0.135226	0.208	0.153	1
Pa2g4	0.0214949	0.106846	0.365	0.289	1
Rora	0.0215265	0.138873	0.27	0.205	1
Psmb7	0.0215646	0.0956103	0.267	0.202	1
Hprt	0.0216065	0.0533755	0.274	0.202	1
Ap2a2	0.0216186	0.0968077	0.167	0.115	1
Alyref	0.0216215	0.0776491	0.191	0.136	1
Fam134a	0.0216674	0.059336	0.157	0.105	1
Abr	0.0216976	0.102131	0.371	0.294	1
Scamp3	0.0217046	0.0318799	0.209	0.146	1
Mki67	0.0217262	-0.0714924	0.12	0.171	1
Bcap29	0.0217515	0.0734173	0.153	0.102	1
Lman1	0.0218195	0.0906739	0.152	0.102	1
Usp16	0.0218267	0.122766	0.18	0.128	1
Rnf138	0.0218909	0.0811364	0.217	0.156	1
Aagab	0.0219613	0.0677933	0.122	0.077	1
Peli1	0.0219739	0.122379	0.453	0.376	1
Myeov2	0.0220356	0.0720008	0.315	0.24	1
Ctdsp1	0.022052	0.0726805	0.175	0.123	1
Gatad1	0.0220572	0.0797767	0.209	0.151	1
Tbc1d5	0.0220696	0.0949158	0.116	0.074	1
Ppa1	0.0220817	0.0542801	0.114	0.069	1
Uba3	0.022098	0.068269	0.112	0.069	1
Stk40	0.0221139	0.102289	0.254	0.187	1
Pspc1	0.022197	0.0911052	0.135	0.09	1
Atf4	0.0222073	0.104744	0.489	0.407	1
A630007b06rik	0.0222546	0.0509124	0.11	0.066	1
Ormdl3	0.0222611	0.0904682	0.166	0.115	1
Tial1	0.0222919	0.0915492	0.222	0.161	1
Ddx49	0.0223189	0.0548817	0.154	0.102	1
Mrpl16	0.0223869	0.0315504	0.107	0.064	1
Txnl1	0.0223943	0.0612362	0.196	0.138	1
Arf5	0.0224084	0.0653452	0.343	0.263	1
Xpo1	0.0224406	0.142715	0.383	0.322	1
Sp3	0.0224879	0.0754876	0.356	0.274	1
Zfp131	0.0225079	0.0834652	0.159	0.11	1
Zfp664	0.0226424	0.067516	0.172	0.118	1
Lrmp	0.0226631	0.0826551	0.309	0.24	1
Nras	0.0226859	0.0491023	0.311	0.238	1
Tiparp	0.0227422	0.0773877	0.128	0.082	1
Gsr	0.0227528	0.100541	0.131	0.087	1
Plekhf2	0.0227669	0.0744389	0.102	0.061	1
Slc35a4	0.0227995	0.0558658	0.134	0.087	1
Copz1	0.0228352	0.0444984	0.29	0.212	1
Papd5	0.0228737	0.0787638	0.205	0.148	1
Ccdc6	0.0228846	0.135481	0.203	0.146	1
Nrip1	0.0229347	0.0820369	0.274	0.21	1
Rftn1	0.0229564	0.0466184	0.231	0.164	1
Fus	0.0230392	0.0836837	0.538	0.442	1
Ccnh	0.0230632	0.0451043	0.11	0.066	1
Rabep2	0.0231715	0.0701078	0.13	0.084	1
Swt1	0.0232836	0.0641922	0.125	0.079	1
Cggbp1	0.0233271	0.0839035	0.298	0.23	1
Rad21	0.0233532	0.100512	0.481	0.399	1
Fam46a	0.0235106	0.147961	0.219	0.161	1
Naa10	0.0236483	0.0758494	0.167	0.118	1
Hif1a	0.0237596	0.0466539	0.607	0.506	1
Fbxl17	0.0237607	0.0758523	0.117	0.074	1
Gbf1	0.0237852	0.0573059	0.214	0.156	1
Rabif	0.0238839	0.0754401	0.12	0.077	1
Cog2	0.0240325	0.0647205	0.134	0.087	1
Gyg	0.0240409	0.0635665	0.111	0.069	1
Ppme1	0.0240955	0.0826571	0.171	0.118	1
Sdad1	0.0241707	0.0607665	0.119	0.074	1
Elp2	0.0242098	0.031102	0.14	0.09	1
Fyttd1	0.0242913	0.0775867	0.12	0.077	1
Mfn2	0.0243194	0.0721396	0.136	0.09	1
Acss2	0.0243217	-0.113396	0.073	0.11	1
Nabp2	0.024346	0.0771252	0.138	0.092	1
0610031j06rik	0.0246733	0.0384726	0.209	0.148	1
Faah	0.0246828	-0.163577	0.149	0.192	1
Nfkb2	0.0248589	-0.195257	0.259	0.304	1
Chd4	0.0250412	0.150576	0.753	0.696	1
Sri	0.0250753	0.0852601	0.418	0.332	1
Gabpb2	0.0251581	0.0944519	0.375	0.297	1
Ubr2	0.0251869	0.107197	0.366	0.286	1
Taf7	0.0252125	0.090218	0.116	0.074	1
Erap1	0.0252216	0.0705031	0.378	0.297	1
Zfp622	0.0252709	0.038247	0.324	0.246	1
Ypel3	0.0253183	0.0615716	0.297	0.23	1
1810030o07rik	0.0253467	0.0720061	0.154	0.105	1
2700029m09rik	0.0254166	0.0832838	0.154	0.105	1
Pdlim2	0.0254258	0.0932416	0.203	0.148	1
Rad50	0.0254614	0.124273	0.13	0.087	1
Mt-Nd4	0.0255042	0.0824212	0.466	0.386	1
Slc25a4	0.0256261	0.0900538	0.453	0.368	1
Gm3345	0.0257332	0.103844	0.147	0.1	1
Uri1	0.0257353	0.0593136	0.209	0.151	1
Ralgapa2	0.0257673	0.106015	0.165	0.115	1
Fam98b	0.0258371	0.0702273	0.185	0.133	1
Krcc1	0.0258487	0.0653675	0.165	0.113	1
Emg1	0.0258847	0.078019	0.25	0.187	1
Txndc5	0.0259057	-0.13353	0.083	0.12	1
2610020h08rik	0.0259425	0.0734256	0.172	0.12	1
Atp2a2	0.026006	0.0862998	0.319	0.246	1
Kcnn4	0.0261331	-0.131047	0.125	0.169	1
Prpf38b	0.0263844	0.0944199	0.381	0.304	1
Spag7	0.0264064	0.0668937	0.134	0.09	1
Sdf4	0.0264183	0.0840242	0.727	0.662	1
Psip1	0.0264278	0.0633764	0.239	0.171	1
Iqgap1	0.0264295	0.102063	0.809	0.742	1
D8ertd738e	0.0264622	0.0608434	0.236	0.176	1
Ano6	0.0266148	0.145438	0.196	0.143	1
Ai462493	0.0266583	0.0606061	0.188	0.133	1
Cuedc2	0.0267191	0.103064	0.156	0.107	1
Hspa5	0.0267475	0.0604687	0.81	0.744	1
Ank	0.0268161	0.0575767	0.139	0.092	1
Rwdd1	0.0268439	0.0792621	0.156	0.107	1
Fam13b	0.0269604	0.069876	0.19	0.136	1
Rexo1	0.0269719	0.0461896	0.203	0.141	1
Cwc15	0.0270375	0.102578	0.344	0.274	1
Mkln1	0.0270393	0.0365194	0.209	0.148	1
Gmcl1	0.0270443	0.0787527	0.116	0.074	1
Ndrg3	0.0270753	0.0655694	0.204	0.148	1
Cbx7	0.027085	0.0485391	0.111	0.069	1
Cwc25	0.0271004	0.0730746	0.107	0.066	1
Zfr	0.0271122	0.0841613	0.272	0.207	1
Ddx5	0.0271128	0.0897615	0.889	0.875	1
Rap2c	0.0272471	0.0206568	0.281	0.21	1
Ppp1r21	0.0272763	0.063169	0.107	0.066	1
Pde7a	0.0272916	0.0744403	0.318	0.248	1
Eif2s1	0.0272957	0.097936	0.227	0.169	1
Pds5b	0.0273298	0.118084	0.209	0.153	1
Taf1d	0.0273651	0.0736922	0.126	0.082	1
Neat1	0.0274689	0.173834	0.36	0.297	1
Hps3	0.0275039	0.077546	0.107	0.066	1
Wdr48	0.0275227	0.0493217	0.2	0.143	1
Paip1	0.0275666	0.0435064	0.167	0.115	1
Selk	0.0275799	0.0151955	0.242	0.174	1
Isg20	0.0275887	0.0742305	0.283	0.215	1
Mtmr6	0.0277682	0.108784	0.265	0.205	1
Ubp1	0.0277697	0.115856	0.222	0.166	1
Ttc1	0.0277861	0.0358235	0.139	0.092	1
Zfp827	0.0278475	0.0410353	0.134	0.09	1
Cbx4	0.0278594	0.0971404	0.311	0.238	1
Apol7e	0.0278632	0.0937401	0.136	0.092	1
Nup54	0.0278772	0.0293209	0.101	0.061	1
Ptpn9	0.0280016	0.0527595	0.154	0.105	1
Clptm1l	0.0280404	0.079742	0.33	0.256	1
Dnmt3a	0.0280411	-0.147827	0.193	0.238	1
Bccip	0.0280579	0.0758379	0.136	0.092	1
Ndufb7	0.0280587	0.0139196	0.393	0.307	1
Arglu1	0.0280791	0.136416	0.21	0.159	1
Brd3	0.0281282	0.0857544	0.142	0.095	1
Lrrc8c	0.0282565	0.0891569	0.352	0.279	1
Dera	0.028413	0.0720538	0.142	0.095	1
Zfp217	0.0284537	0.0522786	0.25	0.184	1
Sertad2	0.0284934	0.108328	0.154	0.107	1
Arhgap18	0.0286023	0.0732989	0.136	0.092	1
[truncated: 2,926 more rows]

## Sheet: CD4+ Th - CarTVax vs. aIFNg
	P-value	Average log-fold change	Fraction of cells expressing	Fraction of other cells expressing	Adjusted p-value
Gm26924	2.23985e-61	-0.318964	1	1	3.81647e-57
Tmsb10	4.56439e-28	0.699232	0.855	0.636	7.77726e-24
Mt-Rnr2	8.52868e-26	0.256938	1	1	1.4532e-21
Ptprc	4.90311e-25	0.458642	0.967	0.91	8.35441e-21
Ms4a4b	4.73154e-24	0.651737	0.793	0.501	8.06208e-20
Mt-Rnr1	5.17245e-20	0.234986	1	1	8.81334e-16
Gimap4	8.64859e-20	0.572403	0.77	0.485	1.47363e-15
Rpl13a	3.29813e-19	0.425728	0.967	0.949	5.61968e-15
Lcp1	3.97826e-19	0.402052	0.933	0.826	6.77856e-15
Tpm3	1.33278e-18	0.484171	0.734	0.48	2.27093e-14
Rpl23	2.55758e-18	0.473062	0.698	0.397	4.35786e-14
Rpl21	3.04021e-18	0.52031	0.76	0.552	5.18021e-14
Serbp1	1.24386e-17	0.505845	0.784	0.573	2.11941e-13
Rpl4	6.62194e-17	0.380683	0.962	0.891	1.12831e-12
Rpl19	1.94564e-16	0.512075	0.762	0.587	3.31518e-12
Trbc2	3.75092e-16	0.504442	0.865	0.715	6.39119e-12
Mmu-Mir-6236	5.97209e-16	-0.333601	1	1	1.01759e-11
Rpl5	6.04181e-16	0.402323	0.86	0.715	1.02946e-11
Rpl23a	7.88277e-16	0.49067	0.765	0.552	1.34315e-11
Hnrnpa3	1.12844e-15	0.491971	0.627	0.369	1.92275e-11
Ybx1	1.24636e-15	0.454011	0.717	0.466	2.12368e-11
Anp32a	1.70177e-15	0.473349	0.72	0.462	2.89964e-11
Ddx6	4.39109e-15	0.458583	0.72	0.48	7.48198e-11
Rps4x	5.82024e-15	0.415959	0.855	0.733	9.91711e-11
Cd3g	8.10577e-15	0.424517	0.803	0.561	1.38114e-10
Eef1a1	9.12684e-15	0.28837	0.979	0.958	1.55512e-10
Actr2	1.74693e-14	0.391694	0.784	0.603	2.9766e-10
Hsp90b1	2.2015e-14	0.422428	0.682	0.401	3.75113e-10
Actb	5.18572e-14	0.325263	0.988	0.991	8.83595e-10
Rpl3	6.30303e-14	0.396462	0.903	0.77	1.07397e-09
Tpt1	8.5493e-14	0.423818	0.86	0.754	1.45672e-09
Cfl1	1.00042e-13	0.388266	0.836	0.687	1.70462e-09
Stat1	1.00979e-13	0.553092	0.691	0.462	1.72058e-09
Ptp4a2	1.03135e-13	0.458973	0.732	0.541	1.75731e-09
Set	1.54844e-13	0.450888	0.568	0.32	2.63839e-09
Psmb8	1.91713e-13	0.394991	0.805	0.601	3.26659e-09
Ncl	4.58009e-13	0.470774	0.755	0.534	7.80402e-09
Mt-Co1	4.8965e-13	0.370673	0.903	0.824	8.34314e-09
Gimap6	5.33385e-13	0.396491	0.66	0.39	9.08835e-09
B2m	6.41442e-13	0.301718	0.955	0.91	1.09295e-08
Rps13	1.06256e-12	0.385061	0.834	0.696	1.8105e-08
Rpl17	1.10955e-12	0.415822	0.746	0.566	1.89056e-08
Rpl11	1.40543e-12	0.377882	0.824	0.673	2.39471e-08
Myl6	2.1325e-12	0.411106	0.625	0.376	3.63356e-08
Tmsb4x	2.36583e-12	0.279702	0.981	0.937	4.03113e-08
Hnrnpu	3.00235e-12	0.36844	0.786	0.594	5.1157e-08
Rps6	5.5514e-12	0.347716	0.85	0.687	9.45904e-08
Lnpep	5.60262e-12	0.403624	0.565	0.318	9.54631e-08
Arpc2	7.7125e-12	0.374421	0.831	0.691	1.31413e-07
Laptm5	8.97796e-12	0.315714	0.931	0.845	1.52976e-07
Casp1	9.04624e-12	0.329973	0.238	0.067	1.54139e-07
Rap1a	1.27145e-11	0.388759	0.394	0.181	2.16642e-07
Rps26	1.31968e-11	0.364918	0.774	0.587	2.2486e-07
Rps3a1	1.73264e-11	0.355812	0.798	0.624	2.95224e-07
Hnrnpa2b1	1.74514e-11	0.35018	0.817	0.629	2.97355e-07
Rplp2	1.77027e-11	0.395456	0.796	0.643	3.01636e-07
Rps24	1.92979e-11	0.326185	0.85	0.687	3.28817e-07
Hnrnpc	2.38526e-11	0.359146	0.487	0.26	4.06424e-07
Cd4	3.71583e-11	0.366554	0.848	0.694	6.3314e-07
U2surp	3.91366e-11	0.347431	0.28	0.097	6.66848e-07
Pabpc1	5.64165e-11	0.289297	0.929	0.805	9.6128e-07
Rpl30	5.82296e-11	0.333347	0.805	0.71	9.92173e-07
Calm1	6.17818e-11	0.377211	0.796	0.643	1.0527e-06
Naca	9.84342e-11	0.375979	0.684	0.476	1.67722e-06
Ms4a6b	1.154e-10	0.40258	0.753	0.592	1.9663e-06
Epsti1	1.42332e-10	0.429674	0.482	0.267	2.42519e-06
Fau	1.54994e-10	0.329487	0.879	0.77	2.64094e-06
Pdia3	1.55478e-10	0.387843	0.656	0.422	2.64918e-06
Arl6ip1	1.64318e-10	0.38971	0.629	0.411	2.79982e-06
Ube2b	1.85249e-10	0.342483	0.392	0.19	3.15646e-06
Cct2	1.96882e-10	0.350484	0.637	0.415	3.35467e-06
Rpsa	2.02373e-10	0.272868	0.95	0.914	3.44823e-06
Cox6b1	2.21036e-10	0.30414	0.371	0.172	3.76624e-06
Prrc2c	3.22016e-10	0.364276	0.715	0.531	5.48682e-06
Ikzf1	3.34161e-10	0.350011	0.734	0.517	5.69376e-06
Eif3a	4.14333e-10	0.415738	0.58	0.383	7.05982e-06
Ywhaz	4.66029e-10	0.340098	0.618	0.399	7.94067e-06
Rpl37a	4.95811e-10	0.389951	0.653	0.452	8.44813e-06
Rpl35	5.04887e-10	0.302305	0.473	0.258	8.60277e-06
Hnrnpf	5.11884e-10	0.293335	0.423	0.209	8.72199e-06
S100a10	5.28227e-10	0.391314	0.765	0.601	9.00046e-06
Cycs	5.54399e-10	0.190137	0.14	0.023	9.44641e-06
Arpc1b	7.0613e-10	0.338141	0.758	0.564	1.20317e-05
Gimap1	7.76688e-10	0.310855	0.532	0.297	1.3234e-05
Csnk1a1	9.60656e-10	0.290314	0.61	0.385	1.63686e-05
Rpl18	9.9665e-10	0.325825	0.829	0.705	1.69819e-05
Sub1	1.08773e-09	0.324924	0.489	0.274	1.85338e-05
Stat4	1.10539e-09	0.281445	0.437	0.218	1.88348e-05
Nfatc1	1.13924e-09	0.40247	0.437	0.234	1.94115e-05
Ccdc50	1.17257e-09	0.385519	0.404	0.202	1.99795e-05
Rab7	1.23809e-09	0.330687	0.409	0.206	2.10959e-05
Syncrip	1.27951e-09	0.370603	0.382	0.188	2.18016e-05
Arhgdib	1.81084e-09	0.327466	0.805	0.629	3.08549e-05
Ets1	1.95094e-09	0.309212	0.922	0.817	3.32421e-05
Sec61b	2.06879e-09	0.283571	0.283	0.116	3.525e-05
Vcp	2.07425e-09	0.350373	0.442	0.246	3.53432e-05
Supt16	2.20159e-09	0.322718	0.394	0.197	3.75128e-05
Lsp1	2.32527e-09	0.375697	0.774	0.643	3.96202e-05
Rpl27	3.24742e-09	0.343313	0.582	0.378	5.53328e-05
Dazap2	3.27127e-09	0.263869	0.599	0.36	5.57391e-05
Itgb1	4.08526e-09	0.549553	0.781	0.661	6.96088e-05
Trip12	4.64861e-09	0.319166	0.679	0.497	7.92076e-05
Actr3	5.17465e-09	0.288518	0.753	0.585	8.81708e-05
Slc4a7	5.24891e-09	0.288738	0.404	0.204	8.94362e-05
Wipf1	5.25027e-09	0.339589	0.615	0.397	8.94593e-05
Rpl38	5.27483e-09	0.298149	0.587	0.369	8.98777e-05
Cd53	5.44458e-09	0.359922	0.736	0.559	9.27702e-05
Rpl22	5.57682e-09	0.315993	0.558	0.357	9.50234e-05
Nsmaf	5.58036e-09	0.369973	0.354	0.179	9.50838e-05
Ywhae	5.6285e-09	0.311783	0.499	0.288	9.59041e-05
Il2rg	5.75203e-09	0.318485	0.641	0.436	9.80088e-05
Pomp	6.05175e-09	0.319755	0.352	0.172	0.000103116
Mt-Nd5	6.35704e-09	0.330439	0.42	0.225	0.000108318
Fyb	6.78982e-09	0.290364	0.734	0.55	0.000115692
Slfn2	6.81491e-09	0.350057	0.677	0.483	0.000116119
Hspa9	6.89073e-09	0.256808	0.306	0.135	0.000117411
Rps16	6.89187e-09	0.38896	0.694	0.559	0.000117431
Ucp2	6.98407e-09	0.316533	0.682	0.487	0.000119002
Psme1	7.34623e-09	0.339412	0.599	0.397	0.000125172
Sp110	7.39229e-09	0.295188	0.366	0.183	0.000125957
Rdx	8.74593e-09	0.304275	0.354	0.179	0.000149022
Btf3	9.72939e-09	0.304491	0.449	0.255	0.000165779
Rps19	1.13175e-08	0.295239	0.786	0.647	0.000192839
Prr13	1.14554e-08	0.333384	0.487	0.29	0.000195189
Psma4	1.21589e-08	0.208644	0.235	0.086	0.000207176
Rps6ka3	1.27562e-08	0.340995	0.439	0.253	0.000217353
Rpl29	1.35868e-08	0.381327	0.508	0.336	0.000231506
Csde1	1.36335e-08	0.297711	0.629	0.415	0.000232301
Ltb	1.37713e-08	0.379898	0.57	0.381	0.000234649
Emg1	1.43903e-08	0.227933	0.295	0.128	0.000245197
Ctsb	1.44752e-08	0.298391	0.589	0.392	0.000246642
Mtpn	1.48567e-08	0.272775	0.468	0.271	0.000253143
Ptpn1	1.50464e-08	0.242974	0.43	0.234	0.000256375
Psme2	1.51239e-08	0.340073	0.48	0.295	0.000257697
Gbp7	1.56586e-08	0.358211	0.378	0.195	0.000266807
Hsp90ab1	1.57939e-08	0.263931	0.933	0.898	0.000269112
St13	1.74666e-08	0.311589	0.342	0.169	0.000297614
Rbm17	1.78428e-08	0.252098	0.209	0.072	0.000304024
Cdc42	1.91941e-08	0.276146	0.774	0.619	0.000327048
Eif3f	1.97748e-08	0.298713	0.708	0.536	0.000336943
Eef1g	2.00152e-08	0.313231	0.646	0.485	0.00034104
Rps18	2.07612e-08	0.31696	0.848	0.756	0.00035375
Il1rl1	2.14825e-08	-0.558794	0.1	0.237	0.00036604
Dek	2.20416e-08	0.341759	0.366	0.197	0.000375567
Naa15	2.24255e-08	0.225187	0.337	0.158	0.000382108
Rps11	2.36047e-08	0.325878	0.732	0.557	0.000402201
Gimap7	2.40036e-08	0.266477	0.228	0.086	0.000408997
Tnfaip3	2.48888e-08	-0.515349	0.658	0.738	0.00042408
Rpl14	2.94906e-08	0.276577	0.853	0.759	0.00050249
Tpr	2.97946e-08	0.351522	0.622	0.445	0.000507671
Gdi2	2.98472e-08	0.330001	0.634	0.439	0.000508566
Traf3ip3	3.1653e-08	0.318364	0.373	0.197	0.000539335
Rpl36al	3.30943e-08	0.27985	0.458	0.262	0.000563894
Capzb	3.58311e-08	0.318202	0.675	0.501	0.000610527
Dnajc8	3.70944e-08	0.213845	0.306	0.139	0.000632051
Itga4	3.78917e-08	0.400813	0.487	0.288	0.000645636
Eps15	3.82394e-08	0.289392	0.373	0.193	0.000651561
Atxn1	3.89013e-08	0.29638	0.382	0.2	0.000662839
Npm1	3.96133e-08	0.32878	0.625	0.439	0.000674972
Cct6a	4.05819e-08	0.254964	0.292	0.132	0.000691475
Rps7	4.14293e-08	0.311465	0.739	0.603	0.000705914
2022-09-07	4.42667e-08	0.288793	0.439	0.251	0.00075426
Rpl9	4.68136e-08	0.291277	0.827	0.726	0.000797658
Gbp4	4.76767e-08	0.446699	0.333	0.169	0.000812363
Arap2	4.95511e-08	0.366524	0.439	0.255	0.000844301
Eif3e	5.42921e-08	0.305251	0.423	0.241	0.000925084
Cul3	5.45486e-08	0.31529	0.366	0.193	0.000929454
Rpl6	5.54773e-08	0.248359	0.732	0.536	0.000945278
Sec62	5.738e-08	0.226036	0.366	0.186	0.000977697
Clint1	5.81131e-08	0.320766	0.599	0.406	0.000990189
Oaz1	6.04089e-08	0.302523	0.689	0.543	0.00102931
Thoc7	6.28029e-08	0.222578	0.197	0.07	0.0010701
Dnajc7	6.62461e-08	0.353197	0.387	0.211	0.00112877
Psmb9	6.8169e-08	0.24201	0.363	0.186	0.00116153
Fli1	6.94011e-08	0.280829	0.382	0.209	0.00118253
Sh3kbp1	6.94264e-08	0.329897	0.615	0.436	0.00118296
4930523c07rik	7.45716e-08	0.295766	0.314	0.153	0.00127063
Ubxn2a	7.7125e-08	0.191811	0.176	0.056	0.00131413
Arf1	7.74404e-08	0.303525	0.458	0.265	0.00131951
2610018g03rik	7.8175e-08	0.249321	0.292	0.137	0.00133202
Max	8.14854e-08	0.226202	0.249	0.102	0.00138843
Nek7	8.24245e-08	0.259638	0.404	0.218	0.00140443
Scaf11	8.31695e-08	0.349544	0.449	0.267	0.00141713
Dusp11	8.5137e-08	0.273545	0.458	0.258	0.00145065
Rnaset2a	8.61917e-08	0.215981	0.202	0.074	0.00146862
Bc005537	8.90051e-08	0.256775	0.551	0.343	0.00151656
Mndal	8.93892e-08	0.237102	0.333	0.165	0.0015231
Psme4	8.96282e-08	0.255815	0.302	0.144	0.00152718
Vps4b	9.19265e-08	0.290504	0.309	0.153	0.00156634
Gng2	9.32941e-08	0.283169	0.454	0.276	0.00158964
Pdcd4	9.62581e-08	0.271137	0.639	0.448	0.00164014
Metap2	1.00761e-07	0.21597	0.266	0.116	0.00171687
Hspa8	1.01257e-07	0.267065	0.914	0.824	0.00172532
Nucks1	1.01268e-07	0.299709	0.354	0.188	0.00172551
Arpc5	1.19717e-07	0.311638	0.658	0.483	0.00203986
Psme3	1.33878e-07	0.215063	0.273	0.123	0.00228115
Calr	1.36938e-07	0.323809	0.625	0.448	0.00233328
Rpl31	1.38834e-07	0.335524	0.651	0.483	0.0023656
Prkcq	1.50804e-07	0.275395	0.496	0.306	0.00256955
Synj2bp	1.51124e-07	0.190088	0.214	0.081	0.002575
Rps21	1.54144e-07	0.240413	0.874	0.787	0.00262645
Phactr2	1.65121e-07	0.231833	0.105	0.019	0.0028135
Hnrnpul1	1.6797e-07	0.223983	0.584	0.378	0.00286203
Stk4	1.70071e-07	0.335511	0.622	0.455	0.00289783
Ppia	1.70705e-07	0.359268	0.456	0.304	0.00290865
Cebpz	1.71642e-07	0.254183	0.238	0.102	0.0029246
Podnl1	1.72281e-07	0.25096	0.297	0.142	0.0029355
Gm9843	1.80661e-07	0.162218	0.131	0.032	0.00307828
Eef1b2	1.8175e-07	0.277402	0.798	0.65	0.00309683
Hnrnpul2	1.84676e-07	0.316613	0.627	0.434	0.00314669
2022-09-01	1.90124e-07	0.273243	0.758	0.566	0.00323952
Ppib	2.02822e-07	0.240047	0.442	0.255	0.00345588
Gbp6	2.0522e-07	0.389987	0.254	0.114	0.00349675
Pdha1	2.07378e-07	0.291619	0.385	0.22	0.00353351
Fkbp5	2.11807e-07	0.234524	0.318	0.16	0.00360898
Cdc5l	2.12032e-07	0.258683	0.252	0.111	0.00361281
Nabp1	2.15027e-07	0.259819	0.382	0.209	0.00366385
Psma6	2.17733e-07	0.241718	0.401	0.218	0.00370995
Rpl10a	2.23439e-07	0.27194	0.475	0.292	0.00380718
Rac2	2.29106e-07	0.276473	0.789	0.647	0.00390373
Rps27a	2.29402e-07	0.261921	0.677	0.51	0.00390879
Cyld	2.32015e-07	0.280486	0.449	0.26	0.0039533
Copb1	2.32848e-07	0.306494	0.39	0.223	0.0039675
Wnk1	2.37383e-07	0.321178	0.696	0.548	0.00404478
Rbm3	2.38013e-07	0.237101	0.456	0.271	0.0040555
Lrif1	2.39065e-07	0.195805	0.138	0.037	0.00407343
Ube2l3	2.61222e-07	0.233033	0.226	0.093	0.00445097
Prdx2	2.80014e-07	0.233748	0.304	0.155	0.00477116
Pitpna	2.8333e-07	0.263093	0.539	0.355	0.00482766
Snw1	2.85724e-07	0.290499	0.314	0.16	0.00486846
Rps2	3.03892e-07	0.267458	0.789	0.668	0.00517802
Srrm1	3.04593e-07	0.282511	0.435	0.258	0.00518997
Evi2a	3.04791e-07	0.234015	0.257	0.114	0.00519334
Uqcrq	3.19682e-07	0.227207	0.302	0.148	0.00544707
Chchd2	3.21573e-07	0.223391	0.461	0.271	0.00547928
Usp25	3.40893e-07	0.22701	0.47	0.276	0.00580848
Bptf	3.43098e-07	0.291241	0.501	0.318	0.00584604
4632419i22rik	3.68682e-07	0.219769	0.211	0.084	0.00628198
Bzw1	3.70761e-07	0.293816	0.492	0.309	0.00631739
Hmgb1	3.93644e-07	0.244756	0.285	0.139	0.0067073
Psmc5	3.9583e-07	0.264094	0.304	0.153	0.00674455
Aw112010	3.9965e-07	0.279361	0.466	0.283	0.00680963
Mbnl1	4.01721e-07	0.245007	0.834	0.722	0.00684492
Papola	4.06533e-07	0.264595	0.454	0.267	0.00692691
Skiv2l2	4.07273e-07	0.271781	0.228	0.097	0.00693953
Kif5b	4.0741e-07	0.297999	0.437	0.269	0.00694186
Xpo1	4.21905e-07	0.239703	0.428	0.253	0.00718884
Adss	4.34381e-07	0.241654	0.347	0.183	0.00740141
Fnbp1	4.52059e-07	0.263468	0.722	0.541	0.00770263
Anp32b	4.56021e-07	0.271638	0.468	0.281	0.00777014
Tlk1	4.76182e-07	0.277707	0.397	0.227	0.00811367
Actg1	5.00762e-07	0.345475	0.696	0.599	0.00853248
Edf1	5.10087e-07	0.26222	0.432	0.246	0.00869137
Sap18	5.28988e-07	0.218606	0.178	0.065	0.00901343
Uqcrb	5.43999e-07	0.150514	0.221	0.088	0.00926919
Zcchc8	5.55573e-07	0.15581	0.192	0.072	0.0094664
Sp3	5.59958e-07	0.274814	0.385	0.218	0.00954112
Sod1	5.65046e-07	0.320741	0.62	0.457	0.00962782
Galnt1	5.6809e-07	0.215567	0.375	0.206	0.00967969
Hspa5	5.81819e-07	0.267816	0.827	0.677	0.00991361
1110004f10rik	5.84079e-07	0.19275	0.2	0.079	0.00995212
Scaf8	6.33106e-07	0.253761	0.299	0.151	0.0107875
Smpdl3a	7.04451e-07	0.288541	0.337	0.186	0.0120031
Slfn1	7.19251e-07	0.312557	0.409	0.241	0.0122553
Arpp19	7.43597e-07	0.193097	0.276	0.13	0.0126702
Luc7l3	7.48327e-07	0.228168	0.221	0.095	0.0127507
Hnrnpk	7.77546e-07	0.23847	0.625	0.434	0.0132486
Cd226	7.77825e-07	0.305002	0.325	0.176	0.0132534
9530068e07rik	7.96012e-07	0.221765	0.169	0.06	0.0135632
Pglyrp1	8.11809e-07	0.134306	0.131	0.035	0.0138324
Ndufa1	8.18074e-07	0.204271	0.176	0.065	0.0139392
Rpl34	8.83034e-07	0.246155	0.739	0.599	0.015046
Sugt1	8.8495e-07	0.201162	0.314	0.16	0.0150787
Mbd2	8.947e-07	0.243304	0.591	0.397	0.0152448
Mllt3	9.35072e-07	0.217586	0.287	0.144	0.0159327
Rhoa	9.41896e-07	0.273041	0.506	0.332	0.016049
Anp32e	9.50735e-07	0.237882	0.349	0.193	0.0161996
Acsl5	9.63981e-07	0.259047	0.316	0.165	0.0164253
Rps29	9.64891e-07	0.311003	0.606	0.441	0.0164408
Gm3345	1.00306e-06	0.270149	0.133	0.039	0.0170912
Pdcd10	1.00899e-06	0.185452	0.214	0.09	0.0171921
Tmed5	1.01675e-06	0.21262	0.328	0.176	0.0173243
Eif2s3x	1.05485e-06	0.147434	0.114	0.028	0.0179736
Tmx3	1.07144e-06	0.217585	0.266	0.13	0.0182563
Rps15a	1.07284e-06	0.235673	0.857	0.733	0.0182802
Igtp	1.09453e-06	0.329542	0.385	0.227	0.0186498
Stag2	1.09948e-06	0.275156	0.451	0.288	0.0187341
Nsg2	1.11145e-06	0.288184	0.195	0.079	0.018938
Rpl13	1.11491e-06	0.256142	0.819	0.715	0.018997
H2afy	1.15427e-06	0.23976	0.618	0.434	0.0196675
Ywhag	1.16749e-06	0.226846	0.309	0.162	0.0198929
Shisa5	1.16918e-06	0.232115	0.895	0.787	0.0199216
Gnb1	1.18614e-06	0.276252	0.496	0.325	0.0202106
Ppp3cb	1.20598e-06	0.157954	0.314	0.16	0.0205487
Ptpn22	1.254e-06	0.25038	0.556	0.369	0.0213669
Hnrnpa0	1.2826e-06	0.274659	0.58	0.401	0.0218542
Pyhin1	1.30146e-06	0.273871	0.378	0.213	0.0221755
Rbm18	1.35198e-06	0.17306	0.133	0.039	0.0230364
Ppp2r5a	1.39227e-06	0.267729	0.558	0.369	0.023723
Ctla2a	1.40704e-06	-0.567063	0.285	0.408	0.0239746
Chmp2a	1.44968e-06	0.229581	0.418	0.246	0.0247011
Ly6a	1.45978e-06	0.272187	0.667	0.515	0.0248732
Cd82	1.47138e-06	0.366891	0.772	0.631	0.0250708
Zfp330	1.50472e-06	0.198577	0.166	0.06	0.0256389
Nap1l1	1.51126e-06	0.263269	0.361	0.206	0.0257503
Rsl1d1	1.54255e-06	0.217014	0.252	0.118	0.0262835
Cox8a	1.57491e-06	0.232187	0.271	0.135	0.0268349
Smap2	1.63604e-06	0.206361	0.392	0.23	0.0278766
Uqcrh	1.66132e-06	0.218132	0.518	0.336	0.0283073
Eif2s2	1.6626e-06	0.177325	0.223	0.097	0.028329
Snx4	1.69038e-06	0.150469	0.249	0.111	0.0288023
Thrap3	1.69478e-06	0.203033	0.425	0.251	0.0288773
Rpl28	1.7026e-06	0.282734	0.653	0.506	0.0290107
Usmg5	1.71287e-06	0.165893	0.204	0.084	0.0291856
H2-D1	1.73926e-06	0.185539	0.969	0.951	0.0296352
Zfp36l1	1.78049e-06	0.292682	0.404	0.248	0.0303378
Dnajc3	1.7941e-06	0.259884	0.401	0.244	0.0305698
Sp100	1.87122e-06	0.268554	0.618	0.439	0.0318837
Ncor1	1.87289e-06	0.300848	0.675	0.506	0.0319122
Ola1	1.88101e-06	0.178855	0.257	0.121	0.0320506
Rpl10	1.88374e-06	0.238727	0.558	0.383	0.032097
Gpbp1	1.96645e-06	0.291126	0.349	0.202	0.0335064
Leprotl1	2.06624e-06	0.260992	0.435	0.265	0.0352067
S100a4	2.07551e-06	0.306925	0.732	0.601	0.0353645
Synj1	2.0887e-06	0.237165	0.197	0.084	0.0355893
Eif3m	2.21744e-06	0.195208	0.409	0.237	0.037783
Rps8	2.23625e-06	0.235785	0.867	0.768	0.0381034
Hp1bp3	2.25104e-06	0.307748	0.53	0.36	0.0383554
Ccdc55	2.27915e-06	0.210093	0.121	0.035	0.0388345
Cox5b	2.37036e-06	0.249426	0.287	0.153	0.0403886
Tmem234	2.40009e-06	0.231002	0.401	0.241	0.0408951
Stk39	2.41547e-06	0.187473	0.245	0.114	0.0411572
Pde3b	2.44181e-06	0.285951	0.352	0.197	0.041606
Mthfd2	2.53886e-06	0.189187	0.204	0.088	0.0432596
Bola2	2.56385e-06	0.184731	0.257	0.123	0.0436855
Lpar6	2.61691e-06	0.197383	0.138	0.044	0.0445895
Suclg1	2.65508e-06	0.164507	0.228	0.102	0.0452398
Ppp1r12a	2.66981e-06	0.231645	0.629	0.429	0.0454909
Adam10	2.71913e-06	0.294079	0.411	0.253	0.0463312
Ablim1	2.73153e-06	0.327259	0.701	0.601	0.0465425
Cnot6	2.74042e-06	0.254143	0.406	0.246	0.046694
Arhgef3	2.77531e-06	0.240161	0.378	0.218	0.0472885
Atp6v1e1	2.78618e-06	0.215087	0.249	0.123	0.0474737
Nptn	2.82162e-06	0.249573	0.359	0.209	0.0480775
Tmem160	2.83913e-06	0.213164	0.292	0.151	0.048376
Mrpl16	3.01613e-06	0.189851	0.109	0.028	0.0513918
Dnajc2	3.02161e-06	0.165696	0.204	0.088	0.0514852
Arhgap26	3.15332e-06	0.300312	0.347	0.2	0.0537295
Prkcd	3.16058e-06	0.142123	0.183	0.072	0.0538531
Mapre2	3.25679e-06	0.218228	0.292	0.155	0.0554924
Phf11b	3.27659e-06	0.169905	0.192	0.081	0.0558298
Nktr	3.30967e-06	0.295655	0.401	0.244	0.0563934
Il18rap	3.32707e-06	0.270014	0.494	0.318	0.0566899
Tax1bp1	3.39482e-06	0.248472	0.553	0.367	0.0578443
Azi2	3.40963e-06	0.196414	0.321	0.174	0.0580967
Cd97	3.43952e-06	0.315234	0.632	0.487	0.0586061
Xrn1	3.46132e-06	0.258938	0.264	0.132	0.0589774
Bnip2	3.46778e-06	0.254196	0.295	0.16	0.0590874
Cnot6l	3.49824e-06	0.202886	0.527	0.332	0.0596065
Ifi203	3.59423e-06	0.225792	0.439	0.267	0.0612421
Dnm1l	3.59548e-06	0.183657	0.226	0.104	0.0612635
Rnf20	3.71462e-06	0.175567	0.316	0.172	0.0632934
Cbx1	3.73931e-06	0.22572	0.185	0.077	0.0637141
Hdlbp	3.84277e-06	0.249863	0.373	0.22	0.0654769
Canx	3.8712e-06	0.323565	0.546	0.401	0.0659613
Zmynd11	4.00444e-06	0.204145	0.247	0.118	0.0682317
Eif4g3	4.02604e-06	0.205504	0.435	0.262	0.0685996
Rps28	4.06957e-06	0.280008	0.504	0.343	0.0693414
Fgfr1op2	4.06983e-06	0.239624	0.385	0.234	0.0693458
Anxa2	4.1102e-06	0.245335	0.409	0.244	0.0700337
Ms4a4c	4.11032e-06	0.157182	0.145	0.049	0.0700358
Anxa6	4.22682e-06	0.2708	0.748	0.633	0.0720208
Commd8	4.39203e-06	0.220983	0.252	0.125	0.0748359
Rpl26	4.47068e-06	0.266932	0.781	0.661	0.0761759
Cnot3	4.53805e-06	0.173116	0.207	0.09	0.0773238
Serpinb9	4.54064e-06	0.214731	0.254	0.123	0.0773679
Atp1b3	4.56486e-06	0.259154	0.489	0.325	0.0777807
Trbv13-3	4.61953e-06	0.270886	0.14	0.049	0.0787121
Tnfsf8	4.64518e-06	0.472695	0.378	0.239	0.0791491
Nus1	4.75198e-06	0.187534	0.249	0.121	0.080969
Chd4	4.76278e-06	0.246113	0.741	0.606	0.081153
Vps52	4.83625e-06	0.240163	0.162	0.063	0.0824049
Pdap1	5.17711e-06	0.199541	0.273	0.139	0.0882127
Senp6	5.20523e-06	0.284717	0.435	0.274	0.0886919
Taok3	5.22032e-06	0.285818	0.278	0.153	0.088949
Itm2c	5.39089e-06	0.278213	0.492	0.325	0.0918554
Bin2	5.41071e-06	0.258465	0.651	0.471	0.092193
Limd1	5.41508e-06	0.219363	0.278	0.146	0.0922675
Samhd1	5.41526e-06	0.273128	0.582	0.422	0.0922706
Nmi	5.4156e-06	0.177567	0.209	0.093	0.0922763
Cd84	5.49778e-06	0.23757	0.401	0.241	0.0936767
2700060e02rik	5.59449e-06	0.211172	0.268	0.139	0.0953246
Spcs2	5.65275e-06	0.179906	0.385	0.223	0.0963172
Erp44	5.6584e-06	0.221827	0.221	0.104	0.0964135
Pqbp1	5.72935e-06	0.179675	0.176	0.072	0.0976224
Khdrbs1	5.83638e-06	0.250837	0.397	0.246	0.0994461
Usp34	5.96826e-06	0.209131	0.501	0.336	0.101693
Ctage5	6.06647e-06	0.178437	0.242	0.114	0.103366
Sfpq	6.14188e-06	0.200596	0.52	0.353	0.104652
Zfp655	6.25366e-06	0.183314	0.131	0.042	0.106556
Golga7	6.25529e-06	0.192866	0.143	0.051	0.106584
Psma3	6.27445e-06	0.186083	0.185	0.079	0.10691
Sars	6.33071e-06	0.211338	0.409	0.246	0.107869
Sf3b2	6.36255e-06	0.210903	0.601	0.422	0.108411
Rfk	6.37491e-06	0.181855	0.211	0.095	0.108622
Cul4b	6.38545e-06	0.160628	0.147	0.053	0.108802
9930111j21rik2	6.41919e-06	0.227908	0.33	0.186	0.109377
Ehd3	6.44732e-06	0.266518	0.333	0.19	0.109856
Erap1	6.52182e-06	0.254807	0.333	0.188	0.111125
Ncf4	6.57818e-06	0.196617	0.249	0.123	0.112086
Bcl2a1d	6.77577e-06	0.156864	0.173	0.07	0.115452
Atp11b	6.79341e-06	0.284656	0.385	0.239	0.115753
Nol7	6.88748e-06	0.183369	0.328	0.181	0.117356
Chmp4b	7.02918e-06	0.243566	0.615	0.443	0.11977
Abcf3	7.16053e-06	0.204361	0.135	0.046	0.122008
Purb	7.34416e-06	0.267843	0.534	0.371	0.125137
Rps12	7.58914e-06	0.206305	0.893	0.8	0.129311
Sp140	7.5974e-06	0.18078	0.162	0.063	0.129452
Caprin1	7.75828e-06	0.243036	0.546	0.376	0.132193
Rad23a	7.79299e-06	0.139161	0.176	0.072	0.132785
Suz12	7.80976e-06	0.211599	0.361	0.211	0.13307
Ict1	7.83657e-06	0.163981	0.169	0.067	0.133527
Zcchc6	7.88699e-06	0.241097	0.42	0.26	0.134386
Ppp2r5c	7.89067e-06	0.264824	0.558	0.394	0.134449
Rangap1	8.02871e-06	0.169833	0.33	0.186	0.136801
Psip1	8.09081e-06	0.179191	0.28	0.146	0.137859
Ifi27	8.23826e-06	0.20873	0.297	0.162	0.140372
Bnip3l	8.26303e-06	0.196966	0.276	0.144	0.140794
Ubb	8.29034e-06	0.246525	0.665	0.506	0.141259
Abcf1	8.36321e-06	0.22013	0.363	0.213	0.142501
Cd28	8.37222e-06	0.259579	0.615	0.436	0.142654
2810474o19rik	8.42819e-06	0.247335	0.378	0.227	0.143608
Fam32a	8.63063e-06	0.206534	0.221	0.104	0.147057
Pitpnb	8.63493e-06	0.178328	0.211	0.095	0.147131
Ranbp1	8.77181e-06	0.175056	0.19	0.081	0.149463
Zyx	8.81395e-06	0.261775	0.428	0.269	0.150181
Emb	8.82007e-06	0.287004	0.653	0.52	0.150285
Tm9sf3	8.85217e-06	0.192373	0.565	0.371	0.150832
Orc3	9.02583e-06	0.163086	0.157	0.06	0.153791
Unc119b	9.13442e-06	0.155159	0.285	0.148	0.155641
Tmem167b	9.2116e-06	0.214095	0.178	0.077	0.156957
Ap3d1	9.21286e-06	0.258455	0.344	0.202	0.156978
Gimap5	9.22596e-06	0.202464	0.24	0.118	0.157201
Eif3c	9.25532e-06	0.27935	0.556	0.39	0.157701
M6pr	9.53889e-06	0.246825	0.451	0.292	0.162533
Dyrk1a	9.61752e-06	0.20774	0.321	0.181	0.163873
Gm8369	9.62034e-06	0.196722	0.152	0.058	0.163921
Zfp207	9.71246e-06	0.175451	0.43	0.262	0.165491
Mt-Nd1	9.74601e-06	0.256764	0.736	0.594	0.166062
Gm26917	9.78846e-06	-0.338066	0.658	0.729	0.166785
Tbl1x	9.89422e-06	0.292912	0.325	0.195	0.168588
Dpy19l1	9.94679e-06	0.181388	0.166	0.067	0.169483
Nono	1.00521e-05	0.190759	0.423	0.265	0.171277
Cdc37	1.00986e-05	0.220405	0.499	0.329	0.17207
Mapk9	1.01726e-05	0.163811	0.152	0.058	0.173332
Gabarapl2	1.01995e-05	0.199911	0.221	0.107	0.173789
Fyn	1.02704e-05	0.220596	0.606	0.42	0.174996
Srrm2	1.02831e-05	0.1757	0.748	0.555	0.175214
Pak2	1.04982e-05	0.259493	0.542	0.385	0.178878
Cetn2	1.05173e-05	0.196779	0.147	0.056	0.179204
Cxcr3	1.0596e-05	0.190815	0.337	0.19	0.180545
Psmb7	1.05964e-05	0.156427	0.261	0.132	0.180553
Asap1	1.06607e-05	0.208464	0.162	0.065	0.181647
Zfp91	1.0692e-05	0.237882	0.456	0.299	0.182181
Gas5	1.08384e-05	0.249596	0.413	0.26	0.184676
Kif2a	1.09835e-05	0.207489	0.295	0.162	0.187147
Syap1	1.11491e-05	0.124509	0.192	0.084	0.18997
Nsa2	1.11627e-05	0.126055	0.24	0.116	0.190202
Uchl5	1.1179e-05	0.157241	0.152	0.058	0.190479
Arglu1	1.14917e-05	0.212971	0.214	0.102	0.195807
Ptbp1	1.1755e-05	0.187176	0.504	0.329	0.200294
Ywhab	1.1925e-05	0.247336	0.494	0.341	0.203189
Gtf2h1	1.19414e-05	0.201941	0.207	0.097	0.203469
Araf	1.19415e-05	0.176983	0.226	0.109	0.203471
Rad50	1.20716e-05	0.270297	0.24	0.123	0.205688
Pcbp1	1.21436e-05	0.19387	0.392	0.234	0.206915
Mapre1	1.2306e-05	0.253071	0.363	0.22	0.209682
Il18r1	1.23887e-05	0.287146	0.572	0.427	0.211092
Tox	1.24248e-05	0.142825	0.131	0.044	0.211706
Trip4	1.24837e-05	0.114753	0.162	0.063	0.212711
Rgs1	1.24882e-05	-0.421103	0.363	0.48	0.212786
Naa50	1.26538e-05	0.180436	0.309	0.169	0.215608
Ssrp1	1.27425e-05	0.212552	0.404	0.253	0.217119
Ube2j2	1.27666e-05	0.196323	0.226	0.109	0.21753
Ybx3	1.29856e-05	0.224239	0.428	0.269	0.221262
Tmem127	1.3312e-05	0.159685	0.347	0.195	0.226823
Ctcf	1.34014e-05	0.205959	0.392	0.239	0.228346
Mbp	1.35048e-05	0.247453	0.499	0.339	0.230108
Vimp	1.35063e-05	0.134863	0.2	0.088	0.230134
Ssu72	1.37025e-05	0.213457	0.261	0.137	0.233477
Mpnd	1.37464e-05	0.191719	0.183	0.081	0.234224
Snx6	1.37719e-05	0.187283	0.178	0.077	0.23466
Tab2	1.37897e-05	0.261601	0.565	0.392	0.234962
Psmc3	1.38123e-05	0.224832	0.406	0.258	0.235348
Kif9	1.38937e-05	0.14312	0.121	0.039	0.236735
Cd47	1.40045e-05	0.230873	0.705	0.524	0.238622
Grb2	1.4073e-05	0.227666	0.458	0.311	0.239789
Batf	1.41069e-05	0.208509	0.247	0.125	0.240368
Coro1a	1.41882e-05	0.182323	0.924	0.863	0.241753
Rab11b	1.46257e-05	0.20684	0.266	0.144	0.249208
Son	1.47164e-05	0.191336	0.743	0.587	0.250754
Fam107b	1.48038e-05	0.200492	0.724	0.578	0.252242
Ggps1	1.4873e-05	0.161563	0.124	0.042	0.253421
Gimap3	1.55543e-05	0.224068	0.399	0.248	0.26503
Kpnb1	1.58614e-05	0.245258	0.48	0.32	0.270263
Ctss	1.59566e-05	0.131758	0.366	0.211	0.271884
Top1	1.59689e-05	0.184602	0.34	0.193	0.272094
Ndufa7	1.59761e-05	0.108284	0.221	0.104	0.272218
Prps1l3	1.5999e-05	0.155777	0.116	0.037	0.272608
Rinl	1.60612e-05	0.175151	0.504	0.329	0.273666
Zadh2	1.63381e-05	0.195912	0.19	0.086	0.278385
Nfyb	1.64693e-05	0.166893	0.188	0.084	0.280621
Fam114a2	1.64942e-05	0.168137	0.178	0.077	0.281045
Rfxap	1.65011e-05	0.19138	0.112	0.035	0.281163
Lims1	1.66117e-05	0.140439	0.242	0.121	0.283047
Ghitm	1.66476e-05	0.2347	0.451	0.297	0.283658
Rpl36	1.67743e-05	0.216491	0.416	0.265	0.285817
Papolg	1.68766e-05	0.124535	0.164	0.067	0.28756
Tram1	1.71125e-05	0.212649	0.523	0.364	0.29158
Bmp2k	1.71273e-05	0.172001	0.164	0.067	0.291832
Nub1	1.7344e-05	0.231586	0.314	0.181	0.295524
Btla	1.74116e-05	0.207102	0.164	0.07	0.296676
Ddx19b	1.77495e-05	0.136762	0.14	0.051	0.302434
Dpp4	1.78325e-05	0.246067	0.259	0.137	0.303849
Sarnp	1.78467e-05	0.18333	0.147	0.058	0.30409
Tbx21	1.8356e-05	0.142649	0.211	0.1	0.312767
Rpl7a	1.86136e-05	0.205004	0.762	0.613	0.317157
Igbp1	1.89538e-05	0.238584	0.273	0.151	0.322954
Srsf10	1.91464e-05	0.181038	0.176	0.077	0.326235
Larp1	1.93912e-05	0.19685	0.325	0.183	0.330407
Sf3b1	1.95192e-05	0.227311	0.765	0.633	0.332587
Ifi47	1.98617e-05	0.164665	0.347	0.197	0.338424
Eif2a	1.98922e-05	0.189669	0.166	0.07	0.338943
Atp6v1b2	2.02248e-05	0.200464	0.181	0.081	0.34461
Yy1	2.04651e-05	0.150116	0.42	0.258	0.348705
D8ertd738e	2.04882e-05	0.173092	0.287	0.158	0.349099
Capza2	2.06689e-05	0.242245	0.411	0.26	0.352178
Sytl3	2.07347e-05	0.198041	0.183	0.081	0.353298
Akna	2.15051e-05	0.206231	0.494	0.318	0.366425
Dnajc13	2.1707e-05	0.237984	0.278	0.155	0.369865
Aldh9a1	2.18809e-05	0.174227	0.169	0.072	0.372829
Rab10	2.19605e-05	0.224051	0.416	0.267	0.374186
Trp53	2.1997e-05	0.192826	0.252	0.135	0.374807
Tsn	2.20692e-05	0.162682	0.283	0.155	0.376037
Rpl35a	2.21978e-05	0.248866	0.48	0.353	0.378228
Ptbp3	2.2577e-05	0.263963	0.568	0.411	0.38469
Gbp3	2.26686e-05	0.199534	0.102	0.03	0.38625
Dhx29	2.29111e-05	0.186779	0.126	0.044	0.390382
Irf9	2.2928e-05	0.216315	0.297	0.165	0.390671
Supt4a	2.3177e-05	0.199515	0.247	0.128	0.394912
Pdlim5	2.32423e-05	0.209475	0.143	0.056	0.396026
Cast	2.33321e-05	0.17858	0.442	0.288	0.397555
Aim2	2.36414e-05	0.203009	0.228	0.116	0.402826
Sfr1	2.39328e-05	0.168164	0.216	0.107	0.407792
Suco	2.41139e-05	0.269242	0.342	0.211	0.410877
Etaa1	2.41716e-05	0.14548	0.143	0.053	0.411861
Gspt1	2.41853e-05	0.195895	0.311	0.181	0.412093
Tomm20	2.42771e-05	0.206272	0.19	0.09	0.413658
Susd3	2.43004e-05	0.126556	0.107	0.032	0.414055
Me2	2.46899e-05	0.196294	0.211	0.104	0.42069
Hif1a	2.47805e-05	0.317707	0.722	0.608	0.422234
Ik	2.52016e-05	0.231306	0.356	0.213	0.42941
Tcf7	2.52486e-05	0.301147	0.542	0.401	0.430211
Dtx1	2.52975e-05	0.261173	0.138	0.053	0.431044
Snrpb2	2.55719e-05	0.151544	0.143	0.056	0.435719
Casp2	2.61424e-05	0.190304	0.15	0.06	0.44544
Ccni	2.61671e-05	0.230036	0.425	0.269	0.445861
Anxa1	2.62141e-05	0.234682	0.124	0.044	0.446662
Smchd1	2.63002e-05	0.229573	0.418	0.276	0.44813
Manf	2.63372e-05	0.189823	0.252	0.132	0.44876
Blmh	2.67894e-05	0.19275	0.252	0.132	0.456465
Dkc1	2.68575e-05	0.132802	0.102	0.03	0.457625
Psmd11	2.69663e-05	0.156014	0.24	0.121	0.459479
Cd3d	2.70175e-05	0.214313	0.694	0.534	0.460352
Hspa1b	2.70959e-05	0.335055	0.61	0.466	0.461687
Gapdh	2.7254e-05	0.294825	0.601	0.445	0.464382
Atp6v1c1	2.73329e-05	0.163177	0.143	0.056	0.465726
Sh3bgrl	2.73796e-05	0.20201	0.29	0.165	0.466521
Rrp1	2.75356e-05	0.204773	0.387	0.248	0.469179
Tmem30a	2.75637e-05	0.227444	0.382	0.241	0.469658
Pla2g16	2.7774e-05	0.208627	0.302	0.179	0.473241
Glrx5	2.7815e-05	0.147428	0.164	0.07	0.473939
Cox7c	2.82551e-05	0.17109	0.235	0.121	0.481438
Cpox	2.83892e-05	0.181928	0.116	0.039	0.483724
Ap2s1	2.84221e-05	0.131726	0.333	0.19	0.484283
Elf2	2.87225e-05	0.234413	0.214	0.107	0.489402
H2-Q6	2.88478e-05	0.174832	0.653	0.492	0.491538
Got2	2.89715e-05	0.239806	0.285	0.162	0.493646
Tap2	2.90073e-05	0.212493	0.401	0.258	0.494256
Bud31	2.90484e-05	0.1363	0.235	0.118	0.494956
Psmb3	2.93648e-05	0.137165	0.304	0.167	0.500348
Reep5	2.96854e-05	0.179434	0.363	0.218	0.505809
Wdr48	2.98185e-05	0.1859	0.211	0.102	0.508077
Thoc2	2.98424e-05	0.162473	0.266	0.146	0.508485
1810022k09rik	2.98795e-05	0.0984146	0.107	0.032	0.509116
Rexo1	3.01475e-05	0.165142	0.209	0.102	0.513683
Ankib1	3.07191e-05	0.21039	0.323	0.188	0.523423
Setd3	3.09897e-05	0.177962	0.247	0.13	0.528033
Kdm2a	3.1072e-05	0.221368	0.371	0.234	0.529437
Clcn4-2	3.11438e-05	0.222881	0.24	0.125	0.530659
Ran	3.13724e-05	0.157288	0.266	0.144	0.534554
Nemf	3.14716e-05	0.153926	0.228	0.114	0.536245
Srp9	3.25173e-05	0.122749	0.116	0.039	0.554063
Elavl1	3.27847e-05	0.185825	0.235	0.121	0.558619
Mki67ip	3.33824e-05	0.15692	0.116	0.039	0.568802
Acap2	3.34997e-05	0.196008	0.204	0.1	0.570801
Themis	3.36631e-05	0.212262	0.47	0.311	0.573586
Aebp2	3.37561e-05	0.25154	0.577	0.422	0.57517
Zbp1	3.48252e-05	0.252969	0.314	0.186	0.593387
Btbd1	3.49949e-05	0.136749	0.138	0.053	0.596277
Hspd1	3.51866e-05	0.197511	0.309	0.181	0.599544
Lrrc58	3.58636e-05	0.123178	0.266	0.144	0.611079
Mybbp1a	3.61434e-05	0.206057	0.278	0.153	0.615847
Eif3k	3.61623e-05	0.19613	0.382	0.237	0.616169
Rpl36a	3.67677e-05	0.207729	0.406	0.265	0.626486
Ccdc25	3.71989e-05	0.138897	0.145	0.058	0.633831
Cox17	3.81405e-05	0.157913	0.171	0.077	0.649875
Sf3a3	3.82719e-05	0.216593	0.192	0.093	0.652115
Slc25a11	3.85994e-05	0.161512	0.238	0.123	0.657695
Ndufs4	3.86794e-05	0.168119	0.211	0.104	0.659058
Trac	3.8943e-05	0.209055	0.534	0.35	0.663549
Esyt2	3.90484e-05	0.248528	0.47	0.325	0.665346
Eif2s1	3.92829e-05	0.161988	0.233	0.118	0.669342
Spag7	3.95646e-05	0.124459	0.119	0.042	0.674142
Mrfap1	3.99649e-05	0.0899762	0.228	0.114	0.680963
Rbbp4	4.05004e-05	0.159781	0.359	0.213	0.690087
Jak1	4.08517e-05	0.20082	0.827	0.705	0.696073
Zfand5	4.10286e-05	0.203042	0.283	0.16	0.699087
Ankrd40	4.11107e-05	0.16579	0.252	0.135	0.700485
Cox5a	4.21191e-05	0.118675	0.292	0.16	0.717668
Brd8	4.27099e-05	0.160922	0.214	0.107	0.727734
Suds3	4.29129e-05	0.166892	0.276	0.153	0.731193
Adipor2	4.3119e-05	0.207775	0.404	0.255	0.734705
Efhd2	4.35312e-05	0.219714	0.328	0.197	0.741728
Pafah1b1	4.38389e-05	0.244613	0.499	0.353	0.746971
Tceb3	4.40648e-05	0.211914	0.373	0.234	0.75082
Ccdc12	4.41789e-05	0.163813	0.128	0.049	0.752765
Trps1	4.47286e-05	0.219137	0.197	0.097	0.762131
Isy1	4.48675e-05	0.200836	0.318	0.19	0.764497
Ptges3	4.56348e-05	0.136246	0.185	0.086	0.777572
Smek2	4.61008e-05	0.181891	0.361	0.22	0.785512
Vps36	4.64741e-05	0.178753	0.247	0.13	0.791872
Dpysl2	4.65255e-05	0.19591	0.316	0.183	0.792749
Sec63	4.6744e-05	0.255542	0.219	0.114	0.796472
Yipf5	4.75739e-05	0.118052	0.133	0.051	0.810611
Tkt	4.76779e-05	0.197731	0.406	0.265	0.812384
Il2rb	4.82244e-05	0.158677	0.501	0.339	0.821696
Rilpl2	4.85037e-05	0.199714	0.254	0.139	0.826455
Lef1	4.86786e-05	0.191246	0.233	0.121	0.829434
Rad23b	4.92073e-05	0.158913	0.344	0.204	0.838444
Crnkl1	4.9444e-05	0.112401	0.171	0.077	0.842476
Nfe2l1	4.98417e-05	0.213575	0.285	0.16	0.849252
Jak2	5.09817e-05	0.229103	0.504	0.362	0.868677
Rbm25	5.13088e-05	0.13948	0.406	0.258	0.874251
Inpp4b	5.16321e-05	0.250407	0.582	0.429	0.87976
Rbm27	5.17152e-05	0.143965	0.261	0.144	0.881176
Ssb	5.25836e-05	0.228626	0.299	0.181	0.895971
Slc7a1	5.39722e-05	0.215646	0.173	0.081	0.919632
Smc6	5.42253e-05	0.192368	0.273	0.155	0.923945
Aimp1	5.43823e-05	0.174588	0.23	0.121	0.92662
Nedd9	5.44956e-05	0.219107	0.361	0.223	0.928551
Rpl22l1	5.45759e-05	0.154214	0.209	0.104	0.929919
Spn	5.49465e-05	0.184103	0.819	0.712	0.936233
B4galnt1	5.50626e-05	0.215002	0.442	0.299	0.938211
Park7	5.50977e-05	0.153734	0.368	0.227	0.93881
Lrch3	5.51823e-05	0.196242	0.233	0.123	0.940251
Rps25	5.52998e-05	0.177627	0.432	0.281	0.942254
Ppp2r2a	5.57604e-05	0.15444	0.29	0.162	0.950102
Tbl1xr1	5.60561e-05	0.268234	0.385	0.244	0.95514
Eapp	5.63262e-05	0.132727	0.145	0.06	0.959742
Ddx21	5.65344e-05	0.274417	0.428	0.295	0.963289
Rps23	5.75304e-05	0.259387	0.499	0.374	0.98026
Eif4a1	5.76831e-05	0.190217	0.437	0.29	0.982863
Gbp2	5.79522e-05	0.287607	0.192	0.095	0.987448
Prdx5	5.84448e-05	0.126214	0.261	0.142	0.99584
Rab27a	5.92374e-05	0.216285	0.271	0.155	1
Sri	5.96786e-05	0.161205	0.425	0.269	1
H2-Ke2	6.01044e-05	0.109591	0.171	0.077	1
Ube2k	6.01571e-05	0.171183	0.261	0.144	1
Tigit	6.2041e-05	0.188432	0.145	0.06	1
Ncbp2	6.22014e-05	0.0999789	0.121	0.044	1
Mrpl33	6.23695e-05	0.200847	0.252	0.142	1
Eif3h	6.30085e-05	0.224599	0.67	0.55	1
Uqcrc2	6.36241e-05	0.136173	0.352	0.206	1
Pbxip1	6.37132e-05	0.270989	0.511	0.364	1
Ccz1	6.39945e-05	0.0963032	0.121	0.044	1
Tbc1d4	6.40124e-05	0.27072	0.259	0.144	1
Cct5	6.53542e-05	0.199771	0.487	0.339	1
Ddx46	6.56005e-05	0.259759	0.404	0.269	1
Arfgef1	6.56658e-05	0.233351	0.387	0.251	1
Itsn2	6.57812e-05	0.103344	0.38	0.232	1
Gramd1b	6.57951e-05	0.165866	0.264	0.144	1
Cct4	6.58856e-05	0.150923	0.428	0.276	1
Gnai2	6.69755e-05	0.179279	0.836	0.724	1
Nck1	6.69849e-05	0.156279	0.138	0.056	1
Nop58	6.74918e-05	0.217623	0.176	0.084	1
Parp3	6.75705e-05	0.203359	0.221	0.116	1
Picalm	6.78576e-05	0.185409	0.556	0.39	1
Srpk1	6.79634e-05	0.184051	0.454	0.299	1
Rps10	6.83624e-05	0.225435	0.658	0.536	1
Ndufb3	6.84245e-05	0.109856	0.157	0.067	1
Lsm12	6.87681e-05	0.141493	0.192	0.093	1
Nfatc3	6.92235e-05	0.196809	0.544	0.387	1
Snrpg	6.92387e-05	0.131691	0.242	0.13	1
Prkx	6.93649e-05	0.17685	0.245	0.13	1
Fbxo11	6.97218e-05	0.222367	0.268	0.155	1
Gp49a	6.99705e-05	0.260512	0.254	0.142	1
Glud1	7.03641e-05	0.233246	0.532	0.385	1
Satb1	7.09087e-05	0.240438	0.435	0.29	1
Vasp	7.10552e-05	0.24382	0.599	0.439	1
Arhgdia	7.12682e-05	0.196994	0.641	0.487	1
Rab19	7.16701e-05	0.156274	0.157	0.07	1
Ssr3	7.1704e-05	0.14878	0.323	0.188	1
Rpl12	7.2252e-05	0.172111	0.891	0.863	1
Cbfb	7.37475e-05	0.178512	0.299	0.174	1
Tars	7.39777e-05	0.186675	0.166	0.077	1
Wdr89	7.67706e-05	0.120177	0.112	0.039	1
Tspan3	7.7243e-05	0.191359	0.119	0.044	1
Cd247	7.74526e-05	0.219074	0.52	0.371	1
Srpr	7.83647e-05	0.138069	0.259	0.144	1
Larp4b	7.86234e-05	0.187953	0.252	0.139	1
Thy1	7.89223e-05	0.217838	0.848	0.766	1
Xiap	8.0608e-05	0.169602	0.268	0.148	1
Ergic3	8.08801e-05	0.168332	0.278	0.16	1
Ndufa10	8.23262e-05	0.190739	0.23	0.121	1
Pycard	8.23267e-05	0.202775	0.257	0.144	1
Rasgrp1	8.24844e-05	0.173939	0.451	0.292	1
Txn1	8.3094e-05	0.202055	0.394	0.255	1
Tomm70a	8.34888e-05	0.254993	0.257	0.148	1
Usf2	8.37048e-05	0.183294	0.352	0.22	1
Eif3i	8.55079e-05	0.160836	0.285	0.165	1
Sdf4	8.63121e-05	0.238723	0.675	0.545	1
Xlr4a	8.68482e-05	0.117077	0.107	0.037	1
Dgkz	8.74974e-05	0.18356	0.352	0.22	1
2022-09-06	8.80888e-05	0.189968	0.48	0.327	1
Bin1	8.80923e-05	0.18042	0.271	0.153	1
Tmod3	8.82108e-05	0.175563	0.42	0.274	1
Trnt1	8.88789e-05	0.150667	0.166	0.077	1
Sms	8.92302e-05	0.149101	0.15	0.065	1
Jhdm1d	8.92733e-05	0.250101	0.299	0.186	1
Taf10	8.96503e-05	0.0825479	0.321	0.183	1
Nab1	8.98871e-05	0.151378	0.352	0.218	1
Drap1	9.03332e-05	0.185371	0.352	0.22	1
Ostf1	9.09439e-05	0.198581	0.506	0.367	1
H2-Q7	9.15426e-05	0.208275	0.796	0.677	1
Ebp	9.15679e-05	0.178509	0.164	0.077	1
Ube2d3	9.18134e-05	0.226324	0.506	0.381	1
Umps	9.22449e-05	0.139826	0.14	0.058	1
Fkbp1a	9.2853e-05	0.150454	0.349	0.213	1
Taf15	9.28894e-05	0.237874	0.273	0.16	1
Ssr1	9.29306e-05	0.114127	0.261	0.144	1
Rab8a	9.35297e-05	0.184128	0.487	0.341	1
Rlim	9.37045e-05	0.190002	0.304	0.179	1
Ppat	9.38452e-05	0.151506	0.126	0.049	1
Il10rb	9.39578e-05	0.151975	0.15	0.065	1
Psma2	9.40762e-05	0.194947	0.344	0.218	1
Smarcc1	9.42534e-05	0.227957	0.228	0.123	1
Eif5b	9.43891e-05	0.206931	0.242	0.137	1
Rab8b	9.52993e-05	0.218725	0.546	0.399	1
Cd200	9.53047e-05	0.162874	0.107	0.037	1
Rabgap1l	9.62564e-05	0.234647	0.368	0.234	1
Tsc22d4	9.64779e-05	0.160053	0.38	0.244	1
Gnai3	9.71025e-05	0.180959	0.411	0.271	1
Rtf1	9.71104e-05	0.189486	0.344	0.216	1
Eif4b	9.73733e-05	0.196606	0.599	0.448	1
Supt5	9.83134e-05	0.170617	0.375	0.241	1
Bc018507	9.87641e-05	0.197535	0.235	0.13	1
Hsp90aa1	9.88851e-05	0.210749	0.651	0.494	1
Rabl6	9.99903e-05	0.197702	0.188	0.093	1
Gpr171	0.000102802	0.232913	0.233	0.13	1
4930453n24rik	0.00010329	0.126162	0.135	0.056	1
Dcaf5	0.000105566	0.196615	0.285	0.172	1
Klhl6	0.000106226	0.171436	0.363	0.227	1
Fbxw2	0.000107939	0.156391	0.19	0.095	1
Nudcd3	0.000108702	0.189733	0.257	0.144	1
Ndufa6	0.000108889	0.190895	0.299	0.179	1
Sos2	0.000108939	0.198102	0.23	0.123	1
Smarca5	0.000109282	0.154959	0.359	0.223	1
Cul5	0.000109658	0.113217	0.152	0.067	1
Sacm1l	0.000109907	0.126413	0.214	0.109	1
Sirt7	0.000109961	0.171065	0.385	0.244	1
Atp6v1d	0.000110353	0.195179	0.188	0.095	1
Upf3a	0.000111	0.17581	0.131	0.053	1
Sar1a	0.00011122	0.1398	0.34	0.211	1
Casp3	0.000111771	0.152858	0.171	0.081	1
Pten	0.000112049	0.151069	0.342	0.206	1
Apbb1ip	0.000112244	0.125497	0.38	0.234	1
Akt2	0.000112985	0.144544	0.276	0.158	1
Ccar1	0.000113619	0.204562	0.261	0.151	1
Polr2c	0.000114641	0.145025	0.109	0.039	1
Plagl2	0.000114998	0.167653	0.138	0.058	1
Brix1	0.000115218	0.120085	0.109	0.039	1
Camk2d	0.000116476	0.148188	0.169	0.079	1
Pebp1	0.000116631	0.105584	0.197	0.097	1
Tbcel	0.00011707	0.132786	0.145	0.063	1
Atad2	0.000117256	0.12949	0.209	0.107	1
Atad2b	0.000117322	0.163803	0.183	0.088	1
Iqgap1	0.000118625	0.190016	0.815	0.705	1
Rpa1	0.000119121	0.182937	0.321	0.195	1
Sec24b	0.000119386	0.148791	0.226	0.118	1
Rb1cc1	0.000119395	0.154823	0.211	0.111	1
Ncbp1	0.000120061	0.170159	0.202	0.102	1
H2-T22	0.000121986	0.226713	0.366	0.244	1
Bclaf1	0.000122363	0.202926	0.34	0.211	1
Lamp2	0.00012283	0.113049	0.166	0.079	1
Rpl41	0.000122862	0.21063	0.798	0.715	1
Ddx1	0.000122879	0.168424	0.209	0.109	1
Ndufs2	0.000123667	0.168131	0.266	0.153	1
Cstf2t	0.000124501	0.130709	0.131	0.053	1
Tbrg1	0.000124773	0.178842	0.309	0.19	1
Mrpl12	0.000124792	0.0495181	0.157	0.07	1
Ywhah	0.00012514	0.169567	0.276	0.162	1
Gbas	0.000125739	0.181242	0.135	0.058	1
Raly	0.000125785	0.184502	0.572	0.425	1
Heca	0.000126598	0.169963	0.216	0.118	1
Cd96	0.000126712	0.159887	0.409	0.271	1
Pmpcb	0.000127252	0.10609	0.121	0.046	1
Cxcr6	0.000127375	0.299207	0.542	0.439	1
Ai462493	0.000127419	0.136613	0.2	0.1	1
Capza1	0.00012769	0.192052	0.352	0.227	1
Zfp191	0.000129081	0.106913	0.128	0.051	1
Parp1	0.000129248	0.190279	0.242	0.132	1
Pnrc2	0.000129797	0.166043	0.311	0.186	1
Tmem9b	0.000129919	0.129358	0.181	0.088	1
Fam192a	0.000130164	0.117164	0.133	0.056	1
Gtpbp4	0.000130419	0.19578	0.162	0.077	1
Sec23ip	0.000130939	0.13959	0.195	0.097	1
Fos	0.000133437	-0.385149	0.354	0.445	1
1810009a15rik	0.000134417	0.114785	0.143	0.06	1
Ppp1r8	0.000138902	0.179054	0.171	0.084	1
Rps27	0.000140038	0.201168	0.739	0.606	1
Cd3e	0.000140262	0.116195	0.667	0.508	1
Uso1	0.000140688	0.185659	0.216	0.116	1
Abce1	0.000140933	0.15205	0.219	0.118	1
Mia3	0.000140963	0.180619	0.309	0.19	1
Rbl2	0.000141878	0.164562	0.556	0.394	1
Utp11l	0.000142744	0.158824	0.159	0.074	1
Arhgap30	0.000143094	0.185606	0.568	0.42	1
Gpalpp1	0.000143315	0.14868	0.181	0.088	1
Slmap	0.000143556	0.170978	0.181	0.09	1
Bbx	0.000144715	0.187799	0.221	0.121	1
Neurl3	0.000145105	-0.358407	0.261	0.357	1
Tmed10	0.000145269	0.205708	0.309	0.193	1
Celf2	0.000146082	0.214819	0.508	0.362	1
Rtn3	0.00014609	0.134437	0.328	0.2	1
Jarid2	0.000146108	0.183239	0.219	0.116	1
Sf3b5	0.000147242	0.106195	0.116	0.044	1
Ctsc	0.000148287	0.166591	0.162	0.077	1
Junb	0.00015114	-0.256671	0.751	0.775	1
Ankrd44	0.000151937	0.274942	0.591	0.466	1
Atp5d	0.000151991	0.159405	0.366	0.23	1
Slamf6	0.000153383	0.149555	0.233	0.128	1
Rwdd1	0.000154097	0.0797582	0.171	0.079	1
Rnh1	0.000154122	0.221492	0.233	0.132	1
Prkcb	0.000155346	0.162112	0.202	0.104	1
Serpinb6a	0.000155747	0.150436	0.173	0.084	1
Myl12b	0.000155937	0.182412	0.501	0.357	1
2022-03-07	0.000157008	0.165426	0.321	0.202	1
Wdr43	0.000157057	0.139716	0.209	0.109	1
Ifi27l2a	0.000157466	0.31645	0.651	0.538	1
Vezf1	0.000158257	0.207354	0.254	0.146	1
Cyba	0.000159165	0.227364	0.52	0.383	1
Ddx54	0.000162754	0.159087	0.359	0.23	1
Smarcc2	0.000163219	0.172823	0.38	0.246	1
Zc3h12d	0.000163615	0.175371	0.15	0.067	1
Bak1	0.000164558	0.108768	0.204	0.104	1
Hnrnpa1	0.000165181	0.206099	0.38	0.258	1
Kxd1	0.000165812	0.0924916	0.159	0.072	1
Hdgf	0.00016661	0.184449	0.318	0.197	1
Uri1	0.000166887	0.106341	0.181	0.088	1
Bag1	0.000167103	0.152514	0.392	0.255	1
Fosl2	0.000169114	-0.437457	0.197	0.295	1
Wac	0.000169289	0.14499	0.318	0.197	1
Arl6ip4	0.000169385	0.125529	0.197	0.1	1
Akap13	0.000171971	0.215477	0.846	0.731	1
Psme2b	0.000172619	0.0688818	0.109	0.039	1
Epb4.1	0.000173116	0.218488	0.423	0.288	1
Eea1	0.000173953	0.325491	0.226	0.13	1
Coro1b	0.000174866	0.215979	0.492	0.353	1
Srp72	0.000175305	0.19328	0.397	0.267	1
Mitd1	0.000177507	0.10798	0.126	0.051	1
Tor1aip1	0.000179331	0.157513	0.378	0.248	1
Tbc1d17	0.000180029	0.0989374	0.105	0.037	1
Ikzf5	0.000180995	0.132889	0.102	0.037	1
Ythdf2	0.000181071	0.136744	0.195	0.1	1
Zfp706	0.000181161	0.101623	0.209	0.109	1
Vapb	0.000183243	0.223728	0.297	0.179	1
Ddx17	0.000184352	0.156041	0.615	0.459	1
Ccm2	0.000184597	0.147605	0.235	0.13	1
Thoc3	0.000187166	0.153078	0.121	0.049	1
Cwc15	0.000188171	0.184675	0.309	0.19	1
Ankrd13c	0.000191192	0.136728	0.178	0.088	1
Micu2	0.000191676	0.20516	0.299	0.183	1
Taf1	0.000191744	0.217142	0.249	0.144	1
Was	0.000193109	0.187895	0.409	0.269	1
Eprs	0.000194992	0.191214	0.266	0.151	1
Mob1a	0.000195113	0.184488	0.539	0.394	1
Rps9	0.000196047	0.170353	0.872	0.803	1
Vps41	0.000196584	0.15134	0.185	0.095	1
Fam168b	0.00019687	0.144265	0.401	0.258	1
D19ertd737e	0.000197723	0.170201	0.145	0.067	1
Tmem106b	0.000197867	0.123548	0.169	0.081	1
Zmym5	0.000198591	0.159985	0.159	0.074	1
Dpp8	0.00020179	0.13431	0.214	0.114	1
Cirbp	0.000204276	0.111711	0.181	0.088	1
Zzz3	0.000204296	0.0799502	0.197	0.102	1
Gbp8	0.000205028	0.187669	0.169	0.081	1
Dennd1b	0.000205912	0.167194	0.29	0.174	1
Trim12a	0.000206081	0.146872	0.216	0.116	1
Fip1l1	0.000207066	0.186162	0.276	0.162	1
Hnrnpr	0.000208629	0.134432	0.297	0.176	1
Crot	0.000209449	0.219456	0.254	0.148	1
Npc2	0.000212389	0.153382	0.57	0.408	1
Eef1d	0.000213037	0.146998	0.425	0.281	1
Otud7b	0.000215285	0.170049	0.173	0.086	1
Lrrfip1	0.000215408	0.153275	0.551	0.394	1
Atp5o	0.000215443	0.140152	0.287	0.169	1
Gimap9	0.000215591	0.141476	0.235	0.132	1
Ndufb6	0.000216124	0.0953289	0.195	0.097	1
Prdm1	0.000216315	0.205695	0.105	0.039	1
Rexo2	0.000216732	0.161492	0.316	0.193	1
Msi2	0.000218633	0.190745	0.261	0.153	1
Prpf4b	0.000218839	0.206552	0.283	0.172	1
Asnsd1	0.000219352	0.175724	0.195	0.102	1
Senp7	0.000219642	0.137314	0.159	0.074	1
Kmt2e	0.000220464	0.241391	0.546	0.415	1
Psmb5	0.000220708	0.146165	0.152	0.072	1
Sp4	0.00022108	0.172216	0.238	0.135	1
Mrpl19	0.000221144	0.103294	0.102	0.037	1
Exoc5	0.000221311	0.137528	0.233	0.128	1
Rock1	0.000221324	0.177281	0.544	0.397	1
Dnajc15	0.000221417	0.184076	0.245	0.142	1
Gmps	0.000223674	0.163754	0.195	0.102	1
Scyl3	0.000224146	0.170707	0.14	0.063	1
Zmat2	0.000225259	0.132569	0.235	0.132	1
Tcea1	0.000229319	0.134178	0.126	0.053	1
Ranbp9	0.000229437	0.151873	0.264	0.153	1
Smap1	0.000230301	0.14934	0.323	0.202	1
Selk	0.000231516	0.143468	0.235	0.13	1
Rbbp8	0.000233144	0.161544	0.119	0.049	1
Msl1	0.000233273	0.140485	0.392	0.253	1
Dnmt3a	0.000234728	0.111718	0.19	0.097	1
Usp7	0.000235491	0.175204	0.387	0.262	1
Senp1	0.000236759	0.153072	0.164	0.079	1
Usp15	0.000237897	0.19548	0.264	0.155	1
Hn1	0.000238874	0.134102	0.29	0.169	1
Atp2a2	0.000239835	0.182485	0.378	0.253	1
Eif5a	0.00024016	0.196421	0.477	0.346	1
Gltscr2	0.000241541	0.177295	0.715	0.589	1
Dnaja1	0.000241909	0.0556326	0.38	0.239	1
Ppp1cb	0.000242645	0.162746	0.371	0.239	1
Lbh	0.000243631	0.233226	0.33	0.213	1
Mtdh	0.000244404	0.183897	0.399	0.267	1
Atp5g1	0.000245552	0.100674	0.154	0.072	1
Cblb	0.000247197	0.181963	0.257	0.153	1
Serp1	0.000247295	0.173359	0.335	0.206	1
Atic	0.000247893	0.112957	0.195	0.1	1
H2-K1	0.000249187	0.156272	0.979	0.968	1
Rora	0.000251394	0.223621	0.527	0.397	1
Larp7	0.000252536	0.138157	0.109	0.042	1
Klhl24	0.000252642	0.175663	0.23	0.132	1
Chordc1	0.000253688	0.151813	0.219	0.121	1
Yme1l1	0.000253894	0.163885	0.337	0.216	1
Sdhb	0.000254744	0.131408	0.283	0.167	1
Cr1l	0.000255796	0.154328	0.216	0.121	1
Copb2	0.000256054	0.206958	0.34	0.218	1
Sumo1	0.000258319	0.153101	0.162	0.079	1
Ptprcap	0.000261767	0.181005	0.501	0.367	1
Slc30a9	0.00026304	0.0879656	0.145	0.065	1
Tma7	0.000267309	0.163197	0.221	0.123	1
H2-T23	0.000269339	0.118638	0.371	0.237	1
Cd52	0.000270183	0.223114	0.746	0.636	1
Pcmt1	0.000270664	0.174395	0.238	0.135	1
Gnb2l1	0.000278662	0.137606	0.936	0.903	1
Pbrm1	0.000279385	0.26231	0.356	0.241	1
Ifnar2	0.000279473	0.203521	0.162	0.079	1
Tnfaip8	0.000280248	0.199586	0.344	0.225	1
Myl12a	0.000282715	0.153129	0.563	0.411	1
Hivep2	0.00028445	0.223726	0.496	0.371	1
Zc3h13	0.00028566	0.218293	0.242	0.139	1
Xrn2	0.000288313	0.175894	0.444	0.313	1
Slc25a46	0.000289002	0.144616	0.143	0.065	1
Atf1	0.000289296	0.0956143	0.159	0.077	1
Shoc2	0.000289341	0.17006	0.209	0.114	1
Pum2	0.000292298	0.114431	0.511	0.355	1
Chmp3	0.000293476	0.13247	0.192	0.102	1
Dr1	0.000296385	0.116744	0.24	0.137	1
Il16	0.000296517	0.208461	0.325	0.211	1
Trim33	0.000297857	0.186184	0.247	0.146	1
D15ertd621e	0.000298521	0.143835	0.157	0.074	1
Rbx1	0.000298536	0.0824847	0.197	0.102	1
Med8	0.000300025	0.122606	0.138	0.063	1
Arpc4	0.000300285	0.17744	0.413	0.283	1
Vps53	0.000300741	0.150507	0.169	0.084	1
Ubxn1	0.000305506	0.12503	0.309	0.188	1
Dip2b	0.000307351	0.148744	0.259	0.153	1
Irgm2	0.000307434	0.19841	0.147	0.07	1
Cd2	0.000309503	0.202703	0.675	0.534	1
Oxct1	0.000309538	0.111925	0.254	0.144	1
Ap3b1	0.000312544	0.219281	0.287	0.181	1
Sirt2	0.000312749	0.164513	0.304	0.186	1
Dync1i2	0.000314086	0.133423	0.29	0.176	1
Mri1	0.000316865	0.11625	0.135	0.06	1
Ppp4r2	0.000317033	0.126081	0.23	0.128	1
2022-09-02	0.00031933	0.152968	0.228	0.13	1
Zfml	0.000320942	0.224195	0.257	0.155	1
Csk	0.00032223	0.0973272	0.344	0.216	1
Atrx	0.000327849	0.252588	0.477	0.357	1
Tagap	0.00032894	0.23098	0.226	0.132	1
Zmynd8	0.000330731	0.179783	0.211	0.116	1
Lypla1	0.000330731	0.109349	0.211	0.116	1
Atxn7l3b	0.00033219	0.192057	0.259	0.155	1
2022-03-02	0.00033238	0.173091	0.228	0.13	1
Nedd8	0.00033736	0.14808	0.297	0.179	1
Kdm5c	0.000337522	0.206024	0.342	0.225	1
Baz1b	0.000338312	0.219807	0.413	0.295	1
Zmym4	0.000339689	0.196646	0.133	0.06	1
Zfp831	0.000340565	0.165585	0.178	0.093	1
Kif13b	0.00034082	0.159249	0.145	0.07	1
Ly9	0.000340859	0.140486	0.316	0.195	1
Morf4l1	0.000341126	0.139282	0.261	0.155	1
Atp11c	0.000341135	0.171505	0.109	0.044	1
Hpcal1	0.00034137	0.137589	0.157	0.077	1
Scyl2	0.000341677	0.209367	0.219	0.125	1
Orai1	0.000342924	0.13606	0.228	0.128	1
Arap1	0.000344427	0.107119	0.159	0.077	1
Actl6a	0.000344909	0.164483	0.145	0.07	1
5430421n21rik	0.000346615	-0.285299	0.059	0.128	1
Mrpl30	0.000348716	0.150929	0.171	0.086	1
Pank3	0.000353907	0.171885	0.19	0.102	1
Gmfg	0.000354029	0.186154	0.416	0.29	1
Acaa1a	0.000354815	0.202765	0.249	0.148	1
Mcm6	0.000355051	0.144939	0.268	0.158	1
Rars	0.000355157	0.129077	0.135	0.06	1
Gm20645	0.000358409	0.243008	0.166	0.086	1
Hnrnpab	0.000358537	0.202046	0.551	0.427	1
Psma7	0.000362933	0.20969	0.33	0.223	1
Dynlrb1	0.000363837	0.132742	0.349	0.223	1
Mef2a	0.00036481	0.119993	0.121	0.051	1
Abi1	0.000365306	0.158518	0.397	0.262	1
Phax	0.000367471	0.162726	0.143	0.067	1
Rsl24d1	0.000368195	0.0908943	0.102	0.039	1
Tceb2	0.000373094	0.165024	0.33	0.213	1
Reep3	0.000375438	0.124669	0.214	0.118	1
Ndufa12	0.00037641	0.118102	0.14	0.065	1
Ahnak	0.000376499	0.165422	0.945	0.928	1
Psmb6	0.000381311	0.145279	0.264	0.155	1
Prkacb	0.000381591	0.236563	0.401	0.278	1
Fbxo28	0.000382655	0.121898	0.192	0.102	1
Strap	0.000383777	0.0946205	0.245	0.142	1
Elf1	0.000386063	0.186875	0.549	0.411	1
Msn	0.000386315	0.172557	0.867	0.796	1
Wdr26	0.000388023	0.204231	0.577	0.455	1
Mdm2	0.000388995	0.137012	0.247	0.144	1
Cox6a1	0.000390368	0.126972	0.382	0.246	1
Slc25a24	0.000392064	0.207414	0.254	0.151	1
Rab6a	0.000392781	0.161566	0.223	0.128	1
Hspa1a	0.000393233	0.286757	0.561	0.429	1
Prkar2a	0.000398837	0.12681	0.138	0.063	1
Dnttip2	0.000399421	0.138853	0.216	0.121	1
Tspan13	0.000399538	0.145088	0.29	0.181	1
Nars	0.000400873	0.200537	0.273	0.169	1
H3f3b	0.000402598	0.156035	0.599	0.45	1
Chic2	0.000405505	0.126569	0.226	0.125	1
Rbbp6	0.00041384	0.246361	0.33	0.211	1
Ly6e	0.000417542	0.163554	0.8	0.705	1
Psenen	0.000417728	0.159458	0.145	0.07	1
Fbxo22	0.00041867	0.144631	0.133	0.06	1
Psmd14	0.000419142	0.165155	0.24	0.142	1
Eif2b5	0.000419727	0.101664	0.169	0.084	1
Mrpl21	0.000420233	0.112711	0.105	0.042	1
Atp5j2	0.000420962	0.133691	0.428	0.29	1
Bcas2	0.000421956	0.110071	0.162	0.079	1
Psen2	0.000422217	0.116705	0.197	0.104	1
Csnk1g3	0.000422416	0.104287	0.178	0.09	1
Zfx	0.000424323	0.102773	0.162	0.079	1
Commd2	0.000427349	0.0866051	0.109	0.044	1
Limd2	0.000428926	0.205321	0.523	0.381	1
Stim1	0.000433862	0.211259	0.328	0.216	1
Higd1a	0.000440391	0.10127	0.138	0.063	1
Cnn2	0.000440692	0.194944	0.703	0.573	1
Cnot4	0.000441638	0.162931	0.178	0.093	1
Arhgef6	0.00044281	0.16164	0.378	0.251	1
Gtf2f2	0.000443223	0.106638	0.109	0.044	1
Akap9	0.000445423	0.265105	0.242	0.148	1
Polr1d	0.000446541	0.156814	0.309	0.197	1
Top2b	0.000448714	0.260024	0.556	0.443	1
Sft2d2	0.000451137	0.232114	0.283	0.179	1
Bms1	0.000452837	0.196972	0.23	0.135	1
Setd8	0.000455793	0.109812	0.154	0.074	1
Ccdc104	0.000458168	0.0951927	0.116	0.049	1
Ubash3a	0.000460168	0.179431	0.33	0.216	1
Tes	0.000460169	0.179486	0.42	0.29	1
Fam46c	0.000461227	0.218304	0.209	0.118	1
Otub1	0.000461309	0.131206	0.159	0.079	1
Ahsa1	0.000461345	0.0848757	0.162	0.079	1
Nap1l4	0.000467371	0.149208	0.368	0.239	1
Rpl27a	0.000471427	0.159147	0.525	0.371	1
Ndufv2	0.000472245	0.166716	0.235	0.139	1
Gabpb2	0.000472758	0.211123	0.321	0.206	1
Nfkbil1	0.000480893	0.140354	0.105	0.042	1
Baz2a	0.000481846	0.110933	0.366	0.239	1
Ep400	0.000481988	0.170071	0.449	0.309	1
Riok3	0.000491656	0.158852	0.292	0.183	1
Uck2	0.000493102	0.136528	0.145	0.07	1
Hsd17b12	0.00049496	0.135078	0.157	0.079	1
S100a13	0.000496474	0.116055	0.368	0.241	1
Arhgap15	0.000502195	0.153987	0.304	0.193	1
Mapk1	0.00050429	0.125225	0.42	0.283	1
Clip1	0.000506991	0.163721	0.321	0.202	1
Azin1	0.000507013	0.168652	0.28	0.174	1
Fam111a	0.000507884	0.141842	0.235	0.139	1
C2cd5	0.000510719	0.129981	0.143	0.067	1
Csnk2a1	0.000512732	0.130912	0.223	0.128	1
Tpp2	0.000512881	0.0829266	0.359	0.225	1
Atg4b	0.000513015	0.107287	0.105	0.042	1
Api5	0.000514267	0.0657138	0.283	0.169	1
Snrpc	0.000520121	0.114926	0.114	0.049	1
Abcb1a	0.0005217	0.211279	0.245	0.144	1
H2afz	0.000521828	0.0647492	0.306	0.19	1
Ilf2	0.000522565	0.157984	0.14	0.067	1
Psmd12	0.000522774	0.158353	0.181	0.097	1
Socs4	0.000522975	0.124566	0.166	0.084	1
Ncoa3	0.000524426	0.161802	0.373	0.255	1
Prkaa1	0.000526063	0.132672	0.135	0.063	1
Mvb12a	0.000526193	0.112071	0.159	0.079	1
Camk4	0.000529954	0.208489	0.399	0.278	1
Rabep1	0.000533507	0.151196	0.147	0.072	1
Pfn1	0.000534235	0.181224	0.765	0.664	1
Itch	0.000534659	0.166338	0.252	0.148	1
Tmem167	0.000535007	0.121774	0.185	0.1	1
Fam134b	0.000537212	0.135689	0.242	0.142	1
Ppm1g	0.000537266	0.0529906	0.344	0.218	1
Aggf1	0.000537847	0.13491	0.204	0.114	1
Prrc2a	0.000540669	0.198585	0.413	0.292	1
Atp5b	0.000540693	0.18021	0.594	0.473	1
Gtpbp2	0.000542543	0.166084	0.197	0.109	1
Dync1li1	0.000547403	0.170875	0.235	0.137	1
Zfp445	0.000549254	0.181876	0.162	0.084	1
Snapc5	0.000550529	0.0700877	0.14	0.065	1
Rps6kb2	0.000557255	0.106018	0.105	0.042	1
Fam105b	0.000558443	0.152599	0.209	0.118	1
Gpbp1l1	0.000560056	0.151441	0.323	0.209	1
Sh2d1a	0.000568104	0.0601339	0.154	0.074	1
Zdhhc20	0.000570094	0.168853	0.373	0.258	1
Ist1	0.000572048	0.114803	0.245	0.144	1
Gls	0.000572207	0.172156	0.454	0.311	1
Ssr2	0.000572218	0.0890424	0.233	0.135	1
Cdk13	0.000574329	0.20018	0.347	0.234	1
Cggbp1	0.000575477	0.178131	0.261	0.162	1
Wasf2	0.00057757	0.155507	0.504	0.355	1
Cdk11b	0.00057778	0.120108	0.299	0.186	1
Mgat2	0.000578452	0.102053	0.247	0.144	1
Dnajc1	0.000590464	0.118215	0.247	0.146	1
Med28	0.000594824	0.129314	0.195	0.107	1
Rad21	0.000597125	0.110992	0.439	0.299	1
Hcls1	0.000599114	0.148337	0.549	0.406	1
Rsf1	0.000599337	0.155788	0.283	0.176	1
Ddx5	0.000607367	0.107798	0.917	0.886	1
Cct7	0.000608198	0.168569	0.43	0.306	1
Ddx52	0.000617729	0.142695	0.204	0.114	1
Polr2g	0.000618249	0.143092	0.159	0.081	1
Bax	0.000620329	0.151015	0.266	0.165	1
Xrcc5	0.000620806	0.0948484	0.107	0.044	1
Lars2	0.000626264	-0.0586581	1	1	1
H3f3a	0.000626388	0.129879	0.359	0.239	1
H2-Q4	0.000626677	0.1632	0.62	0.471	1
Mrpl18	0.00062913	0.0964157	0.162	0.081	1
Uimc1	0.000633652	0.161706	0.228	0.135	1
Tap1	0.000635541	0.184703	0.606	0.464	1
Itgal	0.000637566	0.198456	0.675	0.55	1
Cmas	0.00063762	0.160626	0.238	0.144	1
N4bp2l1	0.000637969	0.146018	0.133	0.063	1
Arhgap9	0.000648527	0.175881	0.458	0.318	1
Spast	0.000650373	0.0965628	0.138	0.065	1
Utp6	0.000650746	0.125813	0.143	0.07	1
3830406c13rik	0.000652375	0.0706791	0.128	0.058	1
Med10	0.000658472	0.135402	0.207	0.116	1
1200014j11rik	0.000662666	0.123866	0.183	0.097	1
Nsfl1c	0.000662871	0.0995465	0.145	0.07	1
Baz1a	0.000670599	0.215251	0.375	0.255	1
Pdhb	0.000670813	0.0900982	0.202	0.111	1
Cd5	0.000671981	0.192443	0.606	0.469	1
Rnps1	0.000676873	0.0935645	0.145	0.07	1
Aup1	0.000676933	0.0815767	0.366	0.239	1
Gm14446	0.000677594	0.116821	0.143	0.067	1
Ptma	0.000678142	0.221625	0.527	0.411	1
Foxn2	0.00067968	0.163506	0.219	0.128	1
Add3	0.000679815	0.155326	0.423	0.29	1
Rwdd4a	0.0006803	0.140674	0.119	0.053	1
Pcnp	0.000683075	0.101413	0.135	0.065	1
Ndufb11	0.00068324	0.112382	0.257	0.155	1
Calm2	0.000683957	0.146815	0.354	0.234	1
Fh1	0.000691034	0.113025	0.107	0.044	1
Kpna4	0.000694924	0.117938	0.423	0.29	1
Utp14a	0.000696144	0.13224	0.116	0.051	1
Mcm3	0.000697347	0.214377	0.14	0.07	1
Ufc1	0.000698158	0.058496	0.169	0.086	1
Lpin2	0.000702024	0.183268	0.135	0.065	1
Ralbp1	0.000703998	0.192683	0.254	0.155	1
Ercc6l2	0.000704873	0.160379	0.102	0.042	1
Snap29	0.000705044	0.127427	0.143	0.07	1
Add1	0.000706295	0.111737	0.487	0.348	1
Ftsj3	0.000706736	0.133675	0.162	0.084	1
Kcnn4	0.000706737	0.171585	0.34	0.225	1
Ppm1a	0.000707488	0.164729	0.209	0.121	1
Nt5c	0.000707595	0.140347	0.24	0.142	1
Fam168a	0.000707734	0.159131	0.2	0.111	1
Hdac1	0.000708782	0.125687	0.257	0.155	1
Sde2	0.000711376	0.188492	0.145	0.074	1
Cdipt	0.000711468	0.114032	0.283	0.174	1
Zfp266	0.000712744	0.123885	0.133	0.063	1
Hadha	0.000713851	0.190547	0.347	0.234	1
Upf2	0.000716244	0.111562	0.171	0.088	1
Magoh	0.000721576	0.138072	0.126	0.058	1
Pcmtd2	0.000723585	0.158105	0.176	0.095	1
Cd274	0.000727863	0.166434	0.188	0.104	1
Emp3	0.000731538	0.122366	0.292	0.186	1
Ppig	0.000732471	0.184397	0.23	0.139	1
Dock2	0.000740326	0.169372	0.796	0.712	1
Shfm1	0.000743567	0.131381	0.24	0.139	1
Mier1	0.000745176	0.187114	0.371	0.255	1
Ak2	0.000746723	0.147179	0.285	0.181	1
Ube3a	0.000751169	0.154609	0.216	0.125	1
Puf60	0.000751577	0.168126	0.371	0.246	1
Tnpo2	0.000752221	0.149666	0.185	0.102	1
Ndufv3	0.000759287	0.156074	0.297	0.19	1
Pdcd5	0.00076086	0.0878114	0.109	0.046	1
9930021j03rik	0.000766054	0.10219	0.176	0.095	1
Wbp4	0.000767597	0.147081	0.145	0.072	1
Yipf3	0.000770644	0.110085	0.2	0.111	1
Il10ra	0.000774132	-0.247517	0.114	0.193	1
Nr2c2	0.000774602	0.237435	0.371	0.267	1
Chchd1	0.000779936	0.11712	0.126	0.058	1
Rbbp5	0.000786499	0.144753	0.145	0.072	1
Kras	0.00078951	0.20907	0.297	0.193	1
Srp14	0.000795857	0.152622	0.299	0.195	1
Ext2	0.00079593	0.144326	0.143	0.07	1
Snrnp48	0.000797153	0.128235	0.133	0.063	1
Zfp292	0.000801474	0.205518	0.397	0.281	1
Cox7a2l	0.000806644	0.143346	0.42	0.302	1
Lin7c	0.000807166	0.0960929	0.202	0.111	1
H13	0.000810809	0.176702	0.373	0.258	1
Hat1	0.000812808	0.112881	0.116	0.051	1
Utp3	0.000814591	0.132832	0.183	0.1	1
Cnppd1	0.000819047	0.105841	0.223	0.13	1
Tmx1	0.000821538	0.136061	0.209	0.118	1
Sumo3	0.000821851	0.0707132	0.162	0.084	1
Wdr1	0.000831396	0.148239	0.494	0.353	1
Bola3	0.000835302	0.0812227	0.109	0.046	1
Ifngr1	0.000835877	0.204906	0.751	0.684	1
Spcs1	0.000840069	0.0714282	0.197	0.107	1
Crip1	0.000845945	0.284126	0.667	0.575	1
Fam98b	0.000846138	0.0894629	0.143	0.07	1
Atp5g3	0.000849227	0.172817	0.378	0.265	1
Prpf40a	0.000852273	0.156091	0.285	0.183	1
Dars	0.000859191	0.208271	0.24	0.151	1
Dgka	0.000859705	0.170031	0.632	0.503	1
Ccng1	0.000864587	0.136984	0.321	0.211	1
Au019823	0.000865444	0.0748253	0.116	0.051	1
Cox6c	0.000865797	0.173677	0.316	0.211	1
Denr	0.000868076	0.0959953	0.188	0.102	1
Cd6	0.000868969	0.194522	0.618	0.499	1
Degs1	0.000870631	0.121086	0.202	0.116	1
Stk32c	0.000871153	0.162532	0.131	0.063	1
Cd48	0.000876352	0.174305	0.318	0.213	1
Dhrs7	0.000877049	0.0930035	0.126	0.058	1
Akap10	0.000877631	0.117261	0.128	0.06	1
Myh9	0.000882149	0.161746	0.962	0.921	1
Zc3h14	0.000886688	0.111954	0.233	0.137	1
Itgb1bp1	0.000896528	0.149809	0.143	0.072	1
Pdlim1	0.000897807	0.134132	0.157	0.081	1
Esco1	0.000899384	0.0997617	0.276	0.172	1
Ccdc59	0.000907283	0.129161	0.166	0.088	1
Zc3h15	0.000923244	0.122243	0.223	0.13	1
Safb	0.000926693	0.139615	0.266	0.165	1
Copa	0.000930677	0.166205	0.449	0.32	1
Mkrn1	0.000930741	0.122911	0.359	0.244	1
Nop56	0.000933034	0.18543	0.219	0.132	1
Cops6	0.000943634	0.0901064	0.259	0.155	1
Cdkn1a	0.000950533	-0.330478	0.119	0.197	1
Smek1	0.000955912	0.166474	0.335	0.22	1
Ptpra	0.000959488	0.190083	0.297	0.197	1
Naa60	0.000960165	0.0700026	0.15	0.074	1
Slc25a4	0.000964997	0.216371	0.356	0.246	1
Cnot1	0.00096819	0.157808	0.418	0.29	1
Chsy1	0.000969269	0.111797	0.233	0.137	1
Ttc9c	0.000973689	0.180847	0.143	0.072	1
Oxsr1	0.000981298	0.117154	0.223	0.132	1
Tbca	0.000981594	0.0685393	0.143	0.07	1
Serinc1	0.000982737	0.084612	0.363	0.237	1
Dera	0.000985401	0.131905	0.147	0.074	1
Nfil3	0.000989126	0.153119	0.162	0.086	1
Rps20	0.000992726	0.134041	0.843	0.796	1
Gm608	0.000996158	0.175172	0.171	0.093	1
Cmpk1	0.00100338	0.164611	0.219	0.132	1
Anapc4	0.00100723	0.104618	0.138	0.067	1
Chtop	0.00101401	0.118738	0.359	0.232	1
Cyth4	0.0010144	0.165982	0.492	0.35	1
Ss18	0.00101594	0.157746	0.299	0.19	1
Tug1	0.00101777	0.093401	0.188	0.104	1
Orc4	0.00102493	0.109872	0.145	0.072	1
Dad1	0.0010254	0.117986	0.273	0.172	1
Sec13	0.00102725	0.0702115	0.216	0.123	1
Thumpd3	0.00103313	0.117708	0.138	0.067	1
Stra13	0.00103429	0.0983389	0.114	0.051	1
Klhl20	0.00103636	0.170565	0.126	0.06	1
Itfg1	0.00104187	0.140729	0.154	0.081	1
Elmo1	0.00104296	0.156262	0.34	0.225	1
Ndufc2	0.00104351	0.0680654	0.143	0.07	1
Faim	0.00104395	0.0955191	0.112	0.049	1
Lgals1	0.00104802	0.171445	0.755	0.652	1
Ppt1	0.00104825	0.135871	0.195	0.111	1
Phf6	0.00105736	0.125859	0.169	0.09	1
Ndufa11	0.00106164	0.0977778	0.138	0.067	1
Zfp800	0.00106187	0.164956	0.135	0.067	1
Sgpp1	0.00106634	0.136763	0.169	0.09	1
Tigd2	0.00106811	0.143478	0.116	0.053	1
Mprip	0.00107348	0.172266	0.28	0.179	1
Fyttd1	0.00107861	0.121814	0.109	0.049	1
Aes	0.0010827	0.149971	0.663	0.541	1
Uba52	0.00108396	0.12928	0.192	0.109	1
Akirin2	0.00108404	0.124502	0.162	0.086	1
Nom1	0.00110928	0.147469	0.112	0.051	1
Arl14ep	0.00110976	0.0988675	0.124	0.058	1
Stxbp5	0.00111624	0.10747	0.188	0.104	1
Wipf2	0.00111782	0.117235	0.15	0.077	1
Ano6	0.00112175	0.137675	0.178	0.1	1
Psmb1	0.00112405	0.114865	0.542	0.401	1
Nol10	0.00112474	0.113502	0.131	0.063	1
Rtn4	0.00112484	0.114654	0.309	0.197	1
Cry1	0.00113127	0.143332	0.138	0.07	1
Ppp3r1	0.00113669	0.123326	0.235	0.142	1
Bmi1	0.00113758	0.16532	0.138	0.07	1
Stap1	0.00114214	0.103001	0.154	0.079	1
Tiprl	0.00114783	0.148514	0.2	0.116	1
Ier3ip1	0.00114873	0.126439	0.173	0.095	1
Mon2	0.00115524	0.0928056	0.252	0.153	1
Nucb1	0.0011559	0.181866	0.335	0.23	1
Txnl1	0.00115744	0.117572	0.216	0.128	1
Arf3	0.00116393	0.0921658	0.328	0.209	1
Ankle2	0.00116791	0.11143	0.214	0.123	1
Lag3	0.00116801	0.173774	0.105	0.046	1
Irf2	0.00117068	0.098031	0.195	0.109	1
Plscr1	0.00117197	0.148753	0.133	0.065	1
Snx27	0.00117318	0.108542	0.14	0.07	1
Sdhc	0.00117431	0.0808105	0.138	0.067	1
Ttc1	0.00117692	0.128808	0.164	0.088	1
Usp47	0.00118125	0.115762	0.259	0.158	1
Whsc1	0.00118329	0.216027	0.297	0.197	1
Xdh	0.00119821	0.119969	0.119	0.056	1
Iws1	0.00119956	0.112208	0.162	0.086	1
Bin3	0.00119994	0.074595	0.157	0.081	1
Brd4	0.00120001	0.156961	0.435	0.309	1
Abcf2	0.00120325	0.108992	0.145	0.072	1
Sec11a	0.00120328	0.0765615	0.271	0.167	1
Brd7	0.00121544	0.106286	0.197	0.111	1
Zfp281	0.00123193	0.12964	0.183	0.102	1
Rbbp7	0.00123424	0.174211	0.297	0.193	1
St3gal6	0.00123464	0.138471	0.119	0.056	1
Lipa	0.00123629	0.174217	0.19	0.111	1
Trp53inp1	0.00123913	0.198054	0.385	0.271	1
Desi2	0.00124166	0.0619866	0.147	0.074	1
Ai504432	0.00125256	0.120321	0.245	0.148	1
Tlk2	0.00125896	0.0898607	0.23	0.139	1
Gars	0.00127114	0.136126	0.223	0.132	1
Zmpste24	0.00127571	0.11553	0.181	0.1	1
Nufip2	0.00127825	0.0666337	0.295	0.186	1
Rab2a	0.00128565	0.0972404	0.29	0.183	1
Psmd3	0.00128618	0.0872158	0.192	0.107	1
Ptpn6	0.00128786	0.12192	0.328	0.213	1
Stip1	0.00129661	0.111271	0.373	0.255	1
Gnl1	0.00130116	0.0781103	0.223	0.132	1
Clta	0.00130947	0.160858	0.394	0.278	1
Cap1	0.00131024	0.143097	0.824	0.745	1
Birc3	0.00131894	0.129955	0.195	0.111	1
Irgm1	0.00133345	0.123729	0.178	0.1	1
Maf	0.0013413	0.156783	0.39	0.276	1
Tmem50a	0.00134351	0.130791	0.482	0.355	1
Lysmd3	0.00134637	0.135263	0.112	0.051	1
Usp14	0.00134764	0.108323	0.145	0.074	1
Vamp4	0.00134832	0.158112	0.114	0.053	1
Smdt1	0.0013493	0.118107	0.252	0.155	1
Slu7	0.00135046	0.197851	0.245	0.155	1
Ftl1	0.00135348	0.112885	0.268	0.169	1
Brox	0.00136124	0.114081	0.102	0.044	1
Snrnp70	0.00136208	0.14844	0.42	0.302	1
Ddost	0.00136281	0.141864	0.28	0.179	1
Trim12c	0.00136502	0.140701	0.197	0.114	1
Fchsd2	0.00136594	0.126589	0.154	0.081	1
Fam49b	0.00137185	0.0709397	0.347	0.225	1
Spin1	0.00137415	0.209493	0.221	0.137	1
Mrpl20	0.00138188	0.164822	0.152	0.081	1
Arf5	0.00138631	0.103337	0.337	0.225	1
Zufsp	0.00138786	0.128967	0.121	0.058	1
Eif3g	0.00138961	0.11752	0.318	0.206	1
Papd5	0.00140005	0.11114	0.209	0.121	1
Vps37a	0.00141241	0.113439	0.157	0.084	1
Hells	0.0014372	0.108345	0.112	0.051	1
Hadhb	0.0014482	0.127107	0.15	0.079	1
Erbb2ip	0.0014509	0.19066	0.451	0.332	1
Dnajc9	0.00145257	0.0829084	0.207	0.118	1
Pcna	0.00146886	0.180956	0.276	0.181	1
Smarce1	0.0014712	0.190911	0.202	0.123	1
Psmd2	0.00147541	0.137345	0.394	0.276	1
Celsr1	0.00147578	0.130683	0.183	0.104	1
Paics	0.00149362	0.101324	0.252	0.158	1
Pnpla8	0.00149977	0.148026	0.107	0.049	1
Cdk12	0.0015058	0.119504	0.28	0.176	1
Snx3	0.00151311	0.101129	0.188	0.107	1
Plekha3	0.00151367	0.138935	0.145	0.077	1
Tgoln1	0.00151455	0.144314	0.515	0.378	1
Zdhhc3	0.00152163	0.175319	0.242	0.153	1
Fnbp4	0.00152453	0.134104	0.309	0.202	1
Fam193a	0.00152748	0.0985698	0.181	0.1	1
Kdm5b	0.00152954	0.185965	0.202	0.121	1
Ndufa2	0.00153052	0.126575	0.259	0.165	1
Eif2b4	0.00153378	0.164419	0.138	0.072	1
Tmem248	0.00153583	0.130623	0.2	0.116	1
Zfp36	0.00153847	-0.363672	0.233	0.309	1
Wdr36	0.00154327	0.136548	0.157	0.084	1
E330009j07rik	0.00154729	0.205404	0.116	0.056	1
Wrn	0.00155194	0.177204	0.178	0.102	1
Atg3	0.00155354	0.116967	0.202	0.118	1
Ube2i	0.00156235	0.168353	0.271	0.174	1
Dennd1c	0.00157535	0.0861	0.249	0.153	1
Dap	0.00158511	0.154041	0.271	0.174	1
Hmgb2	0.00158592	0.141983	0.373	0.253	1
Cpt1a	0.00158792	0.127653	0.276	0.179	1
Eif4g2	0.00159014	0.166342	0.829	0.749	1
B4galt5	0.00159201	0.1398	0.254	0.162	1
Rchy1	0.00160194	0.133095	0.124	0.06	1
Pom121	0.00161199	0.11075	0.164	0.088	1
Rap1gds1	0.00161432	0.12463	0.314	0.206	1
Acin1	0.00161967	0.173279	0.477	0.343	1
Ykt6	0.00162292	0.0987278	0.166	0.09	1
Syt11	0.00163066	0.202562	0.292	0.195	1
Utp18	0.0016328	0.125057	0.133	0.067	1
Mmadhc	0.00164351	0.0680041	0.109	0.049	1
Apc	0.00164932	0.14378	0.223	0.135	1
Cops2	0.00165985	0.150621	0.195	0.114	1
Slc9a9	0.00166475	0.141342	0.2	0.116	1
Tbc1d15	0.00167352	0.118081	0.2	0.116	1
Nupl1	0.00168225	0.0504674	0.119	0.056	1
Cep110	0.00168573	0.214634	0.447	0.336	1
Lbr	0.00169353	0.166056	0.409	0.29	1
Chst2	0.00169363	0.0823572	0.145	0.074	1
Chrac1	0.0016966	0.0780202	0.145	0.074	1
Smndc1	0.00172982	0.150574	0.188	0.109	1
1700020i14rik	0.00174252	0.175691	0.39	0.283	1
Vps26b	0.00175543	0.1052	0.264	0.162	1
Hip1r	0.00175627	0.193294	0.411	0.297	1
Ctdspl2	0.00177347	0.108842	0.176	0.097	1
Wapal	0.00178223	0.161193	0.425	0.309	1
Hif1an	0.00178892	0.129696	0.126	0.063	1
Pcmtd1	0.00178902	0.130953	0.164	0.09	1
Nbr1	0.00179277	0.111874	0.197	0.114	1
Ppp6r2	0.00179342	0.125406	0.14	0.072	1
Rassf3	0.0017946	0.109296	0.159	0.086	1
Scamp3	0.00179775	0.11769	0.233	0.142	1
Uqcr10	0.00181835	0.108384	0.214	0.128	1
Ifih1	0.00182168	0.125031	0.188	0.107	1
Tmf1	0.0018258	0.144989	0.311	0.206	1
Aida	0.00183145	0.143887	0.135	0.07	1
Zfp62	0.00183383	0.130662	0.202	0.121	1
Abracl	0.00184202	0.10618	0.233	0.142	1
Arid4a	0.00184274	0.0872183	0.278	0.174	1
Snrnp27	0.00184686	0.0801137	0.121	0.058	1
Tcof1	0.00185072	0.171674	0.311	0.209	1
Tcerg1	0.00185377	0.113061	0.219	0.132	1
Ptprj	0.00186391	0.132838	0.126	0.063	1
Ppp2ca	0.00186688	0.129818	0.558	0.418	1
Gnl3l	0.00186787	0.184887	0.214	0.132	1
Tceb1	0.0018729	0.077239	0.14	0.072	1
Ranbp2	0.00187599	0.171949	0.435	0.323	1
Plekha5	0.0018805	0.15142	0.128	0.065	1
Xpo6	0.00188612	0.00762382	0.238	0.142	1
Ensa	0.00188697	0.0927923	0.29	0.193	1
Rapgef1	0.00189573	0.0726384	0.387	0.262	1
Gpsm3	0.00190607	0.163432	0.356	0.246	1
Senp2	0.00191404	0.145927	0.183	0.107	1
Hnrnph2	0.00191652	0.0665308	0.209	0.123	1
Ccdc82	0.00192033	0.144038	0.157	0.086	1
Atp2b4	0.00193381	0.240755	0.451	0.341	1
Crk	0.00193611	0.0795049	0.209	0.123	1
Ube2e1	0.00193899	0.112122	0.173	0.097	1
Ndufa4	0.00194017	0.0863288	0.14	0.072	1
Kat6a	0.00194587	0.136597	0.466	0.343	1
Sltm	0.00195065	0.0837158	0.252	0.158	1
Usp32	0.00195422	0.084397	0.147	0.077	1
Tuba1b	0.00195871	0.123123	0.197	0.116	1
Coa5	0.00197682	0.100122	0.233	0.142	1
Prkca	0.00197921	0.183473	0.233	0.146	1
St3gal1	0.00198051	0.149787	0.169	0.097	1
Maz	0.0019891	0.135647	0.273	0.176	1
Nudt4	0.00199933	0.138771	0.211	0.13	1
Hsbp1	0.00200047	0.0882141	0.154	0.081	1
Slc39a6	0.00200064	0.105423	0.145	0.077	1
Kcnab2	0.00202814	0.101494	0.416	0.292	1
Vdac1	0.00203958	0.0533906	0.249	0.153	1
Snrpf	0.00204016	0.0857718	0.152	0.081	1
Dnttip1	0.00204353	0.110883	0.162	0.088	1
Ube2h	0.00205687	0.11081	0.309	0.206	1
Wash	0.0020602	0.119296	0.154	0.084	1
Ass1	0.00206082	0.143692	0.261	0.167	1
Cep350	0.00207624	0.172465	0.418	0.297	1
Lcp2	0.00208027	0.139117	0.599	0.462	1
Ppp3cc	0.00208353	0.116861	0.159	0.088	1
Rap1b	0.00209239	0.113141	0.736	0.594	1
Ubac2	0.00209242	0.125557	0.162	0.088	1
Ebna1bp2	0.00209583	0.121755	0.162	0.088	1
Tnfsf10	0.0020988	0.161908	0.2	0.118	1
Hipk1	0.00209935	0.145692	0.527	0.394	1
Hcfc1	0.00211131	0.147886	0.287	0.188	1
Mdh2	0.00211433	0.0899225	0.321	0.211	1
G3bp1	0.00211683	0.0697125	0.335	0.218	1
Gnas	0.00211691	0.16294	0.765	0.647	1
Med17	0.00212766	0.0732515	0.133	0.067	1
Bre	0.00212793	0.0768607	0.15	0.079	1
Ptpn7	0.0021285	0.173979	0.397	0.283	1
Tmem71	0.00214226	0.146639	0.192	0.116	1
Impa1	0.00214335	0.121601	0.2	0.116	1
Rps3	0.00215126	0.115202	0.924	0.9	1
Zbtb1	0.00215508	0.107301	0.304	0.204	1
Rnf7	0.00215631	0.0648853	0.114	0.053	1
Zdhhc21	0.00217456	0.185392	0.152	0.086	1
Cyth1	0.00217496	0.167806	0.411	0.292	1
Samd9l	0.00217662	0.220406	0.38	0.281	1
Rrm2b	0.00217879	0.118838	0.116	0.056	1
Dido1	0.00217931	0.0872525	0.223	0.135	1
Pcbp2	0.00218021	0.123795	0.57	0.439	1
Zfp507	0.00219136	0.137536	0.116	0.056	1
Ubp1	0.00219596	0.136748	0.197	0.118	1
Ipo7	0.0021983	0.119347	0.249	0.158	1
Acat1	0.00221275	0.124311	0.223	0.139	1
Snrpb	0.00221484	0.0785343	0.292	0.193	1
Lfng	0.00223866	0.125963	0.335	0.225	1
Ehmt1	0.00224858	0.08271	0.164	0.09	1
Tmem154	0.0022653	0.138508	0.209	0.128	1
Sigirr	0.00227665	0.117269	0.171	0.097	1
Wtap	0.00227722	0.123187	0.226	0.139	1
Chd1	0.00228149	0.161237	0.387	0.276	1
Snrnp200	0.00228274	0.0864964	0.423	0.299	1
Zbtb7a	0.00229535	0.120697	0.299	0.197	1
Nkg7	0.00229796	0.18123	0.283	0.19	1
Dnajb6	0.0023102	0.0517064	0.157	0.084	1
Tmed9	0.00232382	0.0888414	0.382	0.258	1
Tra2b	0.00232694	0.0858799	0.316	0.209	1
D10wsu102e	0.00233264	0.124447	0.188	0.109	1
Krcc1	0.00234459	0.152803	0.154	0.086	1
Aamp	0.0023475	0.0890826	0.261	0.165	1
Ankhd1	0.00235729	0.14514	0.321	0.22	1
Tomm22	0.00235837	0.130956	0.185	0.109	1
Pcf11	0.00236278	0.160467	0.264	0.176	1
Tapbpl	0.00237019	0.0917341	0.147	0.079	1
Rpl24	0.00237547	0.165871	0.209	0.13	1
Adora2a	0.0023816	0.0950472	0.119	0.058	1
Tnik	0.00238543	0.1953	0.268	0.181	1
Atp1a1	0.00239146	0.129289	0.572	0.434	1
Ppm1h	0.00239346	0.120189	0.207	0.123	1
Diap1	0.00239563	0.155294	0.672	0.538	1
Gpr174	0.0023984	0.132231	0.219	0.135	1
Slc25a5	0.00240479	0.182488	0.432	0.323	1
Esd	0.0024149	0.0873319	0.183	0.104	1
Mob3a	0.00241622	0.167756	0.311	0.216	1
Lig3	0.00243067	0.0740324	0.102	0.046	1
Pfkfb3	0.00243483	0.108176	0.147	0.079	1
Capn1	0.00243792	0.0897797	0.249	0.158	1
Ccnt1	0.00243957	0.142318	0.24	0.151	1
0610007p14rik	0.00244908	0.103438	0.105	0.049	1
Commd7	0.00245022	0.120601	0.178	0.102	1
Dynll2	0.00246597	0.0962927	0.271	0.174	1
Magt1	0.00246877	0.106091	0.152	0.084	1
Pum1	0.00247528	0.144265	0.242	0.155	1
Nmt1	0.00247573	0.0727733	0.195	0.114	1
Clic1	0.00249257	0.119321	0.601	0.457	1
Casp4	0.00249267	0.156124	0.135	0.072	1
Sema4d	0.00249381	0.13428	0.57	0.427	1
Lrpprc	0.00249514	0.105234	0.159	0.088	1
Elovl5	0.00250112	0.105193	0.273	0.176	1
Sbds	0.00250409	0.102523	0.185	0.109	1
Cdk19	0.00250465	0.157999	0.138	0.074	1
Ube2r2	0.00250544	0.0773167	0.24	0.151	1
Nlrc5	0.00251574	0.0303876	0.347	0.23	1
Rel	0.00252488	0.236339	0.181	0.109	1
Zyg11b	0.00252822	0.178821	0.195	0.118	1
Zkscan3	0.0025718	0.075913	0.119	0.058	1
Prdx1	0.00258061	0.0950254	0.28	0.183	1
Eif5	0.00258225	0.123403	0.482	0.362	1
N4bp2l2	0.00260788	0.115239	0.295	0.197	1
Stxbp2	0.00261363	0.123947	0.219	0.135	1
Mcur1	0.00261868	0.0739823	0.138	0.072	1
Dtx3l	0.00262767	0.0886169	0.344	0.23	1
Ubxn4	0.00264021	0.21639	0.328	0.23	1
Golga5	0.00264174	0.130037	0.159	0.09	1
Cdc73	0.00264219	0.0692154	0.207	0.121	1
Gtf2i	0.00264574	0.168556	0.461	0.341	1
Msl2	0.00265349	0.0763899	0.352	0.239	1
Pik3ca	0.00265988	0.114007	0.181	0.104	1
Usp45	0.00266233	0.128126	0.171	0.097	1
Hbp1	0.00266751	0.182712	0.185	0.111	1
Nr4a2	0.00267238	0.185306	0.107	0.051	1
Ndfip1	0.0027054	0.134867	0.416	0.297	1
Matr3	0.00270894	0.190718	0.475	0.355	1
Tnf	0.00272039	0.105569	0.124	0.063	1
Dhx36	0.00273425	0.144029	0.2	0.121	1
Slc38a10	0.00274173	0.0724455	0.309	0.204	1
U2af1	0.00274407	0.0768949	0.131	0.067	1
Ubr7	0.00275647	0.0603055	0.128	0.065	1
Rbm33	0.00275962	0.134291	0.295	0.195	1
Cep97	0.0027635	0.0908284	0.131	0.067	1
Med13l	0.0027769	0.0532472	0.271	0.172	1
Gnl2	0.0027775	0.111947	0.154	0.086	1
Uqcr11	0.00278448	0.0851902	0.207	0.125	1
Pfdn1	0.00282067	0.0411529	0.112	0.053	1
C030046e11rik	0.00282825	0.118047	0.247	0.158	1
Mcl1	0.00283325	0.109764	0.739	0.619	1
Tspyl1	0.00283496	0.106178	0.285	0.186	1
Paip2	0.0028412	0.143192	0.297	0.2	1
Tuba1a	0.00284189	0.116183	0.271	0.176	1
Trap1	0.00284525	0.102352	0.145	0.079	1
Fem1c	0.00285488	0.129434	0.261	0.169	1
Vps54	0.00287027	0.141396	0.382	0.276	1
Lonp2	0.00288229	0.184389	0.264	0.176	1
Atp13a3	0.00288567	0.179243	0.306	0.209	1
Bag3	0.00293493	0.105833	0.107	0.051	1
Dctn6	0.0029466	0.0241956	0.176	0.097	1
Etf1	0.00294733	0.123392	0.359	0.253	1
Il21r	0.00295006	0.14808	0.247	0.16	1
Atp2c1	0.00295664	0.131039	0.169	0.097	1
Tex10	0.00298049	0.0773163	0.131	0.067	1
U2af2	0.00298231	0.0765874	0.297	0.197	1
Ai662270	0.00299305	0.058645	0.185	0.107	1
Mrpl24	0.00299711	0.0875407	0.285	0.186	1
Tradd	0.00299883	0.0773275	0.105	0.049	1
Echs1	0.00300254	0.106561	0.143	0.077	1
Rbms1	0.00301369	0.126972	0.29	0.193	1
Adam17	0.00301905	0.112157	0.245	0.158	1
Arl1	0.00302023	0.119788	0.126	0.065	1
Ddx19a	0.00302649	0.0888905	0.124	0.063	1
Prpf6	0.00303251	0.107206	0.223	0.139	1
Eif3l	0.00303635	0.15097	0.295	0.2	1
Rpl37	0.00303836	0.123446	0.591	0.478	1
Rbm7	0.00305239	0.0960849	0.19	0.114	1
Sbno1	0.00306328	0.155366	0.444	0.32	1
Fam103a1	0.00307585	0.0808625	0.124	0.063	1
Dnajc5	0.00308517	0.130608	0.352	0.244	1
Fam21	0.00309151	0.132096	0.228	0.146	1
Ado	0.00309463	0.0618388	0.105	0.049	1
Sra1	0.00309808	0.0993487	0.221	0.137	1
Tubgcp3	0.00309808	0.0497123	0.173	0.097	1
Idh3b	0.00309873	0.101829	0.304	0.204	1
Trim30a	0.00310251	0.0958948	0.29	0.19	1
Ipo8	0.00312096	0.0965518	0.235	0.146	1
Chuk	0.00312234	0.0674997	0.154	0.084	1
Ddx49	0.00314578	0.0996376	0.147	0.081	1
Dcps	0.0031485	0.105952	0.116	0.058	1
Nampt	0.00315104	0.101782	0.169	0.097	1
Elk3	0.00315716	0.127677	0.252	0.162	1
Itpkb	0.00315776	0.113933	0.451	0.325	1
Letm1	0.00316923	0.0851206	0.214	0.128	1
Tex261	0.00317696	0.107114	0.195	0.118	1
Eif1	0.0031832	0.160316	0.625	0.506	1
Itga6	0.00320989	0.0873023	0.157	0.086	1
Gon4l	0.00321141	0.09836	0.204	0.125	1
Slfn8	0.0032147	0.110613	0.276	0.183	1
Samm50	0.00321628	0.055471	0.23	0.142	1
Tsg101	0.00325475	0.0951655	0.116	0.058	1
Rbm8a	0.00325528	0.12405	0.19	0.114	1
Ndufb10	0.00325709	0.0697358	0.23	0.142	1
Erp29	0.00326179	0.0998205	0.219	0.137	1
Casp8	0.00326849	0.0837871	0.299	0.2	1
Hnrnpdl	0.00326849	0.112475	0.444	0.318	1
Trmt112	0.00328339	0.130423	0.143	0.079	1
Foxn3	0.00330327	0.0929763	0.154	0.086	1
Guk1	0.00330368	0.0731157	0.152	0.084	1
Chmp5	0.00330579	0.147448	0.159	0.093	1
Malat1	0.00331812	-0.0879621	0.926	0.956	1
Ndufa5	0.003328	0.0701413	0.107	0.051	1
Rab22a	0.00333305	0.115767	0.159	0.09	1
Prpf19	0.0033368	0.102061	0.176	0.102	1
Rpl8	0.00333797	0.0970332	0.917	0.882	1
Gabarap	0.00334187	0.0858493	0.423	0.299	1
Tomm7	0.00335352	0.101265	0.195	0.118	1
Dpp9	0.00336288	0.127723	0.112	0.056	1
Adsl	0.00336595	0.0300442	0.128	0.065	1
Slc38a1	0.0033727	0.11609	0.302	0.204	1
Sh3glb1	0.00337693	0.145125	0.309	0.216	1
Ddx23	0.0034013	0.0819937	0.271	0.176	1
Cyb5r4	0.00340135	0.0764794	0.19	0.114	1
E2f2	0.00341131	0.0612924	0.135	0.072	1
2022-03-06	0.00342926	0.092605	0.245	0.158	1
Irak2	0.00343979	0.13634	0.119	0.06	1
Stx6	0.0034511	0.135919	0.173	0.102	1
Snapc1	0.00345164	0.054483	0.107	0.051	1
Fxyd5	0.00347084	0.125992	0.762	0.638	1
Ociad1	0.00347255	0.151718	0.397	0.29	1
9930111j21rik1	0.00347529	0.0686527	0.178	0.102	1
Cacul1	0.003495	0.0997557	0.173	0.1	1
Pdcd2	0.0035039	0.0854244	0.112	0.056	1
Dcaf12	0.00350437	0.139692	0.2	0.125	1
Mvb12b	0.00352027	0.12611	0.105	0.051	1
Cd2bp2	0.00352345	0.13062	0.249	0.162	1
Rab3gap2	0.00357811	0.11986	0.126	0.065	1
Ide	0.00358983	0.0949697	0.254	0.162	1
Ahctf1	0.00359174	0.108596	0.273	0.181	1
Pa2g4	0.00359435	0.127813	0.287	0.19	1
Brk1	0.00360097	0.113763	0.247	0.158	1
Map4k1	0.00360184	0.0980018	0.28	0.188	1
Rest	0.00361469	0.181247	0.259	0.174	1
Opa1	0.00361515	0.205726	0.162	0.097	1
D14abb1e	0.00361877	0.108588	0.188	0.111	1
Fam63b	0.00362111	0.123029	0.233	0.148	1
Mthfd1	0.00362194	0.110435	0.102	0.049	1
Eif4e2	0.0036279	0.137744	0.28	0.188	1
Btaf1	0.00364928	0.2078	0.176	0.107	1
Itpripl1	0.00365832	0.108886	0.128	0.067	1
Hook3	0.00366861	0.138367	0.154	0.088	1
Plekha2	0.00367148	0.133641	0.406	0.292	1
Ube2m	0.00367327	0.124005	0.233	0.148	1
Rab14	0.0036934	0.134319	0.271	0.181	1
Bccip	0.00370385	0.0450538	0.119	0.06	1
Prmt1	0.00370922	0.155216	0.23	0.151	1
Ppp1r12c	0.0037123	0.104875	0.302	0.204	1
Ate1	0.00371499	0.13102	0.154	0.088	1
Rnf138	0.00371504	0.0928368	0.202	0.125	1
Abcg1	0.0037183	0.152082	0.162	0.093	1
Vps35	0.00375028	0.140877	0.221	0.142	1
Ap1m1	0.00376046	0.160959	0.171	0.102	1
Pak1ip1	0.00376335	0.0945628	0.159	0.09	1
Rasgrp2	0.00377229	0.153474	0.23	0.151	1
Prep	0.00377298	0.125675	0.102	0.049	1
Csnk2a2	0.00377767	0.101217	0.145	0.081	1
Rassf5	0.00378741	0.07441	0.444	0.323	1
Hnrnpd	0.00378742	0.212498	0.432	0.332	1
Snrpd2	0.00378834	0.124699	0.245	0.16	1
Zscan26	0.00379077	0.192306	0.133	0.074	1
Cdkn1b	0.00379288	0.155148	0.508	0.39	1
Tpgs1	0.00379501	0.0841073	0.102	0.049	1
Cited2	0.00379889	0.0879931	0.233	0.146	1
Ralgapb	0.00382078	0.130509	0.323	0.223	1
Snx1	0.00382125	0.0872628	0.197	0.121	1
Ing3	0.00382371	0.0846999	0.126	0.065	1
Ddrgk1	0.00382556	0.103914	0.171	0.1	1
Rab21	0.00382862	0.082201	0.188	0.114	1
Ikzf3	0.00382928	0.114831	0.247	0.158	1
Ascc3	0.00383291	0.164406	0.238	0.153	1
Casp8ap2	0.0038339	0.161392	0.171	0.102	1
Arfip1	0.00383679	0.128778	0.124	0.065	1
Cd44	0.00384394	0.202333	0.551	0.452	1
Spata13	0.00384396	0.151381	0.387	0.283	1
Mdfic	0.0038606	0.163863	0.257	0.169	1
Rmnd5a	0.00386391	0.0663831	0.271	0.174	1
Cyp51	0.00386697	0.157526	0.119	0.063	1
Psmd4	0.00388395	0.0741092	0.363	0.253	1
Tnpo1	0.00390277	0.132291	0.278	0.188	1
Heatr1	0.00390478	0.0973043	0.157	0.088	1
Adh5	0.00390826	0.108488	0.214	0.132	1
Crcp	0.0039204	0.0936683	0.121	0.063	1
Gpr65	0.0039227	0.172	0.109	0.056	1
Mrps18c	0.00392466	0.0552479	0.131	0.067	1
Ndufb8	0.00392538	0.0566776	0.207	0.125	1
Fkbp2	0.00393049	0.0700013	0.105	0.051	1
Taf12	0.0039319	0.138549	0.124	0.065	1
Yeats4	0.00394519	0.0846991	0.14	0.077	1
Hspa14	0.00394773	0.0904553	0.202	0.123	1
Lphn1	0.00395404	0.0890621	0.159	0.09	1
Lrrfip2	0.00397767	0.115858	0.14	0.077	1
Slc7a6os	0.00398403	0.101303	0.133	0.072	1
Trim26	0.00398922	0.0682355	0.264	0.172	1
Sfswap	0.0039898	0.142249	0.183	0.111	1
2022-09-15	0.0039971	0.0588495	0.283	0.183	1
Prmt5	0.00402275	0.128858	0.145	0.081	1
Rpl15	0.00402649	0.117033	0.458	0.348	1
Hars	0.00402728	0.0495875	0.171	0.097	1
Foxp1	0.00404306	0.158057	0.185	0.114	1
Pabpn1	0.00406118	0.103262	0.154	0.088	1
Mt-Nd4	0.00406266	0.107064	0.447	0.329	1
Pes1	0.00408635	0.0739145	0.138	0.074	1
Syne1	0.00410539	0.0945727	0.131	0.07	1
Dlg1	0.0041171	0.117166	0.164	0.097	1
Lamtor1	0.00412717	0.0370413	0.126	0.065	1
Fmr1	0.00413014	0.0742683	0.209	0.128	1
Afg3l1	0.0041325	0.107412	0.192	0.121	1
Rsbn1l	0.00413383	0.120611	0.287	0.197	1
Ttc14	0.00414506	0.128298	0.157	0.09	1
Atp5e	0.00415868	0.0956401	0.354	0.248	1
Tnfsf14	0.00416702	0.0698989	0.162	0.093	1
Prkd2	0.00418293	0.134456	0.197	0.123	1
Rsbn1	0.00419012	0.0842227	0.178	0.104	1
Atp5f1	0.00420037	0.107759	0.447	0.32	1
Mtch2	0.00423346	0.0452641	0.147	0.081	1
Lrmp	0.00426014	0.118943	0.133	0.072	1
Snx2	0.00427685	0.118221	0.221	0.139	1
Herpud1	0.00428088	0.0592818	0.147	0.081	1
Entpd5	0.00432829	0.0832284	0.157	0.088	1
Cox7b	0.00432892	0.118944	0.342	0.237	1
Slc25a51	0.0043308	0.064461	0.152	0.086	1
Pkp3	0.00433446	0.171094	0.373	0.278	1
Swi5	0.0043414	0.0937317	0.183	0.109	1
Sntb2	0.0043539	0.107791	0.178	0.107	1
Mark3	0.00437989	0.117969	0.216	0.137	1
Gbf1	0.00440921	0.0705885	0.202	0.125	1
Sart1	0.00442706	0.0947651	0.356	0.248	1
Stim2	0.00443272	0.111235	0.219	0.139	1
Slc25a39	0.00444926	0.07201	0.145	0.081	1
Myeov2	0.00450938	0.0716117	0.28	0.183	1
Edc3	0.00451178	0.131107	0.121	0.065	1
Tank	0.00453834	0.0766759	0.159	0.09	1
Eml4	0.00454018	0.143735	0.223	0.144	1
Gsk3a	0.00454862	0.105446	0.235	0.153	1
Lyst	0.00455004	0.279367	0.309	0.223	1
Eif4g1	0.00455055	0.164027	0.527	0.42	1
Phb2	0.00455904	0.101193	0.268	0.179	1
Terf2	0.00456988	0.108514	0.119	0.06	1
Tmco1	0.00457412	0.0990253	0.126	0.067	1
Kars	0.00457491	0.111358	0.28	0.19	1
Mak16	0.00457615	0.0336693	0.112	0.056	1
Rbm26	0.00458495	0.118122	0.188	0.114	1
Aftph	0.00459215	0.0993362	0.271	0.181	1
Ndufb9	0.00459812	0.106999	0.235	0.151	1
Traf1	0.00460129	0.0983135	0.425	0.313	1
Vapa	0.00461736	0.11206	0.202	0.125	1
Mat2b	0.00462479	0.0711334	0.311	0.209	1
Prex1	0.00463254	0.104309	0.575	0.439	1
Srsf1	0.00463898	0.165619	0.238	0.155	1
Crebrf	0.00464135	0.155549	0.23	0.151	1
Arl4c	0.00466374	0.160478	0.575	0.478	1
Zfp36l2	0.00467407	-0.215439	0.47	0.527	1
Gnpat	0.00467986	0.0586612	0.128	0.067	1
Ppp6r3	0.00468037	0.154174	0.259	0.176	1
Erdr1	0.00469496	0.105785	0.143	0.079	1
Klf10	0.00469938	0.118306	0.138	0.077	1
Cnih1	0.00472755	0.0528036	0.128	0.067	1
Galnt7	0.00474426	0.101516	0.164	0.095	1
Mrps15	0.0047743	0.0691547	0.121	0.063	1
Amz2	0.00477686	0.1242	0.121	0.065	1
Fam65b	0.0047909	0.143798	0.368	0.267	1
Sos1	0.00479303	0.0996644	0.154	0.09	1
Rrp7a	0.00481299	0.0956475	0.128	0.07	1
Gpx1	0.00481338	0.0946836	0.287	0.195	1
Suv420h1	0.00482629	0.129033	0.271	0.179	1
Eif4e	0.00483136	0.0598931	0.114	0.058	1
Nup153	0.0048397	0.215493	0.501	0.397	1
Supt20	0.0048641	0.110115	0.311	0.216	1
Cnot2	0.004912	0.146587	0.209	0.135	1
Cfdp1	0.00492548	0.0597742	0.15	0.084	1
Atp5c1	0.00492753	0.108928	0.439	0.32	1
Cdca7l	0.00493085	0.068979	0.109	0.056	1
Psmc4	0.00493486	0.0909226	0.235	0.151	1
Cc2d1b	0.00493604	0.0929742	0.181	0.107	1
Ppp6c	0.00494421	0.0676251	0.185	0.109	1
Pkn2	0.00496495	0.0569031	0.209	0.13	1
Ccdc127	0.00498555	0.064211	0.121	0.063	1
Ahcyl1	0.00498772	0.110082	0.228	0.148	1
Tbce	0.00499203	0.0892066	0.102	0.051	1
Ddx50	0.00499851	0.139702	0.195	0.123	1
Pdrg1	0.00499996	0.115678	0.188	0.116	1
Bfar	0.0050261	0.0886737	0.147	0.084	1
Il12rb2	0.00503032	0.120096	0.109	0.056	1
Sla	0.00503851	0.214388	0.561	0.443	1
Trim25	0.00509226	0.099127	0.197	0.123	1
Hspa4	0.00517397	0.0848509	0.409	0.297	1
Ago2	0.00519966	0.12002	0.394	0.285	1
Lrp10	0.0052145	0.125679	0.33	0.23	1
Kdelr1	0.00522501	0.0761704	0.178	0.107	1
Dynlt3	0.00526622	0.0912804	0.119	0.063	1
Zfp362	0.00527275	0.0867624	0.126	0.067	1
Rc3h2	0.00527432	0.116337	0.197	0.123	1
Trappc4	0.00529384	0.0858502	0.169	0.102	1
Scml4	0.00533149	0.117826	0.121	0.065	1
Tprgl	0.00533286	0.0906384	0.413	0.292	1
Atp5k	0.00533481	0.0702079	0.145	0.081	1
Acsl4	0.0053596	0.122803	0.318	0.223	1
Igf2r	0.00538475	0.146348	0.207	0.132	1
Luc7l	0.00538937	0.0900654	0.15	0.086	1
Fam169b	0.00539725	0.106137	0.162	0.095	1
Pip4k2c	0.00541154	0.129818	0.164	0.097	1
Phip	0.00542013	0.094564	0.309	0.213	1
Tmem173	0.00546416	0.118607	0.242	0.16	1
Capn2	0.00546996	0.117887	0.425	0.318	1
Ezh2	0.00547996	0.0768177	0.204	0.125	1
Rngtt	0.00549034	0.132894	0.152	0.088	1
Cdc42se2	0.0055009	0.130205	0.356	0.258	1
Srrt	0.00551011	0.139651	0.344	0.246	1
Ubl5	0.0055502	0.0613094	0.33	0.23	1
Ubald2	0.00556633	0.0610795	0.164	0.095	1
Gm23935	0.00560406	-0.0520917	0.998	0.998	1
Ipo5	0.0056116	0.064059	0.228	0.144	1
Eif2b2	0.00561238	0.0738782	0.154	0.088	1
Dbi	0.00562406	0.0419546	0.126	0.067	1
Tmx2	0.0056677	0.0675411	0.102	0.051	1
Lamtor5	0.00572347	0.0584026	0.126	0.067	1
Gtf2h5	0.00572373	0.0720245	0.116	0.06	1
Id2	0.0057537	0.119905	0.496	0.39	1
Lrch1	0.00578416	0.146227	0.152	0.09	1
Rnaset2b	0.00579062	0.0309871	0.126	0.067	1
Rnf44	0.00579668	0.066091	0.183	0.111	1
Shprh	0.00580608	0.137863	0.131	0.072	1
Ap5m1	0.00581705	0.100391	0.105	0.053	1
Rab18	0.00582146	0.0436886	0.157	0.09	1
Pfdn2	0.00582768	0.0577705	0.105	0.053	1
Mga	0.00585841	0.188735	0.221	0.146	1
Slc4a1ap	0.00586557	0.103055	0.145	0.084	1
Tbc1d2b	0.00594915	0.082352	0.147	0.084	1
Lilrb4	0.0059564	0.187422	0.185	0.116	1
Penk	0.00596002	0.784195	0.116	0.065	1
Gnb2	0.00597617	0.091088	0.295	0.197	1
D17wsu104e	0.00603771	0.118546	0.128	0.072	1
Ewsr1	0.00604122	0.0854191	0.378	0.269	1
Asb2	0.00605821	0.0851256	0.124	0.067	1
Slc28a2	0.00608766	0.136986	0.135	0.077	1
Fam53b	0.00609349	0.156649	0.233	0.155	1
Bod1l	0.00609838	0.131496	0.318	0.225	1
Rap2c	0.00613194	0.11641	0.325	0.232	1
Aplp2	0.00613421	0.107753	0.259	0.174	1
Cwf19l2	0.00616024	0.0988229	0.105	0.053	1
Akirin1	0.00616825	0.102326	0.164	0.1	1
Sel1l	0.00619188	0.126655	0.178	0.111	1
Tcp1	0.00619482	0.088676	0.43	0.306	1
Crlf3	0.00621753	0.122051	0.359	0.265	1
Gid8	0.00625191	0.095333	0.112	0.058	1
Nolc1	0.00625329	0.150565	0.173	0.107	1
Nrip1	0.0062748	0.206938	0.304	0.22	1
Mrpl9	0.00628242	0.0831596	0.207	0.13	1
Tbpl1	0.00628487	0.0632828	0.112	0.058	1
Ndufa8	0.00628848	0.115838	0.173	0.107	1
Tiam1	0.00631771	0.161457	0.325	0.234	1
Kcmf1	0.0063215	0.107916	0.238	0.158	1
Arpc5l	0.00633892	0.0520245	0.235	0.151	1
Agap2	0.00639332	0.120479	0.309	0.218	1
Pgls	0.00639582	0.125242	0.207	0.132	1
Wars	0.00639804	0.142154	0.14	0.081	1
Wipi2	0.00643186	0.0419984	0.178	0.104	1
Smc3	0.00645315	0.17481	0.278	0.195	1
Mta2	0.00646505	0.0896259	0.432	0.318	1
Cpsf2	0.00648197	0.086685	0.2	0.125	1
Ccser2	0.00649555	0.109231	0.261	0.179	1
Bc021614	0.00650768	0.104608	0.102	0.051	1
Tcf12	0.00653014	0.123412	0.278	0.193	1
Tia1	0.00655868	0.0659774	0.133	0.074	1
Dcun1d1	0.00657969	0.0917567	0.107	0.056	1
Tagln2	0.00660207	0.114977	0.615	0.497	1
Errfi1	0.00663472	0.0445155	0.112	0.058	1
Farp1	0.00663497	0.0952976	0.126	0.07	1
Abi2	0.00664277	0.0798719	0.133	0.074	1
Glrx3	0.00665353	0.0711438	0.162	0.095	1
Oxa1l	0.00668388	0.0193402	0.131	0.072	1
Lypla2	0.006696	0.081205	0.245	0.16	1
Aagab	0.00671229	0.105865	0.105	0.053	1
Ddx60	0.00673077	0.0894232	0.135	0.077	1
Lta4h	0.00674459	0.0733246	0.181	0.109	1
Dut	0.00674884	0.126963	0.14	0.081	1
Fkbp3	0.00675153	0.104675	0.278	0.19	1
Dctn3	0.00677708	0.0571001	0.181	0.109	1
Nek9	0.006782	0.0563766	0.287	0.193	1
Slc35e2	0.00678683	0.0429542	0.102	0.051	1
Mettl9	0.00680953	0.0671499	0.105	0.053	1
Tulp4	0.00682561	0.11089	0.209	0.135	1
Emc2	0.00682715	0.0837862	0.126	0.07	1
Spop	0.00683039	0.0790457	0.276	0.188	1
Tnfaip8l2	0.00686956	0.117365	0.14	0.081	1
Ip6k2	0.00688328	0.06378	0.105	0.053	1
Trp53i11	0.00692821	0.138851	0.19	0.121	1
Strn3	0.00693282	0.113644	0.164	0.1	1
Ccdc124	0.00694722	0.10567	0.233	0.153	1
Pdxdc1	0.00695965	0.130209	0.138	0.079	1
Ccndbp1	0.0069673	0.0984835	0.207	0.132	1
Mtf2	0.00698893	0.11271	0.133	0.074	1
Ngdn	0.00699029	0.100577	0.183	0.111	1
Stt3a	0.00701633	0.0649824	0.247	0.165	1
Ncaph2	0.00701744	0.0389165	0.268	0.179	1
Htatsf1	0.00703331	0.113645	0.154	0.09	1
Nploc4	0.00706505	0.0803369	0.173	0.104	1
Ash2l	0.0070796	0.129489	0.173	0.107	1
Prps2	0.00711716	0.0897122	0.2	0.125	1
Hsd17b4	0.00714051	0.127985	0.109	0.058	1
Arid2	0.00715595	0.109878	0.169	0.104	1
Rnf114	0.00715888	0.0567796	0.266	0.174	1
Ddx58	0.00716629	0.0752746	0.235	0.153	1
Mlf2	0.00717823	0.105117	0.183	0.114	1
Cox7a2	0.00718866	0.09773	0.195	0.123	1
Selplg	0.00719462	0.180977	0.587	0.494	1
Rab11fip1	0.00722164	0.123508	0.266	0.183	1
Fxr2	0.00722418	0.0950902	0.202	0.128	1
Cisd2	0.00725049	0.13582	0.133	0.077	1
Tpst2	0.00727119	0.136526	0.254	0.172	1
Zcchc11	0.00727168	0.147855	0.392	0.288	1
Def6	0.00727369	0.0999997	0.347	0.248	1
Eif1ad	0.00728929	0.0785141	0.124	0.067	1
Dcaf7	0.00729653	0.0782374	0.249	0.165	1
Stard7	0.0072992	0.0873547	0.15	0.088	1
Maml2	0.00734044	0.0954835	0.157	0.093	1
Parp9	0.00735038	0.129738	0.264	0.183	1
Gpx4	0.00735826	0.0830178	0.221	0.144	1
Mob2	0.00735855	0.094703	0.116	0.063	1
Mbtd1	0.00736432	0.0548969	0.102	0.051	1
Haus3	0.00737764	0.0503239	0.102	0.051	1
Rusc1	0.00738042	0.0762892	0.105	0.053	1
[truncated: 2,519 more rows]
